# Supplementary material for: Loss of the Mia40a oxidoreductase leads to hepato-pancreatic insufficiency in zebrafish
Source: PLoS Genet. 2018 Nov 20;14(11):e1007743. doi: 10.1371/journal.pgen.1007743 (PMC6245507; doi:10.1371/journal.pgen.1007743)
Supplement: S1 Table — Data for up- and downregulated genes, as well as proteins in 5 and 8 dpf samples are shown in separate sheets (FDR 5%; log2FC = < -0.9 and > = 0.9). (XLSX) [file pgen.1007743.s009.xlsx]

## Sheet: 5dpf.deseq2.up.S1 Table
gene_id	gene_name	Ensembl_gene_name	5dpf_baseMean	5dpf_log2FoldChange_Mut/WT	5dpf_pvalue	5dpf_padj
ENSDARG00000000551	slc1a4	slc1a4	1150.27	2.26531	8.16e-79	3.87e-75
ENSDARG00000001873	phgdh	phgdh	985.165	1.43965	4.14e-32	3.57e-29
ENSDARG00000002197	pygl	pygl	1877.72	1.66565	4.4e-45	7.59e-42
ENSDARG00000002794	RNF14	RNF14 (1 of many)	175.931	0.991247	2.55e-08	2.06e-06
ENSDARG00000003035	hspa9	hspa9	5999.77	0.954408	7.46e-27	4.29e-24
ENSDARG00000003693	hars	hars	1485.92	0.989766	2.08e-24	9.39e-22
ENSDARG00000003706	ryr2b	ryr2b	81.0594	1.12784	1.42e-05	0.000582507
ENSDARG00000006598	sgk2b	sgk2b	195.33	1.0451	2.87e-08	2.26e-06
ENSDARG00000007823	atf3	atf3	241.204	0.966154	1.65e-10	2.01e-08
ENSDARG00000007955	iars	iars	1448.39	1.19613	1.97e-34	1.87e-31
ENSDARG00000008433	unc45b	unc45b	489.139	0.945098	2.97e-10	3.35e-08
ENSDARG00000010478	hsp90aa1.1	hsp90aa1.1	774.077	1.0662	2.65e-15	6.29e-13
ENSDARG00000012563	pdss2	pdss2	142.353	0.927357	1.52e-06	8.63e-05
ENSDARG00000013250	tars	tars	1807.98	1.50924	5.7e-47	1.08e-43
ENSDARG00000013670	hyou1	hyou1	1376.98	1.01517	1.3e-24	6.04e-22
ENSDARG00000014190	sst2	sst2	60.7093	1.59096	7.57e-08	5.54e-06
ENSDARG00000016375	asns	asns	644.27	1.70045	1.06e-31	8.01e-29
ENSDARG00000016412	agt	agt	1298.14	1.06257	3.25e-15	7.45e-13
ENSDARG00000016706	atic	atic	787.101	0.928077	3.05e-17	7.93e-15
ENSDARG00000016733	psat1	psat1	857.472	1.78432	5.04e-53	1.37e-49
ENSDARG00000016864	farsb	farsb	889.06	0.947776	2.57e-18	7.26e-16
ENSDARG00000017444	hal	hal	844.688	1.15656	9.39e-21	3.18e-18
ENSDARG00000018459	msrb2	msrb2	366.451	1.36275	2.62e-23	1.08e-20
ENSDARG00000021924	hsp70.3	hsp70.3	99.6402	1.44409	5.13e-07	3.15e-05
ENSDARG00000029497	tfcp2l1	tfcp2l1	227.334	2.15791	1.15e-22	4.45e-20
ENSDARG00000031325	tmed1a	tmed1a	78.3895	0.935793	0.000122708	0.00356323
ENSDARG00000033376	chchd4	chchd4a	175.311	1.57205	1.23e-20	4.08e-18
ENSDARG00000034222	hs1bp3	hs1bp3	52.3443	1.21975	1.33e-05	0.000552119
ENSDARG00000035602	dao.1	dao.1	259.158	1.29732	0.00173068	0.0291967
ENSDARG00000035913	yars	yars	1364.97	1.41351	4.85e-42	6.56e-39
ENSDARG00000036636	ebpl	ebpl	52.8082	0.945889	0.000836284	0.0165701
ENSDARG00000037121	mat2ab	mat2ab	942.636	0.910173	2.29e-13	4.14e-11
ENSDARG00000040712	adprh	adprh	105.268	0.978877	2.02e-06	0.000110361
ENSDARG00000040736	crygm7	crygm7	30.5914	3.78531	9.21e-17	2.36e-14
ENSDARG00000040907	gcgb	gcgb	120.207	1.78542	1.77e-12	2.84e-10
ENSDARG00000041179	crygm5	crygm5	125.383	1.01889	0.000188781	0.00508476
ENSDARG00000042221	mthfd1l	mthfd1l	421.365	1.72081	1.96e-27	1.2e-24
ENSDARG00000044562	cycsb	cycsb	4903.42	1.03821	2.01e-17	5.3e-15
ENSDARG00000044575	vars	vars	1050.45	1.00984	4.61e-23	1.86e-20
ENSDARG00000044976	krt93	krt93	33.8355	4.33341	1.27e-19	4.02e-17
ENSDARG00000045708	adm2a	adm2a	50.8507	1.72817	9.9e-09	8.81e-07
ENSDARG00000046098	ebp	ebp	174.811	0.90099	3.97e-06	0.000195883
ENSDARG00000052336	ociad2	ociad2	713.058	2.08522	4.04e-52	9.58e-49
ENSDARG00000052816	shmt1	shmt1	1249.73	0.95711	1.45e-19	4.5e-17
ENSDARG00000055078	chac2	chac2	151.741	1.02486	1.37e-08	1.17e-06
ENSDARG00000056160	hspd1	hspd1	3371.79	1.31776	3.25e-43	4.75e-40
ENSDARG00000056210	si:ch211-199o1.2	si:ch211-199o1.2	43.3015	1.30699	0.000169353	0.00464728
ENSDARG00000056367	mpv17l2	mpv17l2	132.735	1.30596	5.04e-11	6.64e-09
ENSDARG00000056643	slc22a7b.1	slc22a7b.1	112.707	0.904361	0.00182953	0.0305115
ENSDARG00000057911	zgc:86709	zgc:86709	831.539	0.947147	2.84e-14	5.79e-12
ENSDARG00000058734	prdx1	prdx1	658.376	1.06535	1.18e-18	3.43e-16
ENSDARG00000059914	sdr42e2	sdr42e2	64.5414	0.909669	0.00255079	0.0388316
ENSDARG00000060494	eprs	eprs	3372.14	0.954452	2.13e-26	1.16e-23
ENSDARG00000061100	nars	nars	1875.04	1.31484	1.32e-37	1.31e-34
ENSDARG00000061256	FAM195A	MCRIP2	444.457	0.949991	2.51e-13	4.5e-11
ENSDARG00000061274	lss	lss	175.793	1.17277	6.67e-07	4.03e-05
ENSDARG00000062788	irg1l	irg1l	309.196	1.44656	0.00231116	0.0360472
ENSDARG00000062821	slc6a15	slc6a15	433.64	0.906761	1.26e-08	1.09e-06
ENSDARG00000063177	manf	manf	360.52	1.1191	3.62e-18	9.95e-16
ENSDARG00000063268	SLC35G1	SLC35G1	85.2688	1.08707	6.7e-06	0.00031077
ENSDARG00000063285	ube2t	ube2t	74.137	0.96489	4.24e-05	0.00147178
ENSDARG00000069142	aars	aars	3499.68	0.946469	2.72e-28	1.72e-25
ENSDARG00000069726	glis3	glis3	60.6246	0.985807	0.000193156	0.00518786
ENSDARG00000070012	sesn2	sesn2	157.016	1.40612	3.2e-15	7.45e-13
ENSDARG00000070078	abcb11b	abcb11b	773.915	0.933468	2.83e-09	2.83e-07
ENSDARG00000070230	aldh1l2	aldh1l2	452.51	1.36136	1.22e-18	3.51e-16
ENSDARG00000070522	cacna1i	cacna1i	52.4167	1.10863	0.000132736	0.00380203
ENSDARG00000070735	rnd2	rnd2	104.852	1.16509	4.89e-08	3.74e-06
ENSDARG00000074476	odam	odam	46.9113	1.50177	3.66e-05	0.00129299
ENSDARG00000075337	lars2	lars2	77.0445	0.950649	0.000114375	0.0033729
ENSDARG00000075517	si:ch211-120k19.1	si:ch211-120k19.1	118.778	1.12436	1.5e-08	1.27e-06
ENSDARG00000076251	irf3	irf3	51.5585	1.259	0.000147726	0.00416595
ENSDARG00000076773	lrrc58a	lrrc58a	111.184	1.43205	3.27e-11	4.46e-09
ENSDARG00000076848	LGALS3BP	LGALS3BP (1 of many)	34.463	1.46342	4.82e-05	0.00162847
ENSDARG00000077169	si:ch211-153b23.4	si:ch211-153b23.4	212.121	1.13225	1.31e-09	1.35e-07
ENSDARG00000078622	scpp5	scpp5	112.485	1.94321	3.21e-12	5e-10
ENSDARG00000078674	hspb9	hspb9	40.3146	1.20002	0.00143812	0.0252965
ENSDARG00000078859	g0s2	g0s2	111.533	2.1968	1.14e-21	4.07e-19
ENSDARG00000079296	gcga	gcga	150.355	1.059	7.52e-07	4.5e-05
ENSDARG00000079651	si:ch1073-174d20.2	si:ch1073-174d20.2	636.619	1.08181	1.91e-19	5.83e-17
ENSDARG00000079782	vmhcl	vmhcl	1056.69	1.11636	0.00146985	0.0255936
ENSDARG00000080006	tmem41b	tmem41b	132.139	0.961701	1.97e-05	0.0007661
ENSDARG00000086277	aldh1l1	aldh1l1	68.9191	0.98513	0.000134606	0.00383819
ENSDARG00000086374	isg15	isg15	73.4851	0.907653	0.000202558	0.00534944
ENSDARG00000086848	atad3b	atad3b	234.347	1.20838	1.33e-14	2.84e-12
ENSDARG00000086998	NNMT	NNMT	102.697	1.5758	1.93e-10	2.28e-08
ENSDARG00000088040	MDP1	MDP1	197.266	3.36246	1.21e-50	2.54e-47
ENSDARG00000088805	nes	CR848841.1	452.609	2.26305	2.4e-41	2.87e-38
ENSDARG00000090996	PARM1	CT027832.1	132.753	0.909219	1.3e-05	0.000543833
ENSDARG00000091871	si:ch211-13o20.3	NA	875.5	1.00482	0.00173828	0.0292795
ENSDARG00000092858	si:ch1073-126c3.2	si:ch1073-126c3.2	190.356	0.918207	2.79e-08	2.23e-06
ENSDARG00000094316	si:rp71-80o10.4	si:rp71-80o10.4	48.5194	1.24755	1.55e-05	0.000626813
ENSDARG00000095217	zgc:66156	zgc:66156	54.4646	1.31311	4.42e-05	0.00152491
ENSDARG00000095698	si:dkey-228a15.1	si:dkey-228a15.1	61.7254	1.07972	3.26e-05	0.00116834
ENSDARG00000096888	serpinb1l4	serpinb1l4	34.2379	1.35862	0.000204411	0.00537594
ENSDARG00000098206	ptrh1	ptrh1	81.6233	1.09206	3.66e-06	0.00018297
ENSDARG00000098803	cyp2aa8	cyp2aa8	275.939	1.35234	9.75e-10	1.03e-07
ENSDARG00000098825	farsa	farsa	1403.09	0.931	1.31e-22	4.98e-20
ENSDARG00000098890	cyp2aa9	cyp2aa9	48.9355	1.57775	1.1e-06	6.41e-05
ENSDARG00000099336	mvda	mvda	176.052	1.06308	1.42e-07	9.88e-06
ENSDARG00000099873	zgc:163083	zgc:163083	45.7485	0.998968	0.00210557	0.0336643
ENSDARG00000100482	CU896540.2	pmt	275.074	2.92079	1.18e-43	1.87e-40
ENSDARG00000100564	SIL1	SIL1	355.115	0.914377	1.26e-10	1.56e-08
ENSDARG00000100954	WARS	CABZ01100338.1	228.641	1.11494	5.72e-12	8.54e-10
ENSDARG00000100986	INHBE	INHBE	30.4952	3.33138	6.31e-13	1.11e-10
ENSDARG00000101047	rtcb	rtcb	516.374	1.23933	4.07e-20	1.31e-17
ENSDARG00000101657	CABZ01089974.1	CABZ01089974.1	107.87	2.84311	2.17e-25	1.05e-22
ENSDARG00000102765	lonp1	lonp1	575.917	1.32288	1.93e-29	1.3e-26
ENSDARG00000103019	gstp2	gstp2	53.6764	1.2658	4.22e-05	0.00146775
ENSDARG00000103025	hmgcs1	hmgcs1	1567.81	0.933885	1.86e-09	1.88e-07
ENSDARG00000103727	TFR2	TFR2	79.337	1.80232	6e-12	8.89e-10
ENSDARG00000103766	cyp2aa7	cyp2aa7	114.66	1.75421	1.98e-13	3.65e-11
ENSDARG00000103799	kars	kars	5724.48	1.41538	2.22e-40	2.48e-37
ENSDARG00000103846	hspa5	hspa5	5145.66	1.00456	7.37e-32	5.83e-29
ENSDARG00000103875	CABZ01048402.2	CABZ01048402.2	46.8076	1.02092	0.000693991	0.0142418
ENSDARG00000104105	ttf2	ttf2	105.738	0.915314	3.04e-05	0.00110368
ENSDARG00000104472	si:ch211-39i2.2	si:ch211-39i2.2	186.413	2.40282	4.16e-40	4.39e-37
ENSDARG00000104540	cyp2aa4	cyp2aa4	135.106	1.51565	1.74e-10	2.1e-08
ENSDARG00000104659	WARS	CABZ01109604.1	99.1223	1.26851	3.61e-08	2.8e-06
ENSDARG00000104906	MTR	mtr	556.656	0.928845	6.49e-09	6.03e-07
ENSDARG00000104919	si:ch211-153b23.3	si:ch211-153b23.3	149.482	1.97068	0.00184682	0.0306686
ENSDARG00000105178	erc2	erc2	144.633	0.977164	3.35e-07	2.16e-05
ENSDARG00000105208	zgc:85843	TM6SF2 (1 of many)	125.739	1.80108	9.69e-16	2.36e-13

## Sheet: 5dpf.deseq2.down.S1 Table
gene_id	gene_name	Ensembl_gene_name	5dpf_baseMean	5dpf_log2FoldChange_Mut/WT	5dpf_pvalue	5dpf_padj
ENSDARG00000001712	si:ch211-247n2.1	si:ch211-247n2.1	59.9119	-0.912342	0.00045484	0.0102553
ENSDARG00000002986	gda	gda	549.496	-0.932459	3.37e-09	3.29e-07
ENSDARG00000003523	itln3	itln3	35.8093	-1.1096	0.000920172	0.0179325
ENSDARG00000005332	lipib	lipib	69.1738	-1.01013	0.000108459	0.00322147
ENSDARG00000005616	bfb	bfb	178.168	-1.77568	2.41e-20	7.88e-18
ENSDARG00000007080	rhcgl1	rhcgl1	877.657	-1.20688	1.16e-12	1.89e-10
ENSDARG00000007276	ela3l	ela3l	6244.7	-1.37108	4.94e-26	2.6e-23
ENSDARG00000009153	pla2g1b	pla2g1b	455.303	-2.5365	2.43e-41	2.87e-38
ENSDARG00000009401	vcanb	vcanb	854.753	-1.12193	6.65e-13	1.14e-10
ENSDARG00000009612	chia.3	chia.3	548.142	-3.5495	0.000510982	0.0112144
ENSDARG00000010312	cp	cp	2232.48	-1.11295	0.000407908	0.00943262
ENSDARG00000012829	asah2	asah2	887.489	-1.02537	0.000671047	0.0139217
ENSDARG00000013856	amy2a	amy2a	2338.27	-2.26592	1.58e-13	2.96e-11
ENSDARG00000015065	c4	c4	72.2642	-0.919878	0.000163897	0.00453035
ENSDARG00000016319	c9	c9	2848.66	-1.12488	2.86e-12	4.48e-10
ENSDARG00000017314	CELA1	CELA1 (1 of many)	11292.5	-1.38236	5.54e-07	3.38e-05
ENSDARG00000017490	cel.1	cel.1	1863.57	-1.68983	1.41e-29	9.93e-27
ENSDARG00000019294	cbln8	cbln8	59.6071	-4.19265	1.21e-32	1.09e-29
ENSDARG00000021172	cyp2ad2	cyp2ad2	1568.64	-2.53352	2.67e-57	1.01e-53
ENSDARG00000023151	ucp1	ucp1	14771.8	-0.9222	6.7e-10	7.3e-08
ENSDARG00000023176	tdo2b	tdo2b	418.465	-1.602	1.83e-06	0.000101278
ENSDARG00000024503	c6ast3	c6ast3	161.954	-1.61259	9.73e-16	2.36e-13
ENSDARG00000024847	col5a2b	col5a2b	110.113	-1.0207	8.05e-07	4.79e-05
ENSDARG00000026764	ahsg1	ahsg1	358.141	-3.98085	8.11e-88	7.69e-84
ENSDARG00000029822	cel.2	cel.2	1537.71	-1.60306	1.23e-25	6.3e-23
ENSDARG00000030254	cbln9	cbln9	61.4878	-3.11085	1.65e-21	5.81e-19
ENSDARG00000030915	cpa1	cpa1	711.395	-1.72414	4.13e-24	1.82e-21
ENSDARG00000033227	lect2l	lect2l	312.576	-2.16747	1.04e-06	6.12e-05
ENSDARG00000036833	upp2	upp2	201.195	-2.86874	9.11e-08	6.65e-06
ENSDARG00000036968	SERPINA10	SERPINA10	80.6018	-1.19288	2.57e-06	0.00013741
ENSDARG00000037191	ttr	ttr	721.607	-1.51959	3.69e-27	2.19e-24
ENSDARG00000037533	mep1b	mep1b	217.605	-2.34366	0.000114563	0.0033732
ENSDARG00000037836	igfals	igfals	75.8298	-0.969972	7.65e-05	0.00240457
ENSDARG00000039393	si:ch211-240l19.5	si:ch211-240l19.5	430.483	-1.34273	2.08e-12	3.28e-10
ENSDARG00000039665	FO834840.1	FO834840.1	45.0225	-1.78811	3.92e-06	0.00019427
ENSDARG00000040282	zgc:92590	zgc:92590	177.172	-2.30684	1.67e-05	0.000665687
ENSDARG00000041569	ces2	ces2	4663.46	-1.3954	2.27e-30	1.66e-27
ENSDARG00000041595	ces3	ces3	1194.37	-1.83041	5.03e-32	4.15e-29
ENSDARG00000042953	cyp2n13	cyp2n13	1521.43	-1.17173	1.54e-14	3.23e-12
ENSDARG00000042993	try	try	18444.8	-0.940013	1.08e-13	2.08e-11
ENSDARG00000043173	CELA1	CELA1 (1 of many)	40.8678	-2.27089	1.07e-10	1.35e-08
ENSDARG00000043997	cyp2x8	cyp2x8	43.8109	-2.22917	1.16e-09	1.21e-07
ENSDARG00000044276	spp1	spp1	184.909	-0.966832	5.63e-08	4.2e-06
ENSDARG00000044280	opn1mw2	opn1mw2	271.239	-1.26183	2.6e-10	2.99e-08
ENSDARG00000045834	si:dkey-14d8.7	si:dkey-14d8.7	90.436	-3.2253	1.59e-25	7.95e-23
ENSDARG00000045835	si:dkey-14d8.6	si:dkey-14d8.6	621.49	-2.46498	9.22e-08	6.7e-06
ENSDARG00000051914	slc14a2	slc14a2	142.434	-1.06272	4.7e-06	0.00022812
ENSDARG00000052578	c6ast4	c6ast4	3443.86	-1.67424	9.09e-27	5.07e-24
ENSDARG00000053476	lipca	lipca	41.2331	-2.32724	3.79e-11	5.06e-09
ENSDARG00000053620	ebi3	ebi3	151.062	-1.12348	1.94e-07	1.3e-05
ENSDARG00000054753	col10a1a	col10a1a	2313.72	-0.924117	4.97e-12	7.54e-10
ENSDARG00000055036	itih3a	itih3a	324.309	-2.00098	1.88e-28	1.23e-25
ENSDARG00000055534	grk7b	grk7b	147.958	-1.05637	4.3e-09	4.09e-07
ENSDARG00000056498	crp	crp	1256.8	-1.56693	9.13e-25	4.33e-22
ENSDARG00000056744	ela2	ela2	8356.85	-1.49323	1.41e-08	1.2e-06
ENSDARG00000056765	ela2l	ela2l	7717.84	-1.94505	1.08e-11	1.56e-09
ENSDARG00000056873	and3	and3	1766.42	-1.01753	0.000348735	0.00837052
ENSDARG00000057844	zgc:171470	zgc:171470	55.1826	-1.16435	2.45e-05	0.000920059
ENSDARG00000068168	hes2.2	hes2.2	43.1185	-0.945408	0.0029245	0.0424612
ENSDARG00000068232	cbln12	cbln12	138.289	-0.937804	2.91e-07	1.91e-05
ENSDARG00000068290	wu:fd49b10	si:dkey-286h2.7	79.7662	-1.21174	0.000344103	0.0082934
ENSDARG00000068680	ctrl	ctrl	6366.14	-1.21817	4.17e-18	1.13e-15
ENSDARG00000069293	ahsg2	ahsg2	163.822	-6.29274	7e-79	3.87e-75
ENSDARG00000070892	si:ch211-262h13.5	si:ch211-262h13.5	112.611	-1.76031	6.03e-15	1.33e-12
ENSDARG00000070960	si:ch211-288g17.4	si:ch211-288g17.4	177.913	-1.39193	1.83e-10	2.2e-08
ENSDARG00000074191	zgc:172253	zgc:172253	264.439	-1.07546	5.2e-12	7.83e-10
ENSDARG00000074457	PFKFB1	PFKFB1 (1 of many)	56.5816	-1.90002	6.11e-08	4.55e-06
ENSDARG00000074613	si:ch211-240l19.6	si:ch211-240l19.6	188.589	-1.62179	5.73e-14	1.13e-11
ENSDARG00000074712	si:ch211-186e20.2	si:ch211-186e20.2	81.6468	-1.05619	1.64e-05	0.000656354
ENSDARG00000075614	zgc:193682	apoc4	32.0615	-1.61665	1.21e-05	0.000512082
ENSDARG00000075827	f7i	f7i	30.9243	-1.26502	0.000996939	0.0190372
ENSDARG00000076620	abhd8b	abhd8b	102.906	-0.931199	8.68e-06	0.000389998
ENSDARG00000077058	CELA1	CELA1 (1 of many)	89.3527	-1.38571	6.26e-06	0.000294511
ENSDARG00000078918	comtd1	comtd1	180.13	-1.7706	3.38e-19	1.02e-16
ENSDARG00000079274	prss59.1	prss59.1	11214	-1.35185	1.73e-22	6.44e-20
ENSDARG00000079544	si:ch1073-464p5.5	si:ch1073-464p5.5	490.107	-1.4575	1.13e-22	4.45e-20
ENSDARG00000079901	si:ch73-15n24.1	si:ch73-15n24.1	94.5723	-2.15097	1.92e-13	3.56e-11
ENSDARG00000082084	AC024175.14	AC024175.14	172.493	-1.35278	1.07e-12	1.79e-10
ENSDARG00000086569	zgc:172051	zgc:172051	661.429	-2.05515	3.64e-55	1.15e-51
ENSDARG00000086654	cbln11	cbln11	42.8899	-1.21997	9.11e-05	0.00275836
ENSDARG00000087143	serpina7	serpina7	265.284	-1.40669	1.64e-14	3.42e-12
ENSDARG00000087345	CABZ01059415.2	CABZ01059415.2	387.11	-1.13704	0.00124825	0.0228247
ENSDARG00000087633	MAMDC4	si:dkey-11o18.5	152.536	-0.931985	1.18e-05	0.000505218
ENSDARG00000088514	and1	and1	5823.18	-0.905407	5.09e-10	5.58e-08
ENSDARG00000088911	cbln17	cbln17	40.3518	-0.976886	0.00258141	0.0391589
ENSDARG00000089310	gc	gc	1397.49	-1.158	1.27e-16	3.2e-14
ENSDARG00000090416	scpp1	scpp1	31.2449	-1.61044	1.64e-05	0.000655973
ENSDARG00000090899	SYCN	SYCN (1 of many)	75.8125	-1.56461	1.17e-08	1.02e-06
ENSDARG00000091136	zgc:174259	zgc:174259	272.444	-1.28869	0.00108661	0.0204407
ENSDARG00000091609	spink4	spink4	291.189	-0.941554	8.19e-10	8.72e-08
ENSDARG00000092404	lct	LCT (1 of many)	83.9278	-0.962554	0.000359258	0.00851531
ENSDARG00000093156	si:ch73-21g5.7	si:ch73-21g5.7	35.5832	-1.03043	0.0019461	0.0319774
ENSDARG00000093774	rbp2b	rbp2b	796.75	-1.6672	4.44e-24	1.91e-21
ENSDARG00000093844	zgc:136461	zgc:136461	6967.48	-2.17804	2.5e-16	6.24e-14
ENSDARG00000095462	CELA1	CELA1 (1 of many)	34.2249	-2.08414	1.66e-07	1.14e-05
ENSDARG00000095939	si:ch73-226l13.2	si:ch73-226l13.2	144.635	-1.18975	5.4e-06	0.00025786
ENSDARG00000096988	cishb	cishb	89.5676	-2.01282	1.48e-12	2.39e-10
ENSDARG00000098058	im:7150988	im:7150988	670.827	-0.921026	1.47e-10	1.8e-08
ENSDARG00000098995	cyp2k6	cyp2k6	120.73	-1.26233	1.58e-07	1.09e-05
ENSDARG00000100002	ctbs	ctbs	50.9109	-1.54372	5.07e-05	0.00170416
ENSDARG00000100406	ITIH4	ITIH4 (1 of many)	3944.24	-1.14799	5.09e-21	1.76e-18
ENSDARG00000101207	or109-11	NA	74.0105	-1.19798	6.2e-06	0.000292456
ENSDARG00000101628	ascl1b	ascl1b	187.545	-0.921094	1e-05	0.000438352
ENSDARG00000102129	crygn1	crygn1	112.481	-1.17647	1.1e-06	6.41e-05
ENSDARG00000102722	itih3b	itih3b	1036.64	-3.2455	5.02e-104	9.52e-100
ENSDARG00000102894	CABZ01057159.1	CABZ01057159.1	37.0846	-1.28226	0.00050505	0.0111099
ENSDARG00000103311	fbln1	FBLN1	174.81	-1.27619	4.99e-08	3.79e-06
ENSDARG00000103663	NINJ1	NINJ1	40.4461	-2.46832	6.94e-13	1.17e-10
ENSDARG00000103687	SYCN	sycn.2	1656.78	-1.37605	9.33e-24	3.93e-21
ENSDARG00000103858	arf4a	arf4a	58.4096	-1.29045	2.03e-05	0.000786766
ENSDARG00000103981	bhlha9	bhlha9	115.146	-1.00724	4.83e-05	0.00163011
ENSDARG00000105027	CABZ01011067.1	CABZ01011067.1	174.341	-1.17286	1.01e-11	1.48e-09
ENSDARG00000105052	cfhl5	cfhl5	64.7012	-2.15594	2.46e-14	5.06e-12

## Sheet: 8dpf.deseq2.up.S1 Table
gene_id	gene_name	Ensembl_gene_name	8dpf_baseMean	8dpf_log2FoldChange_Mut/WT	8dpf_pvalue	8dpf_padj
ENSDARG00000005154	aspa	aspa	25.2617	1.06846	0.00457038	0.0422195
ENSDARG00000012948	asb18	asb18	63.8396	1.08303	0.000246366	0.00422686
ENSDARG00000016088	rtn2a	rtn2a	169.549	0.912045	3.27e-05	0.000824903
ENSDARG00000020239	lpin1	lpin1	2156.38	1.11107	6.6e-05	0.00144712
ENSDARG00000022951	pth2	pth2	78.9269	0.950357	0.000234922	0.00407245
ENSDARG00000025679	comtb	comtb	214.354	0.91248	7.65e-08	5.15e-06
ENSDARG00000026505	si:ch211-285c6.3	si:ch211-285c6.3	41.5581	0.982015	0.00130933	0.0161583
ENSDARG00000028517	hbp1	hbp1	380.648	0.983007	1.52e-12	3.51e-10
ENSDARG00000029830	myf6	myf6	159.109	0.918832	1.2e-06	5.36e-05
ENSDARG00000030616	nfe2l1a	nfe2l1a	340.328	1.11215	3.23e-15	1.57e-12
ENSDARG00000031243	snai3	snai3	134.731	0.903745	4.04e-05	0.000978475
ENSDARG00000036428	EMP3	EMP3 (1 of many)	24.9254	1.08326	0.00484565	0.0440226
ENSDARG00000036457	cacng6a	cacng6a	267.864	1.00681	1.27e-11	2.39e-09
ENSDARG00000041607	eif4ebp3l	eif4ebp3l	1389.13	0.999316	6.9e-14	2.21e-11
ENSDARG00000042221	mthfd1l	mthfd1l	148.15	1.04235	1.68e-08	1.36e-06
ENSDARG00000044034	tmem86a	tmem86a	38.5601	1.06338	0.00108426	0.0138555
ENSDARG00000045606	alkbh3	alkbh3	37.221	0.990497	0.00241701	0.0259589
ENSDARG00000051711	CR339041.2	CR339041.2	30.0811	1.04678	0.00538437	0.0479275
ENSDARG00000054510	adrb2b	adrb2b	91.4665	0.921199	6.18e-05	0.00137498
ENSDARG00000054588	cox6a2	cox6a2	142.016	0.959227	7.04e-05	0.00152375
ENSDARG00000054771	ghra	ghra	32.4022	0.967689	0.00549091	0.0485334
ENSDARG00000054848	pdk4	pdk4	811.264	0.986598	1.85e-24	5.84e-21
ENSDARG00000055642	GPT	GPT (1 of many)	701.416	0.926412	1.55e-11	2.86e-09
ENSDARG00000058285	cpt1b	cpt1b	932.383	0.956559	3.14e-14	1.19e-11
ENSDARG00000059054	pdk2b	pdk2b	3703.01	1.263	1.76e-06	7.29e-05
ENSDARG00000059202	tspan2b	tspan2b	89.9427	1.20947	4.62e-06	0.000163093
ENSDARG00000061096	dapk2a	dapk2a	190.098	0.950756	4.9e-06	0.000171748
ENSDARG00000061977	ppfibp2a	ppfibp2a	501.217	0.956046	2.92e-12	6.51e-10
ENSDARG00000061994	acacb	acacb	1614.44	1.08497	1.92e-26	7.26e-23
ENSDARG00000062518	ulk1a	ulk1a	361.807	1.27062	8.36e-19	1.05e-15
ENSDARG00000069095	gls2a	gls2a	200.335	1.33274	8.19e-15	3.69e-12
ENSDARG00000070669	si:dkey-269d20.3	cxcr3.3	24.9488	1.58256	0.000157027	0.00293344
ENSDARG00000070721	vdrb	vdrb	76.5888	0.940664	0.000660018	0.00943367
ENSDARG00000075111	als2a	als2a	45.0921	1.10073	0.00276477	0.0286061
ENSDARG00000077236	hspb6	hspb6	1789.73	0.992773	1.13e-09	1.31e-07
ENSDARG00000077245	si:dkey-225n22.4	si:dkey-225n22.4	49.7044	0.95042	0.00299432	0.0303654
ENSDARG00000079742	mcf2l2	mcf2l2	150.852	1.0409	8.81e-06	0.00028022
ENSDARG00000086374	isg15	isg15	48.5279	1.16187	0.000175521	0.00321545
ENSDARG00000086705	prob1	prob1	75.9332	1.08938	4.98e-06	0.000174021
ENSDARG00000086739	SLC17A2	SLC17A3	49.2228	1.21371	0.00259767	0.027304
ENSDARG00000086998	NNMT	NNMT	42.875	1.5549	7.66e-07	3.62e-05
ENSDARG00000087181	cbx7b	cbx7b	23.7719	1.34803	0.000694231	0.00981156
ENSDARG00000087624	LRRC2	LRRC2	338.799	0.968374	5.36e-12	1.14e-09
ENSDARG00000087911	psme4a	psme4a	1215.1	1.17728	0.0001658	0.00306406
ENSDARG00000088805	nes	CR848841.1	570.848	1.5063	2.96e-05	0.000757617
ENSDARG00000091889	si:dkey-225d17.2	si:dkey-225d17.2	32.5711	1.01053	0.00546618	0.0484052
ENSDARG00000093019	si:dkey-83k24.5	si:dkey-83k24.5	66.5078	1.25143	1.61e-06	6.78e-05
ENSDARG00000093201	si:dkey-112e17.1	si:dkey-112e17.1	103.061	0.93392	2.6e-06	0.000102441
ENSDARG00000093237	si:ch211-89o9.4	si:ch211-89o9.4	213.021	1.41307	3.71e-11	6.26e-09
ENSDARG00000093940	si:dkeyp-77c8.1	si:dkeyp-77c8.1	84.455	0.952579	3.81e-05	0.000931209
ENSDARG00000094316	si:rp71-80o10.4	si:rp71-80o10.4	70.9914	1.38145	1.66e-06	6.95e-05
ENSDARG00000095675	ccdc141	ccdc141	252.249	1.30271	5.34e-16	3.16e-13
ENSDARG00000098364	DGKA	dgkab	35.4026	1.02906	0.00178678	0.0207315
ENSDARG00000098658	mate4	SLC47A1 (1 of many)	26.6012	1.29621	0.00146497	0.0176693
ENSDARG00000099405	si:ch1073-288h17.2	si:ch1073-288h17.2	43.7572	1.37055	0.00209806	0.0234656
ENSDARG00000099461	asb10	asb10	272.445	1.20694	2.25e-15	1.15e-12
ENSDARG00000100352	aglb	aglb	1002.96	0.909682	1.38e-09	1.53e-07
ENSDARG00000100504	ppp1r27b	ppp1r27b	63.5292	1.03723	0.000495716	0.00746889
ENSDARG00000100694	tnnt2b	tnnt2b	118.203	0.963177	1.72e-06	7.15e-05
ENSDARG00000101992	si:dkey-238k10.3	si:dkey-238k10.3	46.3848	0.953894	0.00117055	0.0147661
ENSDARG00000102572	si:ch211-260e23.9	si:ch211-260e23.9	641.438	0.939535	7.79e-11	1.17e-08
ENSDARG00000102828	mfsd11	mfsd11	36.894	1.02801	0.00139634	0.0170041
ENSDARG00000105039	PHKA1	phka1b	189.027	1.06249	1.85e-05	0.000513486
ENSDARG00000105114	crebrf	crebrf	102.701	0.968662	5.59e-06	0.000191297

## Sheet: 8dpf.deseq2.down.S1 Table
gene_id	gene_name	Ensembl_gene_name	8dpf_baseMean	8dpf_log2FoldChange_Mut/WT	8dpf_pvalue	8dpf_padj
ENSDARG00000001818	c3b.2	c3b.2	255.488	-0.951743	1.66e-06	6.95e-05
ENSDARG00000002311	fabp11b	fabp11b	145.836	-1.3413	1.17e-13	3.45e-11
ENSDARG00000002445	prdm1a	prdm1a	264.246	-0.963236	7.41e-11	1.13e-08
ENSDARG00000003077	si:ch73-111m19.2	si:ch73-111m19.2	212.875	-1.01533	2.33e-08	1.78e-06
ENSDARG00000003200	foxm1	foxm1	31.2812	-1.19597	0.00107103	0.0137411
ENSDARG00000003615	slc26a3.2	slc26a3.2	48.1887	-1.45555	0.00176375	0.0205398
ENSDARG00000004141	zgc:92630	zgc:92630	414.176	-1.00517	1.39e-07	8.51e-06
ENSDARG00000004713	mad2l1	mad2l1	253.327	-0.928349	6.18e-09	5.57e-07
ENSDARG00000005518	slc5a9	slc5a9	34.768	-1.14482	0.0012897	0.0159727
ENSDARG00000006220	ugt1ab	ugt1ab	384.945	-1.1039	5.45e-08	3.82e-06
ENSDARG00000007221	pbk	pbk	173.825	-0.978765	1.81e-07	1.05e-05
ENSDARG00000007576	crybb1l1	crybb1l1	10017.3	-1.56688	1.76e-05	0.000494813
ENSDARG00000007715	lgsn	lgsn	712.487	-1.26968	5.27e-05	0.00120932
ENSDARG00000010658	insig1	insig1	318.667	-1.33848	3.08e-21	6.48e-18
ENSDARG00000011094	ccna2	ccna2	551.485	-0.966719	1.65e-14	6.52e-12
ENSDARG00000011262	traip	traip	90.2844	-0.90723	1.76e-05	0.000494641
ENSDARG00000011998	bfsp2	bfsp2	1691.42	-1.51553	0.000125727	0.00248329
ENSDARG00000012126	zgc:109965	zgc:109965	216.832	-0.915239	1.02e-05	0.000315199
ENSDARG00000012506	rnpep	rnpep	242.394	-1.52312	1.74e-23	4.12e-20
ENSDARG00000013236	dhcr24	dhcr24	83.4899	-1.0184	9.91e-06	0.000308456
ENSDARG00000013721	g6pca.2	g6pca.2	813.544	-1.0011	6.16e-17	4.48e-14
ENSDARG00000013963	mipb	mipb	362.562	-1.03943	1.21e-17	1.14e-14
ENSDARG00000015445	lim2.4	lim2.4	588.119	-0.908958	1.13e-09	1.31e-07
ENSDARG00000015662	pla2g12b	pla2g12b	286.008	-1.05097	1.39e-05	0.000406125
ENSDARG00000015866	apoa2	apoa2	16913.6	-1.20427	0.000716376	0.0100718
ENSDARG00000016421	crygm1	crygm1	151.819	-3.17047	0.00131297	0.0161762
ENSDARG00000016793	crybb1l2	crybb1l2	10319	-1.83947	2.36e-05	0.000630608
ENSDARG00000019294	cbln8	cbln8	38.4502	-1.46656	0.000415011	0.00652088
ENSDARG00000019492	shbg	shbg	251.344	-0.941094	3.68e-09	3.52e-07
ENSDARG00000019532	fads2	fads2	2007.48	-1.22454	0.00022896	0.00398913
ENSDARG00000020122	endou2	endou2	107.181	-0.951	3.55e-05	0.000881716
ENSDARG00000023861	dnase1l3l	dnase1l3l	171.767	-1.28896	8.56e-08	5.68e-06
ENSDARG00000024548	cryba4	cryba4	12302.1	-1.75896	5.54e-05	0.00126075
ENSDARG00000025043	trip13	trip13	119.863	-1.1677	1.89e-08	1.49e-06
ENSDARG00000026454	mis12	mis12	145.718	-0.906773	1.8e-06	7.47e-05
ENSDARG00000026759	ldlrb	ldlrb	282.785	-1.06946	2.05e-10	2.87e-08
ENSDARG00000026764	ahsg1	ahsg1	296.087	-0.98057	1.45e-06	6.26e-05
ENSDARG00000029230	pnp4b	pnp4b	402.817	-0.975583	2.65e-06	0.000103568
ENSDARG00000029388	LRG1	si:dkey-90m5.4	80.4329	-1.5	1.29e-05	0.00038256
ENSDARG00000030349	cryba2a	cryba2a	5282.49	-1.65742	0.000145059	0.00276597
ENSDARG00000030411	crygn2	crygn2	12715.2	-1.74607	2.94e-05	0.00075575
ENSDARG00000030999	mybl1	mybl1	222.943	-0.981637	7.01e-09	6.19e-07
ENSDARG00000032264	mybl2b	mybl2b	379.617	-1.19864	6.74e-18	6.72e-15
ENSDARG00000032553	egln3	egln3	46.8643	-1.06844	0.0017406	0.0203579
ENSDARG00000032929	cryba1l1	cryba1l1	9022.86	-1.69295	5.1e-05	0.00118335
ENSDARG00000034862	f7	f7	98.6034	-0.965013	1.84e-05	0.000511276
ENSDARG00000034930	cx52.6	cx52.6	38.2867	-1.07633	0.00298648	0.030314
ENSDARG00000035350	ins	ins	73.8509	-1.37921	4.85e-07	2.46e-05
ENSDARG00000036041	f2	f2	356.263	-1.15238	5.26e-10	6.51e-08
ENSDARG00000036140	zgc:136220	crybgx	3268.9	-1.8233	1.24e-06	5.48e-05
ENSDARG00000036636	ebpl	ebpl	46.5634	-1.29105	4.16e-05	0.00100236
ENSDARG00000037285	mipa	mipa	298.463	-1.11978	1.04e-14	4.51e-12
ENSDARG00000037402	lim2.3	lim2.3	321.99	-1.32008	1.13e-14	4.75e-12
ENSDARG00000037961	rcn3	rcn3	395.853	-0.906337	1.98e-11	3.53e-09
ENSDARG00000038296	tmem86b	tmem86b	52.7418	-0.915353	0.00154504	0.0184585
ENSDARG00000038703	hkdc1	hkdc1	177.029	-1.32245	6.49e-10	7.87e-08
ENSDARG00000039116	nr5a5	nr5a5	143.298	-0.91275	0.000733752	0.0102704
ENSDARG00000040321	rx2	rx2	181.134	-1.06689	1.25e-09	1.42e-07
ENSDARG00000040738	zgc:153846	zgc:153846	1476.47	-2.81842	3.07e-07	1.68e-05
ENSDARG00000041141	cryba1a	cryba1a	57.1823	-0.9576	0.000599751	0.00873725
ENSDARG00000041179	crygm5	crygm5	140.491	-1.26758	7.56e-07	3.58e-05
ENSDARG00000041490	afp4	afp4	29.573	-1.54368	0.00185763	0.0213571
ENSDARG00000041595	ces3	ces3	269.504	-0.914988	3.77e-07	1.96e-05
ENSDARG00000041797	cx28.9	cx28.9	70.8246	-1.00033	0.000905529	0.0120254
ENSDARG00000041864	capn3a	capn3a	1766.44	-1.63037	5.59e-05	0.00126877
ENSDARG00000041925	cryba2b	cryba2b	6023.73	-1.92677	4.82e-05	0.00113575
ENSDARG00000042332	plin2	plin2	64.665	-1.42905	0.000348308	0.00563366
ENSDARG00000042379	TMEM120A	TMEM120A (1 of many)	35.6022	-1.38338	6.24e-05	0.00138277
ENSDARG00000042641	cyp51	cyp51	679.62	-1.62296	1.03e-39	1.95e-35
ENSDARG00000042780	apoba	apoba	689.804	-1.08457	0.00179481	0.0207991
ENSDARG00000044246	snx18b	snx18b	25.7629	-1.19295	0.00180742	0.0208813
ENSDARG00000044528	slc15a1b	slc15a1b	32.9629	-1.29987	0.00364373	0.0354155
ENSDARG00000044642	sc5d	sc5d	100.238	-1.07623	3.44e-05	0.000858996
ENSDARG00000044807	dck	dck	173.206	-1.28503	3.79e-14	1.33e-11
ENSDARG00000044862	opn1lw1	opn1lw1	48.0398	-1.16468	0.000689984	0.00978402
ENSDARG00000044875	crygm2e	crygm2e	188.222	-1.79314	1.01e-11	1.98e-09
ENSDARG00000045414	elovl2	elovl2	572.021	-0.983716	5.45e-12	1.15e-09
ENSDARG00000045516	itih2	itih2	198.611	-1.1053	1.32e-07	8.18e-06
ENSDARG00000045592	tnni2a.1	tnni2a.1	78.2927	-0.97335	2e-05	0.000549317
ENSDARG00000045904	nr2e3	nr2e3	298.782	-1.23388	1.71e-14	6.61e-12
ENSDARG00000046098	ebp	ebp	253.496	-1.3994	4.31e-19	6.27e-16
ENSDARG00000051731	C25H19orf40	faap24	67.0108	-0.942863	0.000249095	0.00426981
ENSDARG00000051925	cyb5r2	cyb5r2	171.374	-1.72442	1.08e-10	1.55e-08
ENSDARG00000052734	hmgcra	hmgcra	1521.42	-1.01722	1.21e-18	1.44e-15
ENSDARG00000053323	zgc:112285	zgc:112285	216.275	-1.29267	1.64e-15	8.85e-13
ENSDARG00000053502	cryaa	cryaa	491.011	-1.11349	2.02e-15	1.06e-12
ENSDARG00000053831	vtnb	vtnb	162.129	-1.16275	2.17e-08	1.67e-06
ENSDARG00000053875	cryba1b	cryba1b	9612.41	-1.21244	1.13e-05	0.000344971
ENSDARG00000054150	cx23	cx23	43.8627	-1.4324	1.04e-05	0.000320114
ENSDARG00000054929	zgc:110540	zgc:110540	270.196	-1.21211	1.43e-17	1.23e-14
ENSDARG00000055185	tm4sf5	tm4sf5	42.2661	-0.968721	0.00439702	0.041152
ENSDARG00000055186	ccr9a	ccr9a	70.3872	-0.956314	0.000775002	0.0106818
ENSDARG00000055278	cfb	cfb	212.836	-1.25422	4.86e-10	6.06e-08
ENSDARG00000055388	vtna	vtna	102.132	-1.02882	0.000487414	0.00737316
ENSDARG00000055876	msmo1	msmo1	895.961	-1.10955	8.07e-14	2.55e-11
ENSDARG00000056210	si:ch211-199o1.2	si:ch211-199o1.2	868.106	-1.26768	0.00314266	0.0314998
ENSDARG00000056832	exo1	exo1	104.943	-1.22446	4.24e-09	4.01e-07
ENSDARG00000057323	e2f8	e2f8	291.861	-0.956968	5.86e-10	7.15e-08
ENSDARG00000057460	crygm2d13	crygm2d13	16206.7	-1.81007	3.53e-06	0.000130307
ENSDARG00000057536	crygm2a	crygm2a	36.3586	-1.59302	0.000412854	0.00649988
ENSDARG00000057789	lyz	lyz	361.288	-1.16807	8.9e-09	7.59e-07
ENSDARG00000058327	neu3.3	neu3.3	25.6474	-1.58681	0.000730143	0.0102426
ENSDARG00000061274	lss	lss	238.717	-1.63706	3.11e-15	1.55e-12
ENSDARG00000061858	zgc:153968	zgc:153968	52.6643	-1.21789	0.00476492	0.0434561
ENSDARG00000062147	otc	otc	81.9501	-1.30241	1.13e-07	7.16e-06
ENSDARG00000063177	manf	manf	407.486	-0.966971	9.72e-13	2.39e-10
ENSDARG00000067851	lcn15	lcn15	60.3251	-1.2172	1.83e-05	0.000508932
ENSDARG00000068088	tcnl	tcnl	83.0849	-1.1106	0.000486686	0.00736803
ENSDARG00000068168	hes2.2	hes2.2	141.7	-1.14722	4.6e-09	4.28e-07
ENSDARG00000068507	crybb1	crybb1	8802.58	-1.88329	0.000205022	0.00365334
ENSDARG00000069189	si:dkey-242h9.3	si:dkey-242h9.3	223.978	-1.15311	6.2e-11	9.7e-09
ENSDARG00000069292	si:dkeyp-89c11.1	si:dkeyp-89c11.1	69.1172	-1.16784	6.48e-05	0.001425
ENSDARG00000069293	ahsg2	ahsg2	196.123	-1.13991	6.3e-06	0.00021097
ENSDARG00000069792	crygm2d5	crygm2d5	4503.62	-1.41381	6.13e-06	0.000206776
ENSDARG00000069801	crygm2d12	crygm2d12	12486.4	-1.72882	1.92e-06	7.9e-05
ENSDARG00000069817	crygm2d8	crygm2d8	14402.5	-1.80728	6.2e-08	4.27e-06
ENSDARG00000069823	proca1	proca1	277.35	-0.967028	3e-10	3.97e-08
ENSDARG00000069826	crygm2d15	crygm2d15	5089.02	-2.02344	1.6e-09	1.73e-07
ENSDARG00000069827	crygm2d11	crygm2d11	8677.21	-1.93312	3.1e-06	0.000117479
ENSDARG00000069828	ABHD12B	ABHD12B (1 of many)	59.4345	-1.05636	0.000881432	0.0117682
ENSDARG00000069831	crygm2c	crygm2c	262.377	-2.65667	1.51e-07	9.03e-06
ENSDARG00000070078	abcb11b	abcb11b	75.9744	-1.07599	5.83e-05	0.00131875
ENSDARG00000070918	FETUB	si:ch211-284e20.8	74.4869	-1.16633	0.000114219	0.00228728
ENSDARG00000070950	STYK1	STYK1 (1 of many)	32.2458	-1.05469	0.00260139	0.0273064
ENSDARG00000071082	p4ha1b	p4ha1b	164.054	-1.01365	3.63e-07	1.91e-05
ENSDARG00000071288	samhd1	samhd1	126.657	-0.908542	9.67e-07	4.41e-05
ENSDARG00000071579	urad	urad	49.7055	-1.07945	0.00159818	0.0189143
ENSDARG00000073720	RNF180	si:dkey-250l23.4	35.3889	-0.941313	0.0051848	0.046501
ENSDARG00000073750	crygm2d9	crygm2d9	3307.08	-1.79548	3.75e-06	0.000136526
ENSDARG00000073874	crygm2d6	crygm2d6	4608.61	-1.78431	4.93e-05	0.00115385
ENSDARG00000073876	si:ch1073-165f9.2	si:ch1073-165f9.2	45.9152	-1.36301	1.19e-05	0.000358275
ENSDARG00000073970	mctp2b	mctp2b	177.62	-1.01984	3.52e-06	0.000130286
ENSDARG00000074001	crygmxl2	crygmxl2	9278.96	-1.53224	5.87e-05	0.00132278
ENSDARG00000074210	zgc:110286	zgc:110286	64.9463	-1.2733	0.00172677	0.0202132
ENSDARG00000074457	PFKFB1	PFKFB1 (1 of many)	81.8174	-1.18767	9.3e-07	4.28e-05
ENSDARG00000075016	apobb.2	apobb.2	68.995	-1.11498	6.22e-05	0.00137889
ENSDARG00000076270	adamts13	adamts13	59.3873	-0.913203	0.00497304	0.0449212
ENSDARG00000076388	zgc:194686	zgc:194686	28.0923	-1.28156	0.00117317	0.0147712
ENSDARG00000076572	crygm2d7	crygm2d7	12638.2	-1.80894	7.94e-07	3.72e-05
ENSDARG00000076693	crygm2d19	crygm2d19	16172.4	-1.7003	5.34e-07	2.65e-05
ENSDARG00000076790	crygm2d16	crygm2d16	8884.29	-1.81502	1.46e-06	6.28e-05
ENSDARG00000076838	apom	apom	826.307	-1.09104	0.00187908	0.0215644
ENSDARG00000078069	rrm2	rrm2	840.905	-0.999257	0.00162115	0.0191025
ENSDARG00000078134	crygm2f	crygm2f	193.617	-1.17796	1.54e-07	9.14e-06
ENSDARG00000078757	A2ML1	si:ch211-212c13.8	151.995	-0.936023	0.000106235	0.00215938
ENSDARG00000078876	crygm2b	crygm2b	148.307	-2.91841	6.28e-27	2.97e-23
ENSDARG00000079233	E2F2	E2F2	117.728	-1.01923	1.08e-07	6.96e-06
ENSDARG00000079544	si:ch1073-464p5.5	si:ch1073-464p5.5	26.1001	-1.62124	0.000649368	0.0093237
ENSDARG00000079946	sqlea	sqlea	391.131	-1.7877	1.19e-30	7.48e-27
ENSDARG00000086114	ADTRP	CR792417.1	33.75	-1.31208	0.00052734	0.00788884
ENSDARG00000086658	crygm2d21	crygm2d21	9298.71	-1.62179	4.92e-07	2.49e-05
ENSDARG00000086912	crygm2d18	crygm2d18	10553	-1.88232	2.65e-06	0.000103477
ENSDARG00000086917	crygm2d2	crygm2d2	14160.3	-1.63438	2.15e-06	8.63e-05
ENSDARG00000087164	crygm2d4	crygm2d4	9492.86	-1.61402	1.18e-07	7.46e-06
ENSDARG00000087301	crygm2d14	crygm2d14	3385.96	-2.1042	6.84e-06	0.000226313
ENSDARG00000087324	crygm2d1	crygm2d1	17125	-1.4751	9.13e-07	4.21e-05
ENSDARG00000087765	crygm2d10	crygm2d10	21698.5	-1.44769	2e-07	1.14e-05
ENSDARG00000088140	hsd17b7	hsd17b7	118.013	-1.13594	2.92e-08	2.18e-06
ENSDARG00000088687	crygm2d17	crygm2d17	3433.8	-2.45006	1.21e-05	0.000362613
ENSDARG00000088823	crygm2d3	crygm2d3	13524.3	-1.64315	3.54e-07	1.88e-05
ENSDARG00000088900	si:dkey-21o19.2	si:dkey-21o19.2	94.8256	-1.33	3.15e-07	1.71e-05
ENSDARG00000091148	crygm2d20	crygm2d20	8708.81	-1.83663	1.16e-07	7.33e-06
ENSDARG00000091609	spink4	spink4	259.301	-0.91312	1.55e-05	0.000444482
ENSDARG00000091715	si:dkey-162h11.2	si:dkey-162h11.2	367.941	-0.921488	2.6e-08	1.95e-06
ENSDARG00000092071	ABHD12B	ABHD12B (1 of many)	31.587	-1.07863	0.00206648	0.0231809
ENSDARG00000092122	si:ch211-229n2.6	si:ch211-229n2.6	66.5997	-1.87747	7.78e-07	3.66e-05
ENSDARG00000092155	apoc2	apoc2	1774.7	-0.950467	1.38e-15	7.67e-13
ENSDARG00000093156	si:ch73-21g5.7	si:ch73-21g5.7	53.0896	-0.909563	0.00453628	0.0419777
ENSDARG00000093318	si:dkey-57a22.15	CRYGB	1484.57	-1.55253	0.000130698	0.00255773
ENSDARG00000093774	rbp2b	rbp2b	418.436	-1.12065	2.53e-12	5.69e-10
ENSDARG00000094088	si:ch211-229n2.7	si:ch211-229n2.7	38.7406	-1.04584	0.00163209	0.019198
ENSDARG00000094310	si:ch211-255g12.6	si:ch211-255g12.6	6362.26	-1.93804	1.29e-05	0.000383143
ENSDARG00000094327	si:dkey-205k8.5	si:dkey-205k8.5	36.2413	-1.45048	0.000138475	0.00267946
ENSDARG00000094345	si:dkey-261l7.2	si:dkey-261l7.2	57.3565	-1.01922	0.000121807	0.0024213
ENSDARG00000094516	es1	es1	70.8714	-1.49833	1.33e-06	5.77e-05
ENSDARG00000095807	hp	hp	465.844	-0.932333	2.2e-07	1.23e-05
ENSDARG00000095863	afp4	afp4	3430.75	-1.81743	0.000858164	0.0115504
ENSDARG00000096739	si:ch211-222b21.3	si:dkey-219e21.2	28.6125	-1.65171	1.52e-05	0.000439841
ENSDARG00000096979	NPC2	NPC2 (1 of many)	24.6461	-1.23391	0.00474915	0.0433541
ENSDARG00000096988	cishb	cishb	86.9191	-1.25822	4.78e-08	3.41e-06
ENSDARG00000097054	si:ch73-65n21.2	si:ch73-65n21.2	71.6237	-1.01057	0.00189074	0.0216588
ENSDARG00000097137	si:dkeyp-116a7.2	si:dkeyp-116a7.2	951.586	-1.15593	3.37e-14	1.22e-11
ENSDARG00000097323	PRRT3	si:ch211-14i3.2	30.4546	-1.72222	6.64e-06	0.000221492
ENSDARG00000097691	si:zfos-332c3.1	kiaa0101	593.842	-0.917485	6.59e-19	8.9e-16
ENSDARG00000097693	si:ch211-248a14.8	si:ch211-248a14.8	89.7611	-1.0359	3.86e-05	0.000941259
ENSDARG00000097725	si:dkey-96g2.1	si:dkey-96g2.1	54.6896	-1.53442	1.37e-07	8.4e-06
ENSDARG00000097934	si:dkey-221l4.10	si:dkey-221l4.10	31.4035	-1.20498	0.00116467	0.0147131
ENSDARG00000098012	itgae.1	itgae.1	30.7541	-1.12718	0.00135349	0.0165838
ENSDARG00000098475	arr3b	arr3b	2144.29	-0.92699	4.27e-12	9.39e-10
ENSDARG00000098529	ccne2	ccne2	416.599	-1.08994	2.45e-17	2.01e-14
ENSDARG00000099200	zgc:123103	zgc:123103	1123.97	-1.11202	2.45e-16	1.54e-13
ENSDARG00000099217	zgc:109982	zgc:109982	48.558	-1.37374	3.63e-06	0.000133559
ENSDARG00000099315	nsdhl	nsdhl	263.65	-1.17009	4.99e-14	1.66e-11
ENSDARG00000099336	mvda	mvda	212.62	-1.23124	1.05e-14	4.51e-12
ENSDARG00000100021	hrasls	hrasls	151.854	-1.69587	1.18e-15	6.77e-13
ENSDARG00000100450	btr21	btr21	89.9255	-1.2218	0.000669389	0.00954599
ENSDARG00000100558	slbp	slbp	637.113	-0.954378	1.72e-20	2.96e-17
ENSDARG00000100719	urah	urah	243.404	-0.917646	0.000282962	0.00472445
ENSDARG00000101861	cyp2k19	cyp2k19	166.591	-0.90432	8.05e-05	0.00170853
ENSDARG00000102113	si:ch211-193l2.7	si:ch211-193l2.7	28.4557	-1.18964	0.00241166	0.0259308
ENSDARG00000102245	tk1	tk1	383.742	-1.16504	6.17e-13	1.65e-10
ENSDARG00000102548	si:ch211-127b16.4	si:ch211-127b16.4	52.0435	-1.0896	0.000128717	0.00252158
ENSDARG00000102992	btr20	btr20	29.3136	-1.44285	0.0007495	0.0103985
ENSDARG00000103025	hmgcs1	hmgcs1	2221.16	-1.3451	2.74e-33	2.59e-29
ENSDARG00000103659	bco1l	bco1l	33.9496	-1.03296	0.00406931	0.038581
ENSDARG00000103760	cfhl2	cfhl2	123.488	-1.01484	0.000134787	0.00261879
ENSDARG00000103878	anpepb	anpepb	312.559	-0.909976	1.08e-05	0.000331643
ENSDARG00000103982	si:ch211-193l2.6	si:ch211-193l2.6	63.2253	-1.11536	0.000105274	0.00214908
ENSDARG00000104047	si:ch211-262i1.3	si:ch211-262i1.3	156.085	-1.25572	1.88e-09	1.99e-07
ENSDARG00000104207	pcyt1bb	pcyt1bb	57.0475	-1.19785	7.18e-05	0.00154864
ENSDARG00000104576	PPP1R3G	si:ch211-152c8.5	153.519	-1.19309	2.54e-05	0.000669299
ENSDARG00000104593	cyp2k18	cyp2k18	215.775	-1.27046	0.0040021	0.0382311
ENSDARG00000105208	zgc:85843	TM6SF2 (1 of many)	48.7218	-1.71082	0.000111273	0.00224014

## Sheet: 5dpf.MSrep.up.S1 Table
gene_id	gene_name	Ensembl_gene_name	MS_5dpf_log2FoldChange_Mut/WT	MS_5dpf_pvale
ENSDARG00000103799	kars	kars	0.921994	0.00913386
ENSDARG00000091699	capn2a	capn2a	1.06243	0.0350517
ENSDARG00000013847	egfra	egfra	1.48164	0.0271463
ENSDARG00000052942	aspg	aspg	1.18613	0.0106028
ENSDARG00000101216	meaf6	meaf6	1.42257	0.0136866
ENSDARG00000068787	slc6a17	slc6a17	1.19034	0.0374251
ENSDARG00000037941	syt5a	syt5a	1.10723	0.0298499
ENSDARG00000041155	morf4l1	morf4l1	0.944317	0.0166126
ENSDARG00000003941	rrs1	rrs1	0.922894	0.0136866
ENSDARG00000055809	vtg2	vtg2	1.39191	0.0302784
ENSDARG00000038608	sdhc	sdhc	1.0826	0.0215106
ENSDARG00000000551	slc1a4	slc1a4	1.23596	0.00943367
ENSDARG00000037873	cyp3c3	cyp3c3	0.971929	0.016122
ENSDARG00000086391	cald1b	cald1b	1.27176	0.0302784
ENSDARG00000062831	si:ch73-22o12.1	si:ch73-22o12.1	0.931284	0.0317045
ENSDARG00000076075	myh7ba	myh7ba	1.19284	0.0127998
ENSDARG00000078429	vtg4	vtg4	1.3632	0.0135405
ENSDARG00000020077	nol10	nol10	0.997533	0.046045
ENSDARG00000092126	vtg5	vtg5	1.44568	0.0101857
ENSDARG00000010946	cbsb	cbsb	1.05568	0.00751801
ENSDARG00000017624	krt4	krt4	1.36611	0.0109869
ENSDARG00000016448	vtg3	vtg3	1.16691	0.0142918
ENSDARG00000042221	mthfd1l	mthfd1l	0.909866	0.0486708
ENSDARG00000044601	rtn4a	rtn4a	1.05061	0.0470902
ENSDARG00000016825	vtg6	vtg6	1.37843	0.0155446
ENSDARG00000092419	vtg7	vtg7	1.39177	0.00989658
ENSDARG00000059234	mrps27	mrps27	1.05503	0.0189724
ENSDARG00000100482	CU896540.2	pmt	1.40807	0.00710525
ENSDARG00000006266	stat1a	stat1a	1.01104	0.0240057
ENSDARG00000016448	vtg3	vtg3	1.26375	0.0109869
ENSDARG00000005468	irf2bp1	irf2bp1	1.32702	0.0358059
ENSDARG00000092233	vtg1	vtg1	1.29688	0.0106028
ENSDARG00000055809	vtg2	vtg2	1.30043	0.0106028
ENSDARG00000102004	apoea	apoea	1.11093	0.0149598
ENSDARG00000103019	gstp2	gstp2	0.908047	0.0221813
ENSDARG00000026882	palm1a	palm1a	1.59798	0.0418971
ENSDARG00000052336	ociad2	ociad2	0.944979	0.00593651
ENSDARG00000020811	efemp2b	efemp2b	1.17512	0.0350917
ENSDARG00000045092	cdk5rap3	cdk5rap3	1.33542	0.0306799
ENSDARG00000042535	actc1a	actc1a	0.989596	0.0129724
ENSDARG00000039667	mrpl38	mrpl38	1.04061	0.0447516
ENSDARG00000016375	asns	asns	1.00487	0.00461822
ENSDARG00000040534	epcam	epcam	1.03041	0.00660807
ENSDARG00000016733	psat1	psat1	1.24157	0.00913386
ENSDARG00000105357	NA	pdlim7	1.29356	0.0332874
ENSDARG00000041232	rps29	rps29	1.20991	0.00452426
ENSDARG00000055618	acta1b	acta1b	1.18909	0.0127603
ENSDARG00000089475	hbae1	hbae1	1.09885	0.0156535
ENSDARG00000008723	prkcba	prkcba	1.15108	0.0477548
ENSDARG00000016733	psat1	psat1	0.980716	0.00972215
ENSDARG00000092233	vtg1	vtg1	1.48587	0.0129724
ENSDARG00000016448	vtg3	vtg3	1.18926	0.011746
ENSDARG00000077694	dtnba	dtnba	1.02886	0.0125311
ENSDARG00000037870	actb2	actb2	1.2964	0.0106028
ENSDARG00000097789	zgc:174637	pon3.2	1.1684	0.0176936
ENSDARG00000102241	zgc:136410	zgc:136410	1.03019	0.0259436
ENSDARG00000095863	afp4	afp4	1.06758	0.0298499
ENSDARG00000102744	mgst3	mgst3a	1.26937	0.0255004

## Sheet: 5dpf.MSrep.down.S1 Table
gene_id	gene_name	Ensembl_gene_name	MS_5dpf_log2FoldChange_Mut/WT	MS_5dpf_pvale
ENSDARG00000042993	try	try	-1.32133	0.00406961
ENSDARG00000039399	nt5c2a	nt5c2a	-0.975657	0.0439755
ENSDARG00000055527	cmn	cmn	-0.942422	0.0473006
ENSDARG00000074552	ndufs7	ndufs7	-1.05291	0.00684549
ENSDARG00000104820	psd3l	psd3l	-1.30114	0.0199777
ENSDARG00000013110	dmtn	dmtn	-1.19153	0.0419236
ENSDARG00000099663	cox5ab	cox5ab	-1.04386	0.00593651
ENSDARG00000070078	abcb11b	abcb11b	-1.02268	0.0419556
ENSDARG00000102115	ndufc2	ndufc2	-1.03177	0.00452426
ENSDARG00000103878	anpepb	anpepb	-0.94197	0.00612456
ENSDARG00000061383	serpinf2b	serpinf2b	-1.18881	0.0101857
ENSDARG00000007276	ela3l	ela3l	-1.3662	0.00406961
ENSDARG00000057738	hells	hells	-1.60426	0.0127998
ENSDARG00000074727	dnajc10	dnajc10	-1.08977	0.0471154
ENSDARG00000016350	cap1	cap1	-1.61251	0.00521619
ENSDARG00000053862	crygmx	crygmx	-0.901146	0.00766206
ENSDARG00000004296	ambp	ambp	-1.26353	0.0410961
ENSDARG00000100259	zgc:171759	zgc:171759	-0.937417	0.0147734
ENSDARG00000070723	ndufa9a	ndufa9a	-1.01677	0.00452426
ENSDARG00000070824	ndufb5	ndufb5	-1.02445	0.0421032
ENSDARG00000075015	soul5	soul5	-1.13713	0.0447271
ENSDARG00000041314	ndufb9	ndufb9	-0.960432	0.0156535
ENSDARG00000042010	PKLR	PKLR	-1.30116	0.00406961
ENSDARG00000038577	cox6c	cox6c	-0.901142	0.0055739
ENSDARG00000086569	zgc:172051	zgc:172051	-1.53635	0.00495398
ENSDARG00000022438	cox6a1	cox6a1	-0.98497	0.00452426
ENSDARG00000014582	exoc3	exoc3	-1.11455	0.0430811
ENSDARG00000011521	upb1	upb1	-1.08044	0.00555093
ENSDARG00000003991	fhl2b	fhl2b	-1.06968	0.0301582
ENSDARG00000079543	dpys	dpys	-0.944261	0.0338623
ENSDARG00000038439	fabp10a	fabp10a	-1.39595	0.00406961
ENSDARG00000058297	timm13	timm13	-1.33035	0.00406961
ENSDARG00000055708	timm8b	timm8b	-1.39865	0.00406961
ENSDARG00000056765	ela2l	ela2l	-1.32893	0.00430983
ENSDARG00000098250	cox7b	cox7b	-1.01626	0.0235784
ENSDARG00000013741	lancl1	lancl1	-0.989905	0.0473006
ENSDARG00000016319	c9	c9	-0.929346	0.0116396
ENSDARG00000018263	pdia2	pdia2	-1.05412	0.00452426
ENSDARG00000018107	rab3da	rab3da	-1.69422	0.0395971
ENSDARG00000016771	tfa	tfa	-1.07469	0.00461822
ENSDARG00000027930	naprt	naprt	-1.61046	0.0180085
ENSDARG00000094089	si:dkey-236e20.1	sult3st3	-1.07587	0.00612456
ENSDARG00000060350	apoda.2	apoda.2	-1.37662	0.00667439
ENSDARG00000076448	serpinf2a	serpinf2a	-1.41076	0.0297989
ENSDARG00000016918	ace2	ace2	-0.972438	0.00555093
ENSDARG00000073742	prss59.2	prss59.2	-1.24444	0.00406961
ENSDARG00000057477	lrrc28	lrrc28	-1.07612	0.0129849
ENSDARG00000043865	timm9	timm9	-0.90835	0.0178907
ENSDARG00000025581	rpl10	rpl10	-1.10835	0.0446776
ENSDARG00000059711	nol6	nol6	-1.04651	0.0278853
ENSDARG00000010411	epn1	epn1	-1.36886	0.046045
ENSDARG00000056744	ela2	ela2	-1.34385	0.00406961
ENSDARG00000061858	zgc:153968	zgc:153968	-1.1589	0.0418971
ENSDARG00000052578	c6ast4	c6ast4	-1.45209	0.00406961
ENSDARG00000053217	cox7a2a	cox7a2a	-1.0503	0.00461822
ENSDARG00000014915	ndufab1b	ndufab1b	-0.973598	0.0113165
ENSDARG00000090428	ctrb1	ctrb1	-1.21702	0.00409492
ENSDARG00000053068	cyp8b1	cyp8b1	-0.923984	0.0329277
ENSDARG00000045442	cpb1	cpb1	-1.3149	0.00406961
ENSDARG00000023963	tpm4a	tpm4a	-0.903755	0.00764591
ENSDARG00000017882	rdh1	rdh1	-1.11537	0.00406961
ENSDARG00000036329	ndufa1	ndufa1	-1.24222	0.031088
ENSDARG00000071727	si:dkey-37o8.1	si:dkey-37o8.1	-1.37521	0.00436577
ENSDARG00000043722	cpa4	cpa4	-1.35831	0.00406961
ENSDARG00000009443	zgc:92137	zgc:92137	-1.124	0.011746
ENSDARG00000013236	dhcr24	dhcr24	-1.44482	0.0259431
ENSDARG00000040466	vil1	vil1	-0.912907	0.0053475
ENSDARG00000038858	setd7	setd7	-1.20362	0.0330891
ENSDARG00000017490	cel.1	cel.1	-1.45331	0.0053475
ENSDARG00000040282	zgc:92590	zgc:92590	-1.27461	0.0053475
ENSDARG00000019532	fads2	fads2	-1.01317	0.0176311
ENSDARG00000079274	prss59.1	prss59.1	-1.36344	0.00406961
ENSDARG00000028546	ndufs1	ndufs1	-0.959814	0.00519345
ENSDARG00000013333	ndufa10	ndufa10	-1.15532	0.00406961
ENSDARG00000068478	gpx4a	gpx4a	-0.940574	0.00660807
ENSDARG00000045180	acta2	acta2	-1.00151	0.0355079
ENSDARG00000014248	pdlim3b	pdlim3b	-1.01691	0.037717
ENSDARG00000093619	sult3st2	sult3st2	-1.09845	0.027788
ENSDARG00000042469	ndufa12	ndufa12	-1.07889	0.0043923
ENSDARG00000020602	grk7a	grk7a	-0.927215	0.00555093
ENSDARG00000021984	ndufa2	ndufa2	-0.917461	0.00536517
ENSDARG00000093774	rbp2b	rbp2b	-1.14533	0.00452426
ENSDARG00000032970	cox4i1	cox4i1	-0.909144	0.00546056
ENSDARG00000052840	ndufs4	ndufs4	-1.15582	0.0101857
ENSDARG00000006290	ndufs5	ndufs5	-1.12878	0.00406961
ENSDARG00000039730	zgc:112160	zgc:112160	-1.3107	0.00406961
ENSDARG00000041314	ndufb9	ndufb9	-1.60322	0.0176657
ENSDARG00000039346	ndufa5	ndufa5	-0.956806	0.00536517
ENSDARG00000017321	kdr	kdr	-1.49623	0.0214335
ENSDARG00000090850	serpina1l	serpina1l	-1.01887	0.00751801
ENSDARG00000042953	cyp2n13	cyp2n13	-1.18331	0.00536517
ENSDARG00000012829	asah2	asah2	-1.0248	0.0161056
ENSDARG00000037425	s100a10a	s100a10a	-1.14315	0.0448837
ENSDARG00000037191	ttr	ttr	-1.28747	0.0156535
ENSDARG00000019492	shbg	shbg	-1.52609	0.0338623
ENSDARG00000068680	ctrl	ctrl	-1.24067	0.00406961
ENSDARG00000075931	acsl5	acsl5	-0.984889	0.00461822
ENSDARG00000056583	ndufs6	ndufs6	-1.03656	0.00452426
ENSDARG00000069920	cox17	cox17	-1.20988	0.0149598
ENSDARG00000036438	ndufv1	ndufv1	-0.979399	0.0053475
ENSDARG00000023672	timm8a	timm8a	-0.957641	0.0109869
ENSDARG00000003113	ada	ada	-0.989522	0.00461822
ENSDARG00000007024	uox	uox	-1.42669	0.00452426
ENSDARG00000036684	ndufa7	ndufa7	-1.03683	0.00452426
ENSDARG00000089310	gc	gc	-1.24268	0.00764591
ENSDARG00000045230	cox6b1	cox6b1	-1.28747	0.009914
ENSDARG00000045180	acta2	acta2	-1.27529	0.00461822
ENSDARG00000104643	tuba7l	tuba7l	-1.84256	0.0139453
ENSDARG00000021339	cpa5	cpa5	-1.2325	0.00452426
ENSDARG00000088366	zgc:77938	zgc:77938	-0.995799	0.0053475
ENSDARG00000051986	ndufs8a	ndufs8a	-1.00577	0.00580669
ENSDARG00000075709	ndufb3	ndufb3	-1.10099	0.00452426
ENSDARG00000005463	slc30a1a	slc30a1a	-1.05122	0.0226257
ENSDARG00000013856	amy2a	amy2a	-1.39032	0.0298499
ENSDARG00000010113	ndufb8	ndufb8	-1.04351	0.00452426
ENSDARG00000033789	ndufb7	ndufb7	-1.10977	0.00452426
ENSDARG00000031283	vamp1	vamp1	-1.44139	0.00406961
ENSDARG00000037259	ndufb6	ndufb6	-1.11393	0.00406961
ENSDARG00000098401	fam136a	fam136a	-0.972124	0.00452426
ENSDARG00000013044	ndufv2	ndufv2	-0.928966	0.00580669
ENSDARG00000028889	ndufb10	ndufb10	-1.07316	0.00452426
ENSDARG00000058041	ndufa8	ndufa8	-1.1546	0.00406961
ENSDARG00000096546	nrp2a	nrp2a	-1.59475	0.00600664
ENSDARG00000044811	cdk9	cdk9	-1.40257	0.0369925
ENSDARG00000042777	ndufa11	ndufa11	-1.42384	0.0455966
ENSDARG00000042010	PKLR	PKLR	-1.02159	0.0053475
ENSDARG00000037860	cox6b2	cox6b2	-1.00378	0.00452426
ENSDARG00000044528	slc15a1b	slc15a1b	-1.21958	0.046045
ENSDARG00000041787	cx32.3	cx32.3	-1.27455	0.0353957
ENSDARG00000045877	ube2nb	ube2nb	-1.31859	0.0127998
ENSDARG00000022817	pvalb3	pvalb3	-0.921701	0.046045
ENSDARG00000099499	ndufa4l	ndufa4l	-0.928816	0.00536403
ENSDARG00000021172	cyp2ad2	cyp2ad2	-1.26157	0.0101857
ENSDARG00000053502	cryaa	cryaa	-1.19547	0.00536517
ENSDARG00000042993	try	try	-1.19206	0.00436577
ENSDARG00000006427	fabp2	fabp2	-0.91093	0.0055739
ENSDARG00000096616	si:ch211-255p10.3	si:ch211-255p10.3	-0.922031	0.0313816
ENSDARG00000078757	A2ML1	si:ch211-212c13.8	-0.998663	0.00943367
ENSDARG00000091905	si:dkey-108k21.21	si:dkey-108k21.21	-1.02475	0.0223742
ENSDARG00000006672	znf395	znf395	-1.66936	0.0381325
ENSDARG00000063895	mt-nd1	mt-nd1	-1.11414	0.00406961
ENSDARG00000063917	mt-nd4	mt-nd4	-1.13025	0.0143533
ENSDARG00000063921	mt-nd5	mt-nd5	-0.924432	0.00593651
ENSDARG00000087402	TPM1	TPM1	-1.30801	0.0176311
ENSDARG00000086756	RGS9BP	RGS9BP	-0.994284	0.0158582
ENSDARG00000036863	MYO1D	MYO1D	-0.918804	0.0206739
ENSDARG00000019332	C24H11orf65	ndufb4	-1.07204	0.00452426
ENSDARG00000090228	gstal	gsta.1	-0.901682	0.0055739
ENSDARG00000029822	cel.2	cel.2	-1.56543	0.0192319
ENSDARG00000043171	CELA1	CELA1 (1 of many)	-1.02188	0.0190285
ENSDARG00000037909	C3H19orf52	TIMM29	-1.0156	0.0143533
ENSDARG00000043171	CELA1	CELA1 (1 of many)	-1.28007	0.00406961
ENSDARG00000098584	ndufa13	CABZ01102240.1	-1.09192	0.00406961
ENSDARG00000100406	ITIH4	ITIH4 (1 of many)	-0.936614	0.0105498
ENSDARG00000041685	A2ML1	A2ML1 (1 of many)	-1.01182	0.0106028

## Sheet: 8dpf.MSrep.up.S1 Table
gene_id	gene_name	Ensembl_gene_name	MS_8dpf_log2FoldChange_Mut/WT	MS_8dpf_pvale
ENSDARG00000087911	psme4a	psme4a	1.81327	0.0496842
ENSDARG00000034273	sid4	sid4	0.998502	0.0297977
ENSDARG00000024488	top2a	top2a	1.22099	0.0237759
ENSDARG00000074466	gdpd3a	gdpd3a	1.33865	0.0244013
ENSDARG00000104267	postnb	postnb	0.988415	0.0132764
ENSDARG00000069630	tat	tat	1.12086	0.0100604
ENSDARG00000059826	crtac1a	crtac1a	1.06621	0.0103997
ENSDARG00000005479	tenm3	tenm3	1.70752	0.0263328
ENSDARG00000032482	si:dkey-40c11.2	si:dkey-40c11.2	1.5374	0.0455959
ENSDARG00000060865	scai	scai	1.50831	0.0350822
ENSDARG00000091148	crygm2d20	crygm2d20	1.0549	0.00515436
ENSDARG00000017444	hal	hal	0.949227	0.0238702
ENSDARG00000069624	mrps18c	mrps18c	1.12385	0.0427996
ENSDARG00000101778	ca5a	ca5a	1.3336	0.0136213
ENSDARG00000099124	f3a	f3a	1.08842	0.0290984
ENSDARG00000075015	soul5	soul5	1.09867	0.0110478
ENSDARG00000068457	tnnt3b	tnnt3b	2.03864	0.0424232
ENSDARG00000016687	acadvl	acadvl	1.41355	0.0474574
ENSDARG00000038608	sdhc	sdhc	1.08102	0.0179433
ENSDARG00000068305	mrps14	mrps14	0.983698	0.0255916
ENSDARG00000073750	crygm2d9	crygm2d9	0.99907	0.0193221
ENSDARG00000031203	commd1	commd1	1.03593	0.0159869
ENSDARG00000013128	pdk1	pdk1	1.07621	0.0333565
ENSDARG00000095774	emd	emd	1.25523	0.0259262
ENSDARG00000105748	NA	nmnat1	1.4095	0.043318
ENSDARG00000062248	ptpn21	ptpn21	1.23263	0.00776738
ENSDARG00000044895	fmoda	fmoda	0.928173	0.0063855
ENSDARG00000006025	tp53i11b	tp53i11b	1.00299	0.0183319
ENSDARG00000054058	h1fx	h1fx	1.09032	0.0194168
ENSDARG00000014866	hprt1l	hprt1l	1.87395	0.047681
ENSDARG00000040002	pnpla7b	pnpla7b	1.04381	0.0443822
ENSDARG00000010420	ndrg1b	ndrg1b	1.3121	0.00731637
ENSDARG00000053021	grsf1	grsf1	1.12787	0.0317539
ENSDARG00000101713	scn2b	scn2b	1.27204	0.0290052
ENSDARG00000052480	pdcd11	pdcd11	1.20781	0.0492907
ENSDARG00000011683	prtfdc1	prtfdc1	1.92357	0.045706
ENSDARG00000012723	rbm14a	rbm14a	1.02471	0.0376585
ENSDARG00000026882	palm1a	palm1a	1.58719	0.0172552
ENSDARG00000035136	sepw1	sepw1	1.40677	0.0496644
ENSDARG00000035357	gnb2	gnb2	0.956815	0.0125212
ENSDARG00000052336	ociad2	ociad2	1.09851	0.00438912
ENSDARG00000078473	nucks1a	nucks1a	0.925449	0.0283954
ENSDARG00000035882	hrsp12	hrsp12	0.935456	0.00554829
ENSDARG00000010565	aqp4	aqp4	1.28235	0.0364801
ENSDARG00000042535	actc1a	actc1a	0.990383	0.0109391
ENSDARG00000078619	pnp5a	pnp5a	1.21391	0.0285757
ENSDARG00000039269	arg2	arg2	1.29196	0.0223984
ENSDARG00000041232	rps29	rps29	1.24379	0.00387201
ENSDARG00000055618	acta1b	acta1b	0.921374	0.0222011
ENSDARG00000009018	rhbg	rhbg	1.19959	0.0372088
ENSDARG00000099453	elof1	elof1	1.14514	0.0293857
ENSDARG00000103849	mdh1ab	mdh1ab	1.03263	0.019762
ENSDARG00000100095	anxa1b	anxa1b	1.02312	0.0376585
ENSDARG00000016412	agt	agt	1.08792	0.00527964
ENSDARG00000041607	eif4ebp3l	eif4ebp3l	0.942181	0.0427996
ENSDARG00000015551	fth1a	fth1a	1.12677	0.0150967
ENSDARG00000086842	dap1b	dap1b	1.48346	0.00609232
ENSDARG00000087402	TPM1	TPM1	0.943136	0.0386078
ENSDARG00000037870	actb2	actb2	1.42278	0.00681617
ENSDARG00000087636	si:dkeyp-86f7.3	hmgn6	0.915866	0.0141138
ENSDARG00000087762	RAB27B	rab27b	0.974672	0.0397855
ENSDARG00000102241	zgc:136410	zgc:136410	1.20062	0.0496842
ENSDARG00000100513	rps27.2	RPS27L	1.1005	0.00907957
ENSDARG00000041723	TUBB4A	zgc:55461	1.2518	0.0462433
ENSDARG00000042856	itpka	itpka	1.03189	0.0377128

## Sheet: 8dpf.MSrep.down.S1 Table
gene_id	gene_name	Ensembl_gene_name	MS_8dpf_log2FoldChange_Mut/WT	MS_8dpf_pvale
ENSDARG00000052402	dnmt3ba	dnmt3ba	-1.07961	0.0101913
ENSDARG00000057683	mcm6	mcm6	-1.13794	0.00874419
ENSDARG00000024204	mcm3	mcm3	-1.05819	0.00952262
ENSDARG00000060671	LCT	lct	-1.09579	0.0102753
ENSDARG00000098724	RGR	RGR (1 of many)	-1.12202	0.00929285
ENSDARG00000012468	aacs	aacs	-1.34727	0.0135289
ENSDARG00000020131	fnbp1l	fnbp1l	-0.906421	0.0302972
ENSDARG00000104593	cyp2k18	cyp2k18	-1.51818	0.0169379
ENSDARG00000075159	mfi2	mfi2	-1.24692	0.00776738
ENSDARG00000042993	try	try	-1.10219	0.0045667
ENSDARG00000020866	apoa4b.2	apoa4b.2	-1.37653	0.0202498
ENSDARG00000055527	cmn	cmn	-1.18153	0.0225002
ENSDARG00000102937	hspbp1	hspbp1	-1.05324	0.0245697
ENSDARG00000094466	si:ch73-199e17.1	si:ch73-199e17.1	-1.21835	0.0200316
ENSDARG00000101239	hsd17b4	hsd17b4	-0.910084	0.00517098
ENSDARG00000104085	abcd3a	abcd3a	-1.27099	0.00387201
ENSDARG00000017047	slc27a4	slc27a4	-0.999946	0.0045667
ENSDARG00000076532	si:ch211-222l21.1	si:ch211-222l21.1	-0.904898	0.00731637
ENSDARG00000005058	ncapd2	ncapd2	-1.22617	0.0317539
ENSDARG00000056248	KRT78	si:dkey-183i3.5	-1.33409	0.00907957
ENSDARG00000099663	cox5ab	cox5ab	-1.14362	0.0045667
ENSDARG00000102115	ndufc2	ndufc2	-1.07395	0.00402707
ENSDARG00000094380	zzef1	zzef1	-1.08183	0.0326431
ENSDARG00000038865	acox3	acox3	-1.15736	0.0125212
ENSDARG00000042642	wtap	wtap	-1.02266	0.0376585
ENSDARG00000045414	elovl2	elovl2	-1.16932	0.0382504
ENSDARG00000035565	atp6v0a2b	atp6v0a2b	-1.17507	0.0344514
ENSDARG00000002830	trmt2a	trmt2a	-1.1049	0.0300727
ENSDARG00000007276	ela3l	ela3l	-1.35384	0.00387201
ENSDARG00000014113	wasla	wasla	-1.3274	0.0419021
ENSDARG00000037925	rgs9a	rgs9a	-0.941416	0.0257273
ENSDARG00000099306	FBXO2	zgc:175088	-1.64975	0.0169379
ENSDARG00000022261	pdzk1	pdzk1	-1.06879	0.0045667
ENSDARG00000008287	fam114a1	fam114a1	-1.08773	0.0107398
ENSDARG00000061845	si:dkeyp-110e4.6	si:dkeyp-110e4.6	-1.15746	0.02832
ENSDARG00000074628	si:dkey-10o6.2	si:dkey-10o6.2	-0.95568	0.0307575
ENSDARG00000016350	cap1	cap1	-1.95722	0.00916972
ENSDARG00000070723	ndufa9a	ndufa9a	-0.93774	0.00473166
ENSDARG00000039579	cfd	cfd	-1.08175	0.0421114
ENSDARG00000036754	hmgn3	hmgn3	-1.00273	0.0419021
ENSDARG00000070824	ndufb5	ndufb5	-1.04563	0.0191816
ENSDARG00000087143	serpina7	serpina7	-1.40731	0.0191977
ENSDARG00000070844	gamt	gamt	-0.933102	0.00943385
ENSDARG00000078134	crygm2f	crygm2f	-1.63725	0.0156903
ENSDARG00000041314	ndufb9	ndufb9	-0.992549	0.0122356
ENSDARG00000042010	PKLR	PKLR	-1.47609	0.00387201
ENSDARG00000069409	gkup	gkup	-1.8059	0.0497487
ENSDARG00000086569	zgc:172051	zgc:172051	-1.05786	0.0063855
ENSDARG00000022438	cox6a1	cox6a1	-0.913334	0.00517098
ENSDARG00000074191	zgc:172253	zgc:172253	-1.45277	0.00554829
ENSDARG00000104818	CES3	si:ch211-93f2.1	-1.10686	0.00387201
ENSDARG00000015662	pla2g12b	pla2g12b	-1.40943	0.0410976
ENSDARG00000060041	lig1	lig1	-1.14371	0.0150967
ENSDARG00000056196	slc2a2	slc2a2	-1.19063	0.0263328
ENSDARG00000057262	si:dkey-91i10.3	si:dkey-91i10.3	-0.91943	0.0448156
ENSDARG00000055192	zgc:136930	zgc:136930	-1.29397	0.00387201
ENSDARG00000063626	ddx21	ddx21	-1.01487	0.0146714
ENSDARG00000038439	fabp10a	fabp10a	-1.21763	0.00423432
ENSDARG00000058297	timm13	timm13	-1.26097	0.00387201
ENSDARG00000054786	faah2b	faah2b	-0.909744	0.0166428
ENSDARG00000055708	timm8b	timm8b	-1.53444	0.00387201
ENSDARG00000101322	tfr1a	tfr1a	-1.14775	0.0103997
ENSDARG00000056765	ela2l	ela2l	-1.31852	0.00387201
ENSDARG00000098250	cox7b	cox7b	-1.63522	0.00647007
ENSDARG00000045129	fkbp10b	fkbp10b	-1.42224	0.00387201
ENSDARG00000013763	RRBP1	rrbp1a	-0.900498	0.00653084
ENSDARG00000017744	smc2	smc2	-1.06898	0.0141138
ENSDARG00000018107	rab3da	rab3da	-1.58157	0.0183319
ENSDARG00000016771	tfa	tfa	-0.990667	0.0054689
ENSDARG00000094089	si:dkey-236e20.1	sult3st3	-1.00052	0.0112049
ENSDARG00000006220	ugt1ab	ugt1ab	-1.01547	0.00554829
ENSDARG00000074919	BFSP1	CU929052.1	-1.09187	0.0045667
ENSDARG00000077372	tfr1b	tfr1b	-1.18422	0.00560286
ENSDARG00000010936	abcb4	abcb4	-0.906069	0.00851333
ENSDARG00000089418	si:dkey-164f24.2	si:dkey-164f24.2	-0.924712	0.0150967
ENSDARG00000073742	prss59.2	prss59.2	-1.34684	0.00387201
ENSDARG00000043865	timm9	timm9	-1.10974	0.00555498
ENSDARG00000079895	ehbp1l1b	ehbp1l1b	-1.30693	0.04464
ENSDARG00000040898	gpa33	gpa33	-0.931965	0.0183319
ENSDARG00000038882	smc4	smc4	-1.06126	0.019225
ENSDARG00000031293	dnajc9	dnajc9	-1.07412	0.00517098
ENSDARG00000036754	hmgn3	hmgn3	-0.918378	0.011951
ENSDARG00000025581	rpl10	rpl10	-1.25437	0.00776738
ENSDARG00000007526	ndufs2	ndufs2	-0.950525	0.00554829
ENSDARG00000091652	xrn1	xrn1	-1.21974	0.00776738
ENSDARG00000056744	ela2	ela2	-1.24079	0.00387201
ENSDARG00000019228	mogat2	mogat2	-1.0981	0.00527964
ENSDARG00000014963	triap1	triap1	-1.85643	0.015328
ENSDARG00000030478	zgc:66484	zgc:66484	-1.07811	0.00396767
ENSDARG00000061858	zgc:153968	zgc:153968	-1.38918	0.0447514
ENSDARG00000052578	c6ast4	c6ast4	-1.463	0.00387201
ENSDARG00000040352	crot	crot	-1.15355	0.015902
ENSDARG00000014915	ndufab1b	ndufab1b	-1.12464	0.00635892
ENSDARG00000029874	khk	khk	-1.34447	0.0330251
ENSDARG00000040890	fdps	fdps	-1.20968	0.00776738
ENSDARG00000016968	tmem214	tmem214	-0.91224	0.00639499
ENSDARG00000090428	ctrb1	ctrb1	-1.23541	0.00387201
ENSDARG00000026348	csad	csad	-1.10714	0.0237304
ENSDARG00000094929	apoa4b.3	apoa4b.3	-1.27691	0.0450064
ENSDARG00000045442	cpb1	cpb1	-1.02582	0.0051203
ENSDARG00000070109	ncapg	ncapg	-1.08427	0.0164747
ENSDARG00000019507	mcm5	mcm5	-0.931258	0.0132764
ENSDARG00000103226	dhcr7	dhcr7	-1.3371	0.00449768
ENSDARG00000017882	rdh1	rdh1	-1.03378	0.00423432
ENSDARG00000038296	tmem86b	tmem86b	-1.44443	0.0164628
ENSDARG00000030980	csrp1b	csrp1b	-0.945732	0.0393879
ENSDARG00000022183	gsto1	gsto1	-0.970922	0.0140295
ENSDARG00000053774	alpi.2	alpi.2	-0.95168	0.0432807
ENSDARG00000071727	si:dkey-37o8.1	si:dkey-37o8.1	-1.25422	0.0045667
ENSDARG00000043722	cpa4	cpa4	-0.954475	0.00683778
ENSDARG00000030756	dnmt1	dnmt1	-1.2061	0.0179433
ENSDARG00000013236	dhcr24	dhcr24	-1.49351	0.0057575
ENSDARG00000079745	si:ch211-166a6.5	si:ch211-166a6.5	-1.32132	0.0206696
ENSDARG00000038785	abcf2a	abcf2a	-1.06763	0.00986833
ENSDARG00000038106	slc37a4a	slc37a4a	-1.11431	0.03222
ENSDARG00000017490	cel.1	cel.1	-1.22372	0.0045667
ENSDARG00000040282	zgc:92590	zgc:92590	-1.03167	0.00803895
ENSDARG00000070006	rcn1	rcn1	-0.95663	0.0496288
ENSDARG00000019532	fads2	fads2	-1.92258	0.00387201
ENSDARG00000004078	acsl4a	acsl4a	-0.914367	0.0451156
ENSDARG00000015385	ndufs3	ndufs3	-0.915047	0.00554829
ENSDARG00000020149	acoxl	acoxl	-0.906535	0.0156903
ENSDARG00000055656	pdzd3b	pdzd3b	-0.913063	0.0450001
ENSDARG00000062206	skiv2l	skiv2l	-1.0191	0.0152746
ENSDARG00000079274	prss59.1	prss59.1	-1.30911	0.00387201
ENSDARG00000038028	ndufa6	ndufa6	-0.951977	0.00617724
ENSDARG00000069102	zgc:112962	zgc:112962	-0.925883	0.0153929
ENSDARG00000013333	ndufa10	ndufa10	-1.07776	0.00387201
ENSDARG00000069853	txndc9	txndc9	-1.15804	0.0136779
ENSDARG00000039929	ckmt2b	ckmt2b	-1.22917	0.0247086
ENSDARG00000068478	gpx4a	gpx4a	-1.17978	0.00387201
ENSDARG00000045979	zgc:153704	zgc:153704	-1.14657	0.00776738
ENSDARG00000059227	fabp1b.1	fabp1b.1	-1.41745	0.00387201
ENSDARG00000045180	acta2	acta2	-1.54812	0.00554829
ENSDARG00000063068	syne1b	syne1b	-0.920796	0.0481753
ENSDARG00000100482	CU896540.2	pmt	-1.10274	0.00683475
ENSDARG00000058105	rpl36a	rpl36a	-1.40943	0.047447
ENSDARG00000071224	ENDOD1	si:ch211-133n4.4	-1.03949	0.0441945
ENSDARG00000056248	KRT78	si:dkey-183i3.5	-1.27751	0.0051203
ENSDARG00000042641	cyp51	cyp51	-1.26648	0.0132764
ENSDARG00000045364	trappc3	trappc3	-1.15638	0.0291507
ENSDARG00000025332	rbm28	rbm28	-0.947808	0.0191977
ENSDARG00000041182	rpl4	rpl4	-0.944215	0.0497181
ENSDARG00000057586	sall3b	sall3b	-1.82059	0.0495139
ENSDARG00000094041	krt17	krt17	-0.933734	0.00527964
ENSDARG00000009939	micu2	micu2	-0.940138	0.0120466
ENSDARG00000044976	krt93	krt93	-1.49931	0.0179433
ENSDARG00000058445	PDILT	zgc:136472	-1.19401	0.0342663
ENSDARG00000058803	grk1a	grk1a	-1.12855	0.0356462
ENSDARG00000051876	ush1c	ush1c	-1.0515	0.0136779
ENSDARG00000058114	impad1	impad1	-0.998652	0.0369035
ENSDARG00000036140	zgc:136220	crybgx	-1.20097	0.0342663
ENSDARG00000042469	ndufa12	ndufa12	-0.990125	0.0045667
ENSDARG00000036237	slc27a2a	slc27a2a	-1.25681	0.0191977
ENSDARG00000093774	rbp2b	rbp2b	-0.96316	0.00597382
ENSDARG00000032970	cox4i1	cox4i1	-1.09736	0.00387201
ENSDARG00000052840	ndufs4	ndufs4	-1.13614	0.00874419
ENSDARG00000090286	serpina1	serpina1	-1.01223	0.0299917
ENSDARG00000006290	ndufs5	ndufs5	-1.13642	0.00387201
ENSDARG00000102004	apoea	apoea	-1.69215	0.0045667
ENSDARG00000068264	grhpra	grhpra	-0.925335	0.0225002
ENSDARG00000039730	zgc:112160	zgc:112160	-1.1807	0.00387201
ENSDARG00000099315	nsdhl	nsdhl	-1.29873	0.0238685
ENSDARG00000039346	ndufa5	ndufa5	-0.928937	0.00549242
ENSDARG00000041595	ces3	ces3	-0.960855	0.00776738
ENSDARG00000057167	eif4g2b	eif4g2b	-1.00768	0.0201493
ENSDARG00000022767	apobb.1	apobb.1	-0.992962	0.0358064
ENSDARG00000042953	cyp2n13	cyp2n13	-0.999147	0.00775038
ENSDARG00000026764	ahsg1	ahsg1	-1.43478	0.0063855
ENSDARG00000033285	gsto2	gsto2	-1.22829	0.02486
ENSDARG00000012829	asah2	asah2	-0.974705	0.00907957
ENSDARG00000044304	prrc1	prrc1	-1.16599	0.00868035
ENSDARG00000003206	chchd6a	chchd6a	-0.949134	0.0238685
ENSDARG00000037191	ttr	ttr	-1.05699	0.0207014
ENSDARG00000019492	shbg	shbg	-0.923448	0.0237759
ENSDARG00000068680	ctrl	ctrl	-1.09497	0.00387201
ENSDARG00000075931	acsl5	acsl5	-1.24485	0.00387201
ENSDARG00000056583	ndufs6	ndufs6	-1.01217	0.0045667
ENSDARG00000069920	cox17	cox17	-1.21443	0.00749396
ENSDARG00000036438	ndufv1	ndufv1	-1.0104	0.0045667
ENSDARG00000023672	timm8a	timm8a	-1.08828	0.00647007
ENSDARG00000007024	uox	uox	-0.901742	0.0132764
ENSDARG00000056151	tyrp1b	tyrp1b	-1.12975	0.00521495
ENSDARG00000036684	ndufa7	ndufa7	-1.16683	0.00387201
ENSDARG00000041141	cryba1a	cryba1a	-0.941285	0.0441705
ENSDARG00000045230	cox6b1	cox6b1	-1.47749	0.00438912
ENSDARG00000032639	cd36	cd36	-1.1065	0.0311845
ENSDARG00000056347	rab3aa	rab3aa	-0.906435	0.00838932
ENSDARG00000045180	acta2	acta2	-0.901302	0.0164747
ENSDARG00000003902	ctsl.1	ctsl.1	-1.06675	0.00617724
ENSDARG00000069116	timm10	timm10	-1.01232	0.0122356
ENSDARG00000044566	fabp6	fabp6	-1.01373	0.0421724
ENSDARG00000099101	gch2	gch2	-1.19194	0.0424232
ENSDARG00000040072	scpep1	scpep1	-0.965785	0.0484287
ENSDARG00000003938	rpa1	rpa1	-1.11451	0.0397855
ENSDARG00000019752	rom1a	rom1a	-1.02823	0.0256943
ENSDARG00000021339	cpa5	cpa5	-1.20686	0.0045667
ENSDARG00000040041	mcm4	mcm4	-1.11384	0.00527964
ENSDARG00000099185	chia.2	chia.2	-0.97814	0.0292639
ENSDARG00000075709	ndufb3	ndufb3	-1.12011	0.00387201
ENSDARG00000005463	slc30a1a	slc30a1a	-1.14344	0.0156194
ENSDARG00000012194	scp2a	scp2a	-0.949964	0.0051203
ENSDARG00000010113	ndufb8	ndufb8	-1.07503	0.00423432
ENSDARG00000033789	ndufb7	ndufb7	-0.951049	0.00554829
ENSDARG00000031283	vamp1	vamp1	-1.12779	0.00527964
ENSDARG00000037259	ndufb6	ndufb6	-1.06661	0.00387201
ENSDARG00000045351	ccdc58	ccdc58	-0.910138	0.0463902
ENSDARG00000098401	fam136a	fam136a	-1.1665	0.00387201
ENSDARG00000013044	ndufv2	ndufv2	-1.00226	0.00461135
ENSDARG00000028889	ndufb10	ndufb10	-0.939708	0.00527964
ENSDARG00000058041	ndufa8	ndufa8	-1.24141	0.00387201
ENSDARG00000096546	nrp2a	nrp2a	-1.54602	0.00969339
ENSDARG00000041703	rrbp1b	rrbp1b	-1.20941	0.0045667
ENSDARG00000098645	rgn	rgn	-1.12763	0.00647007
ENSDARG00000042777	ndufa11	ndufa11	-1.15934	0.02832
ENSDARG00000042010	PKLR	PKLR	-1.31432	0.00387201
ENSDARG00000037860	cox6b2	cox6b2	-0.968463	0.0045667
ENSDARG00000019128	tpm4b	tpm4b	-1.12627	0.0349132
ENSDARG00000044528	slc15a1b	slc15a1b	-1.50556	0.0228637
ENSDARG00000041787	cx32.3	cx32.3	-1.02513	0.0132764
ENSDARG00000030465	tmem263	tmem263	-1.11561	0.0199165
ENSDARG00000045877	ube2nb	ube2nb	-1.50203	0.00515436
ENSDARG00000099499	ndufa4l	ndufa4l	-1.13513	0.00387201
ENSDARG00000102798	mcm2	mcm2	-1.18591	0.00595155
ENSDARG00000041540	sult1st2	sult1st2	-1.42938	0.0191816
ENSDARG00000101180	mcm7	mcm7	-1.12098	0.0057575
ENSDARG00000100371	eef2b	eef2b	-1.49878	0.0247391
ENSDARG00000053684	aldob	aldob	-1.02304	0.0045667
ENSDARG00000068457	tnnt3b	tnnt3b	-1.12216	0.0304959
ENSDARG00000101627	ssr1	ssr1	-0.902513	0.0141138
ENSDARG00000053502	cryaa	cryaa	-1.12972	0.0057575
ENSDARG00000042993	try	try	-1.27985	0.00387201
ENSDARG00000006427	fabp2	fabp2	-1.34995	0.00387201
ENSDARG00000054155	pcna	pcna	-1.21514	0.00792322
ENSDARG00000074698	sdsl	sdsl	-0.998656	0.0317539
ENSDARG00000104181	si:dkey-152p16.6	TMSB15A	-1.13545	0.0201493
ENSDARG00000063895	mt-nd1	mt-nd1	-1.10746	0.00387201
ENSDARG00000063905	mt-co1	mt-co1	-0.95059	0.0406185
ENSDARG00000059729	si:ch211-89f7.1	sec14l8	-0.954247	0.0172499
ENSDARG00000036140	zgc:136220	crybgx	-1.0588	0.00587943
ENSDARG00000003380	PAOX	PAOX	-0.986045	0.0141138
ENSDARG00000058108	EPS8L2	EPS8L2	-1.11889	0.030259
ENSDARG00000019332	C24H11orf65	ndufb4	-1.1473	0.00387201
ENSDARG00000029615	zgc:77056	zgc:77056	-1.00015	0.0392301
ENSDARG00000053404	zgc:56064	PPP2CA	-1.31308	0.0164747
ENSDARG00000059059	C10H11orf30	emsy	-1.18483	0.0294609
ENSDARG00000041645	A2ML1	A2ML1 (1 of many)	-0.90267	0.00617724
ENSDARG00000016704	PBLD	pbld	-0.983319	0.00874419
ENSDARG00000092648	mvdb	mvdb	-0.94095	0.0215697
ENSDARG00000102129	crygn1	crygn1	-1.07028	0.0117355
ENSDARG00000043171	CELA1	CELA1 (1 of many)	-1.16675	0.00387201
ENSDARG00000098584	ndufa13	CABZ01102240.1	-1.11384	0.00387201
ENSDARG00000013711	PLIN3	PLIN3	-0.904637	0.024586
ENSDARG00000098312	scarb2	scarb2	-1.30658	0.00387201
ENSDARG00000027088	ptgdsb	ptgdsb.1	-1.21299	0.0132764
