# Supplementary material for: Loss of the Mia40a oxidoreductase leads to hepato-pancreatic insufficiency in zebrafish
Source: PLoS Genet. 2018 Nov 20;14(11):e1007743. doi: 10.1371/journal.pgen.1007743 (PMC6245507; doi:10.1371/journal.pgen.1007743)
Supplement: S2 Table — Proteomic and transcriptomic data for 5 and 8 dpf samples are presented in separate sheets. (XLSX) [file pgen.1007743.s010.xlsx]

## Sheet: 5dpf.deseq2.deg.S2 Table
gene_id	gene_name	Ensembl_gene_name	5dpf_baseMean	5dpf_log2FoldChange_Mut/WT	5dpf_pvalue	5dpf_padj	set	change
ENSDARG00000003035	hspa9	hspa9	5999.77	0.954408	7.46e-27	4.29e-24	MitoCarta 2.0	Up-regulated
ENSDARG00000003693	hars	hars	1485.92	0.989766	2.08e-24	9.39e-22	MitoCarta 2.0	Up-regulated
ENSDARG00000012563	pdss2	pdss2	142.353	0.927357	1.52e-06	8.63e-05	MitoCarta 2.0	Up-regulated
ENSDARG00000012829	asah2	asah2	887.489	-1.02537	0.000671047	0.0139217	MitoCarta 2.0	Down-regulated
ENSDARG00000013250	tars	tars	1807.98	1.50924	5.7e-47	1.08e-43	MitoCarta 2.0	Up-regulated
ENSDARG00000016706	atic	atic	787.101	0.928077	3.05e-17	7.93e-15	MitoCarta 2.0	Up-regulated
ENSDARG00000018459	msrb2	msrb2	366.451	1.36275	2.62e-23	1.08e-20	MitoCarta 2.0	Up-regulated
ENSDARG00000023151	ucp1	ucp1	14771.8	-0.9222	6.7e-10	7.3e-08	MitoCarta 2.0	Down-regulated
ENSDARG00000033376	chchd4	chchd4a	175.311	1.57205	1.23e-20	4.08e-18	MitoCarta 2.0	Up-regulated
ENSDARG00000042221	mthfd1l	mthfd1l	421.365	1.72081	1.96e-27	1.2e-24	MitoCarta 2.0	Up-regulated
ENSDARG00000052336	ociad2	ociad2	713.058	2.08522	4.04e-52	9.58e-49	MitoCarta 2.0	Up-regulated
ENSDARG00000052816	shmt1	shmt1	1249.73	0.95711	1.45e-19	4.5e-17	MitoCarta 2.0	Up-regulated
ENSDARG00000056160	hspd1	hspd1	3371.79	1.31776	3.25e-43	4.75e-40	MitoCarta 2.0	Up-regulated
ENSDARG00000056367	mpv17l2	mpv17l2	132.735	1.30596	5.04e-11	6.64e-09	MitoCarta 2.0	Up-regulated
ENSDARG00000061256	FAM195A	MCRIP2	444.457	0.949991	2.51e-13	4.5e-11	MitoCarta 2.0	Up-regulated
ENSDARG00000070230	aldh1l2	aldh1l2	452.51	1.36136	1.22e-18	3.51e-16	MitoCarta 2.0	Up-regulated
ENSDARG00000075337	lars2	lars2	77.0445	0.950649	0.000114375	0.0033729	MitoCarta 2.0	Up-regulated
ENSDARG00000078918	comtd1	comtd1	180.13	-1.7706	3.38e-19	1.02e-16	MitoCarta 2.0	Down-regulated
ENSDARG00000086848	atad3b	atad3b	234.347	1.20838	1.33e-14	2.84e-12	MitoCarta 2.0	Up-regulated
ENSDARG00000098206	ptrh1	ptrh1	81.6233	1.09206	3.66e-06	0.00018297	MitoCarta 2.0	Up-regulated
ENSDARG00000102765	lonp1	lonp1	575.917	1.32288	1.93e-29	1.3e-26	MitoCarta 2.0	Up-regulated
ENSDARG00000103799	kars	kars	5724.48	1.41538	2.22e-40	2.48e-37	MitoCarta 2.0	Up-regulated
ENSDARG00000000551	slc1a4	slc1a4	1150.27	2.26531	8.16e-79	3.87e-75	Non-mito	Up-regulated
ENSDARG00000001712	si:ch211-247n2.1	si:ch211-247n2.1	59.9119	-0.912342	0.00045484	0.0102553	Non-mito	Down-regulated
ENSDARG00000001873	phgdh	phgdh	985.165	1.43965	4.14e-32	3.57e-29	Non-mito	Up-regulated
ENSDARG00000002197	pygl	pygl	1877.72	1.66565	4.4e-45	7.59e-42	Non-mito	Up-regulated
ENSDARG00000002794	RNF14	RNF14 (1 of many)	175.931	0.991247	2.55e-08	2.06e-06	Non-mito	Up-regulated
ENSDARG00000002986	gda	gda	549.496	-0.932459	3.37e-09	3.29e-07	Non-mito	Down-regulated
ENSDARG00000003523	itln3	itln3	35.8093	-1.1096	0.000920172	0.0179325	Non-mito	Down-regulated
ENSDARG00000003706	ryr2b	ryr2b	81.0594	1.12784	1.42e-05	0.000582507	Non-mito	Up-regulated
ENSDARG00000005332	lipib	lipib	69.1738	-1.01013	0.000108459	0.00322147	Non-mito	Down-regulated
ENSDARG00000005616	bfb	bfb	178.168	-1.77568	2.41e-20	7.88e-18	Non-mito	Down-regulated
ENSDARG00000006598	sgk2b	sgk2b	195.33	1.0451	2.87e-08	2.26e-06	Non-mito	Up-regulated
ENSDARG00000007080	rhcgl1	rhcgl1	877.657	-1.20688	1.16e-12	1.89e-10	Non-mito	Down-regulated
ENSDARG00000007276	ela3l	ela3l	6244.7	-1.37108	4.94e-26	2.6e-23	Non-mito	Down-regulated
ENSDARG00000007823	atf3	atf3	241.204	0.966154	1.65e-10	2.01e-08	Non-mito	Up-regulated
ENSDARG00000007955	iars	iars	1448.39	1.19613	1.97e-34	1.87e-31	Non-mito	Up-regulated
ENSDARG00000008433	unc45b	unc45b	489.139	0.945098	2.97e-10	3.35e-08	Non-mito	Up-regulated
ENSDARG00000009153	pla2g1b	pla2g1b	455.303	-2.5365	2.43e-41	2.87e-38	Non-mito	Down-regulated
ENSDARG00000009401	vcanb	vcanb	854.753	-1.12193	6.65e-13	1.14e-10	Non-mito	Down-regulated
ENSDARG00000009612	chia.3	chia.3	548.142	-3.5495	0.000510982	0.0112144	Non-mito	Down-regulated
ENSDARG00000010312	cp	cp	2232.48	-1.11295	0.000407908	0.00943262	Non-mito	Down-regulated
ENSDARG00000010478	hsp90aa1.1	hsp90aa1.1	774.077	1.0662	2.65e-15	6.29e-13	Non-mito	Up-regulated
ENSDARG00000013670	hyou1	hyou1	1376.98	1.01517	1.3e-24	6.04e-22	Non-mito	Up-regulated
ENSDARG00000013856	amy2a	amy2a	2338.27	-2.26592	1.58e-13	2.96e-11	Non-mito	Down-regulated
ENSDARG00000014190	sst2	sst2	60.7093	1.59096	7.57e-08	5.54e-06	Non-mito	Up-regulated
ENSDARG00000015065	c4	c4	72.2642	-0.919878	0.000163897	0.00453035	Non-mito	Down-regulated
ENSDARG00000016319	c9	c9	2848.66	-1.12488	2.86e-12	4.48e-10	Non-mito	Down-regulated
ENSDARG00000016375	asns	asns	644.27	1.70045	1.06e-31	8.01e-29	Non-mito	Up-regulated
ENSDARG00000016412	agt	agt	1298.14	1.06257	3.25e-15	7.45e-13	Non-mito	Up-regulated
ENSDARG00000016733	psat1	psat1	857.472	1.78432	5.04e-53	1.37e-49	Non-mito	Up-regulated
ENSDARG00000016864	farsb	farsb	889.06	0.947776	2.57e-18	7.26e-16	Non-mito	Up-regulated
ENSDARG00000017314	CELA1	CELA1 (1 of many)	11292.5	-1.38236	5.54e-07	3.38e-05	Non-mito	Down-regulated
ENSDARG00000017444	hal	hal	844.688	1.15656	9.39e-21	3.18e-18	Non-mito	Up-regulated
ENSDARG00000017490	cel.1	cel.1	1863.57	-1.68983	1.41e-29	9.93e-27	Non-mito	Down-regulated
ENSDARG00000019294	cbln8	cbln8	59.6071	-4.19265	1.21e-32	1.09e-29	Non-mito	Down-regulated
ENSDARG00000021172	cyp2ad2	cyp2ad2	1568.64	-2.53352	2.67e-57	1.01e-53	Non-mito	Down-regulated
ENSDARG00000021924	hsp70.3	hsp70.3	99.6402	1.44409	5.13e-07	3.15e-05	Non-mito	Up-regulated
ENSDARG00000023176	tdo2b	tdo2b	418.465	-1.602	1.83e-06	0.000101278	Non-mito	Down-regulated
ENSDARG00000024503	c6ast3	c6ast3	161.954	-1.61259	9.73e-16	2.36e-13	Non-mito	Down-regulated
ENSDARG00000024847	col5a2b	col5a2b	110.113	-1.0207	8.05e-07	4.79e-05	Non-mito	Down-regulated
ENSDARG00000026764	ahsg1	ahsg1	358.141	-3.98085	8.11e-88	7.69e-84	Non-mito	Down-regulated
ENSDARG00000029497	tfcp2l1	tfcp2l1	227.334	2.15791	1.15e-22	4.45e-20	Non-mito	Up-regulated
ENSDARG00000029822	cel.2	cel.2	1537.71	-1.60306	1.23e-25	6.3e-23	Non-mito	Down-regulated
ENSDARG00000030254	cbln9	cbln9	61.4878	-3.11085	1.65e-21	5.81e-19	Non-mito	Down-regulated
ENSDARG00000030915	cpa1	cpa1	711.395	-1.72414	4.13e-24	1.82e-21	Non-mito	Down-regulated
ENSDARG00000031325	tmed1a	tmed1a	78.3895	0.935793	0.000122708	0.00356323	Non-mito	Up-regulated
ENSDARG00000033227	lect2l	lect2l	312.576	-2.16747	1.04e-06	6.12e-05	Non-mito	Down-regulated
ENSDARG00000034222	hs1bp3	hs1bp3	52.3443	1.21975	1.33e-05	0.000552119	Non-mito	Up-regulated
ENSDARG00000035602	dao.1	dao.1	259.158	1.29732	0.00173068	0.0291967	Non-mito	Up-regulated
ENSDARG00000035913	yars	yars	1364.97	1.41351	4.85e-42	6.56e-39	Non-mito	Up-regulated
ENSDARG00000036636	ebpl	ebpl	52.8082	0.945889	0.000836284	0.0165701	Non-mito	Up-regulated
ENSDARG00000036833	upp2	upp2	201.195	-2.86874	9.11e-08	6.65e-06	Non-mito	Down-regulated
ENSDARG00000036968	SERPINA10	SERPINA10	80.6018	-1.19288	2.57e-06	0.00013741	Non-mito	Down-regulated
ENSDARG00000037121	mat2ab	mat2ab	942.636	0.910173	2.29e-13	4.14e-11	Non-mito	Up-regulated
ENSDARG00000037191	ttr	ttr	721.607	-1.51959	3.69e-27	2.19e-24	Non-mito	Down-regulated
ENSDARG00000037533	mep1b	mep1b	217.605	-2.34366	0.000114563	0.0033732	Non-mito	Down-regulated
ENSDARG00000037836	igfals	igfals	75.8298	-0.969972	7.65e-05	0.00240457	Non-mito	Down-regulated
ENSDARG00000039393	si:ch211-240l19.5	si:ch211-240l19.5	430.483	-1.34273	2.08e-12	3.28e-10	Non-mito	Down-regulated
ENSDARG00000039665	FO834840.1	FO834840.1	45.0225	-1.78811	3.92e-06	0.00019427	Non-mito	Down-regulated
ENSDARG00000040282	zgc:92590	zgc:92590	177.172	-2.30684	1.67e-05	0.000665687	Non-mito	Down-regulated
ENSDARG00000040712	adprh	adprh	105.268	0.978877	2.02e-06	0.000110361	Non-mito	Up-regulated
ENSDARG00000040736	crygm7	crygm7	30.5914	3.78531	9.21e-17	2.36e-14	Non-mito	Up-regulated
ENSDARG00000040907	gcgb	gcgb	120.207	1.78542	1.77e-12	2.84e-10	Non-mito	Up-regulated
ENSDARG00000041179	crygm5	crygm5	125.383	1.01889	0.000188781	0.00508476	Non-mito	Up-regulated
ENSDARG00000041569	ces2	ces2	4663.46	-1.3954	2.27e-30	1.66e-27	Non-mito	Down-regulated
ENSDARG00000041595	ces3	ces3	1194.37	-1.83041	5.03e-32	4.15e-29	Non-mito	Down-regulated
ENSDARG00000042953	cyp2n13	cyp2n13	1521.43	-1.17173	1.54e-14	3.23e-12	Non-mito	Down-regulated
ENSDARG00000042993	try	try	18444.8	-0.940013	1.08e-13	2.08e-11	Non-mito	Down-regulated
ENSDARG00000043173	CELA1	CELA1 (1 of many)	40.8678	-2.27089	1.07e-10	1.35e-08	Non-mito	Down-regulated
ENSDARG00000043997	cyp2x8	cyp2x8	43.8109	-2.22917	1.16e-09	1.21e-07	Non-mito	Down-regulated
ENSDARG00000044276	spp1	spp1	184.909	-0.966832	5.63e-08	4.2e-06	Non-mito	Down-regulated
ENSDARG00000044280	opn1mw2	opn1mw2	271.239	-1.26183	2.6e-10	2.99e-08	Non-mito	Down-regulated
ENSDARG00000044562	cycsb	cycsb	4903.42	1.03821	2.01e-17	5.3e-15	Non-mito	Up-regulated
ENSDARG00000044575	vars	vars	1050.45	1.00984	4.61e-23	1.86e-20	Non-mito	Up-regulated
ENSDARG00000044976	krt93	krt93	33.8355	4.33341	1.27e-19	4.02e-17	Non-mito	Up-regulated
ENSDARG00000045708	adm2a	adm2a	50.8507	1.72817	9.9e-09	8.81e-07	Non-mito	Up-regulated
ENSDARG00000045834	si:dkey-14d8.7	si:dkey-14d8.7	90.436	-3.2253	1.59e-25	7.95e-23	Non-mito	Down-regulated
ENSDARG00000045835	si:dkey-14d8.6	si:dkey-14d8.6	621.49	-2.46498	9.22e-08	6.7e-06	Non-mito	Down-regulated
ENSDARG00000046098	ebp	ebp	174.811	0.90099	3.97e-06	0.000195883	Non-mito	Up-regulated
ENSDARG00000051914	slc14a2	slc14a2	142.434	-1.06272	4.7e-06	0.00022812	Non-mito	Down-regulated
ENSDARG00000052578	c6ast4	c6ast4	3443.86	-1.67424	9.09e-27	5.07e-24	Non-mito	Down-regulated
ENSDARG00000053476	lipca	lipca	41.2331	-2.32724	3.79e-11	5.06e-09	Non-mito	Down-regulated
ENSDARG00000053620	ebi3	ebi3	151.062	-1.12348	1.94e-07	1.3e-05	Non-mito	Down-regulated
ENSDARG00000054753	col10a1a	col10a1a	2313.72	-0.924117	4.97e-12	7.54e-10	Non-mito	Down-regulated
ENSDARG00000055036	itih3a	itih3a	324.309	-2.00098	1.88e-28	1.23e-25	Non-mito	Down-regulated
ENSDARG00000055078	chac2	chac2	151.741	1.02486	1.37e-08	1.17e-06	Non-mito	Up-regulated
ENSDARG00000055534	grk7b	grk7b	147.958	-1.05637	4.3e-09	4.09e-07	Non-mito	Down-regulated
ENSDARG00000056210	si:ch211-199o1.2	si:ch211-199o1.2	43.3015	1.30699	0.000169353	0.00464728	Non-mito	Up-regulated
ENSDARG00000056498	crp	crp	1256.8	-1.56693	9.13e-25	4.33e-22	Non-mito	Down-regulated
ENSDARG00000056643	slc22a7b.1	slc22a7b.1	112.707	0.904361	0.00182953	0.0305115	Non-mito	Up-regulated
ENSDARG00000056744	ela2	ela2	8356.85	-1.49323	1.41e-08	1.2e-06	Non-mito	Down-regulated
ENSDARG00000056765	ela2l	ela2l	7717.84	-1.94505	1.08e-11	1.56e-09	Non-mito	Down-regulated
ENSDARG00000056873	and3	and3	1766.42	-1.01753	0.000348735	0.00837052	Non-mito	Down-regulated
ENSDARG00000057844	zgc:171470	zgc:171470	55.1826	-1.16435	2.45e-05	0.000920059	Non-mito	Down-regulated
ENSDARG00000057911	zgc:86709	zgc:86709	831.539	0.947147	2.84e-14	5.79e-12	Non-mito	Up-regulated
ENSDARG00000058734	prdx1	prdx1	658.376	1.06535	1.18e-18	3.43e-16	Non-mito	Up-regulated
ENSDARG00000059914	sdr42e2	sdr42e2	64.5414	0.909669	0.00255079	0.0388316	Non-mito	Up-regulated
ENSDARG00000060494	eprs	eprs	3372.14	0.954452	2.13e-26	1.16e-23	Non-mito	Up-regulated
ENSDARG00000061100	nars	nars	1875.04	1.31484	1.32e-37	1.31e-34	Non-mito	Up-regulated
ENSDARG00000061274	lss	lss	175.793	1.17277	6.67e-07	4.03e-05	Non-mito	Up-regulated
ENSDARG00000062788	irg1l	irg1l	309.196	1.44656	0.00231116	0.0360472	Non-mito	Up-regulated
ENSDARG00000062821	slc6a15	slc6a15	433.64	0.906761	1.26e-08	1.09e-06	Non-mito	Up-regulated
ENSDARG00000063177	manf	manf	360.52	1.1191	3.62e-18	9.95e-16	Non-mito	Up-regulated
ENSDARG00000063268	SLC35G1	SLC35G1	85.2688	1.08707	6.7e-06	0.00031077	Non-mito	Up-regulated
ENSDARG00000063285	ube2t	ube2t	74.137	0.96489	4.24e-05	0.00147178	Non-mito	Up-regulated
ENSDARG00000068168	hes2.2	hes2.2	43.1185	-0.945408	0.0029245	0.0424612	Non-mito	Down-regulated
ENSDARG00000068232	cbln12	cbln12	138.289	-0.937804	2.91e-07	1.91e-05	Non-mito	Down-regulated
ENSDARG00000068290	wu:fd49b10	si:dkey-286h2.7	79.7662	-1.21174	0.000344103	0.0082934	Non-mito	Down-regulated
ENSDARG00000068680	ctrl	ctrl	6366.14	-1.21817	4.17e-18	1.13e-15	Non-mito	Down-regulated
ENSDARG00000069142	aars	aars	3499.68	0.946469	2.72e-28	1.72e-25	Non-mito	Up-regulated
ENSDARG00000069293	ahsg2	ahsg2	163.822	-6.29274	7e-79	3.87e-75	Non-mito	Down-regulated
ENSDARG00000069726	glis3	glis3	60.6246	0.985807	0.000193156	0.00518786	Non-mito	Up-regulated
ENSDARG00000070012	sesn2	sesn2	157.016	1.40612	3.2e-15	7.45e-13	Non-mito	Up-regulated
ENSDARG00000070078	abcb11b	abcb11b	773.915	0.933468	2.83e-09	2.83e-07	Non-mito	Up-regulated
ENSDARG00000070522	cacna1i	cacna1i	52.4167	1.10863	0.000132736	0.00380203	Non-mito	Up-regulated
ENSDARG00000070735	rnd2	rnd2	104.852	1.16509	4.89e-08	3.74e-06	Non-mito	Up-regulated
ENSDARG00000070892	si:ch211-262h13.5	si:ch211-262h13.5	112.611	-1.76031	6.03e-15	1.33e-12	Non-mito	Down-regulated
ENSDARG00000070960	si:ch211-288g17.4	si:ch211-288g17.4	177.913	-1.39193	1.83e-10	2.2e-08	Non-mito	Down-regulated
ENSDARG00000074191	zgc:172253	zgc:172253	264.439	-1.07546	5.2e-12	7.83e-10	Non-mito	Down-regulated
ENSDARG00000074457	PFKFB1	PFKFB1 (1 of many)	56.5816	-1.90002	6.11e-08	4.55e-06	Non-mito	Down-regulated
ENSDARG00000074476	odam	odam	46.9113	1.50177	3.66e-05	0.00129299	Non-mito	Up-regulated
ENSDARG00000074613	si:ch211-240l19.6	si:ch211-240l19.6	188.589	-1.62179	5.73e-14	1.13e-11	Non-mito	Down-regulated
ENSDARG00000074712	si:ch211-186e20.2	si:ch211-186e20.2	81.6468	-1.05619	1.64e-05	0.000656354	Non-mito	Down-regulated
ENSDARG00000075517	si:ch211-120k19.1	si:ch211-120k19.1	118.778	1.12436	1.5e-08	1.27e-06	Non-mito	Up-regulated
ENSDARG00000075614	zgc:193682	apoc4	32.0615	-1.61665	1.21e-05	0.000512082	Non-mito	Down-regulated
ENSDARG00000075827	f7i	f7i	30.9243	-1.26502	0.000996939	0.0190372	Non-mito	Down-regulated
ENSDARG00000076251	irf3	irf3	51.5585	1.259	0.000147726	0.00416595	Non-mito	Up-regulated
ENSDARG00000076620	abhd8b	abhd8b	102.906	-0.931199	8.68e-06	0.000389998	Non-mito	Down-regulated
ENSDARG00000076773	lrrc58a	lrrc58a	111.184	1.43205	3.27e-11	4.46e-09	Non-mito	Up-regulated
ENSDARG00000076848	LGALS3BP	LGALS3BP (1 of many)	34.463	1.46342	4.82e-05	0.00162847	Non-mito	Up-regulated
ENSDARG00000077058	CELA1	CELA1 (1 of many)	89.3527	-1.38571	6.26e-06	0.000294511	Non-mito	Down-regulated
ENSDARG00000077169	si:ch211-153b23.4	si:ch211-153b23.4	212.121	1.13225	1.31e-09	1.35e-07	Non-mito	Up-regulated
ENSDARG00000078622	scpp5	scpp5	112.485	1.94321	3.21e-12	5e-10	Non-mito	Up-regulated
ENSDARG00000078674	hspb9	hspb9	40.3146	1.20002	0.00143812	0.0252965	Non-mito	Up-regulated
ENSDARG00000078859	g0s2	g0s2	111.533	2.1968	1.14e-21	4.07e-19	Non-mito	Up-regulated
ENSDARG00000079274	prss59.1	prss59.1	11214	-1.35185	1.73e-22	6.44e-20	Non-mito	Down-regulated
ENSDARG00000079296	gcga	gcga	150.355	1.059	7.52e-07	4.5e-05	Non-mito	Up-regulated
ENSDARG00000079544	si:ch1073-464p5.5	si:ch1073-464p5.5	490.107	-1.4575	1.13e-22	4.45e-20	Non-mito	Down-regulated
ENSDARG00000079651	si:ch1073-174d20.2	si:ch1073-174d20.2	636.619	1.08181	1.91e-19	5.83e-17	Non-mito	Up-regulated
ENSDARG00000079782	vmhcl	vmhcl	1056.69	1.11636	0.00146985	0.0255936	Non-mito	Up-regulated
ENSDARG00000079901	si:ch73-15n24.1	si:ch73-15n24.1	94.5723	-2.15097	1.92e-13	3.56e-11	Non-mito	Down-regulated
ENSDARG00000080006	tmem41b	tmem41b	132.139	0.961701	1.97e-05	0.0007661	Non-mito	Up-regulated
ENSDARG00000082084	AC024175.14	AC024175.14	172.493	-1.35278	1.07e-12	1.79e-10	Non-mito	Down-regulated
ENSDARG00000086277	aldh1l1	aldh1l1	68.9191	0.98513	0.000134606	0.00383819	Non-mito	Up-regulated
ENSDARG00000086374	isg15	isg15	73.4851	0.907653	0.000202558	0.00534944	Non-mito	Up-regulated
ENSDARG00000086569	zgc:172051	zgc:172051	661.429	-2.05515	3.64e-55	1.15e-51	Non-mito	Down-regulated
ENSDARG00000086654	cbln11	cbln11	42.8899	-1.21997	9.11e-05	0.00275836	Non-mito	Down-regulated
ENSDARG00000086998	NNMT	NNMT	102.697	1.5758	1.93e-10	2.28e-08	Non-mito	Up-regulated
ENSDARG00000087143	serpina7	serpina7	265.284	-1.40669	1.64e-14	3.42e-12	Non-mito	Down-regulated
ENSDARG00000087345	CABZ01059415.2	CABZ01059415.2	387.11	-1.13704	0.00124825	0.0228247	Non-mito	Down-regulated
ENSDARG00000087633	MAMDC4	si:dkey-11o18.5	152.536	-0.931985	1.18e-05	0.000505218	Non-mito	Down-regulated
ENSDARG00000088040	MDP1	MDP1	197.266	3.36246	1.21e-50	2.54e-47	Non-mito	Up-regulated
ENSDARG00000088514	and1	and1	5823.18	-0.905407	5.09e-10	5.58e-08	Non-mito	Down-regulated
ENSDARG00000088805	nes	CR848841.1	452.609	2.26305	2.4e-41	2.87e-38	Non-mito	Up-regulated
ENSDARG00000088911	cbln17	cbln17	40.3518	-0.976886	0.00258141	0.0391589	Non-mito	Down-regulated
ENSDARG00000089310	gc	gc	1397.49	-1.158	1.27e-16	3.2e-14	Non-mito	Down-regulated
ENSDARG00000090416	scpp1	scpp1	31.2449	-1.61044	1.64e-05	0.000655973	Non-mito	Down-regulated
ENSDARG00000090899	SYCN	SYCN (1 of many)	75.8125	-1.56461	1.17e-08	1.02e-06	Non-mito	Down-regulated
ENSDARG00000090996	PARM1	CT027832.1	132.753	0.909219	1.3e-05	0.000543833	Non-mito	Up-regulated
ENSDARG00000091136	zgc:174259	zgc:174259	272.444	-1.28869	0.00108661	0.0204407	Non-mito	Down-regulated
ENSDARG00000091609	spink4	spink4	291.189	-0.941554	8.19e-10	8.72e-08	Non-mito	Down-regulated
ENSDARG00000091871	si:ch211-13o20.3	NA	875.5	1.00482	0.00173828	0.0292795	Non-mito	Up-regulated
ENSDARG00000092404	lct	LCT (1 of many)	83.9278	-0.962554	0.000359258	0.00851531	Non-mito	Down-regulated
ENSDARG00000092858	si:ch1073-126c3.2	si:ch1073-126c3.2	190.356	0.918207	2.79e-08	2.23e-06	Non-mito	Up-regulated
ENSDARG00000093156	si:ch73-21g5.7	si:ch73-21g5.7	35.5832	-1.03043	0.0019461	0.0319774	Non-mito	Down-regulated
ENSDARG00000093774	rbp2b	rbp2b	796.75	-1.6672	4.44e-24	1.91e-21	Non-mito	Down-regulated
ENSDARG00000093844	zgc:136461	zgc:136461	6967.48	-2.17804	2.5e-16	6.24e-14	Non-mito	Down-regulated
ENSDARG00000094316	si:rp71-80o10.4	si:rp71-80o10.4	48.5194	1.24755	1.55e-05	0.000626813	Non-mito	Up-regulated
ENSDARG00000095217	zgc:66156	zgc:66156	54.4646	1.31311	4.42e-05	0.00152491	Non-mito	Up-regulated
ENSDARG00000095462	CELA1	CELA1 (1 of many)	34.2249	-2.08414	1.66e-07	1.14e-05	Non-mito	Down-regulated
ENSDARG00000095698	si:dkey-228a15.1	si:dkey-228a15.1	61.7254	1.07972	3.26e-05	0.00116834	Non-mito	Up-regulated
ENSDARG00000095939	si:ch73-226l13.2	si:ch73-226l13.2	144.635	-1.18975	5.4e-06	0.00025786	Non-mito	Down-regulated
ENSDARG00000096888	serpinb1l4	serpinb1l4	34.2379	1.35862	0.000204411	0.00537594	Non-mito	Up-regulated
ENSDARG00000096988	cishb	cishb	89.5676	-2.01282	1.48e-12	2.39e-10	Non-mito	Down-regulated
ENSDARG00000098058	im:7150988	im:7150988	670.827	-0.921026	1.47e-10	1.8e-08	Non-mito	Down-regulated
ENSDARG00000098803	cyp2aa8	cyp2aa8	275.939	1.35234	9.75e-10	1.03e-07	Non-mito	Up-regulated
ENSDARG00000098825	farsa	farsa	1403.09	0.931	1.31e-22	4.98e-20	Non-mito	Up-regulated
ENSDARG00000098890	cyp2aa9	cyp2aa9	48.9355	1.57775	1.1e-06	6.41e-05	Non-mito	Up-regulated
ENSDARG00000098995	cyp2k6	cyp2k6	120.73	-1.26233	1.58e-07	1.09e-05	Non-mito	Down-regulated
ENSDARG00000099336	mvda	mvda	176.052	1.06308	1.42e-07	9.88e-06	Non-mito	Up-regulated
ENSDARG00000099873	zgc:163083	zgc:163083	45.7485	0.998968	0.00210557	0.0336643	Non-mito	Up-regulated
ENSDARG00000100002	ctbs	ctbs	50.9109	-1.54372	5.07e-05	0.00170416	Non-mito	Down-regulated
ENSDARG00000100406	ITIH4	ITIH4 (1 of many)	3944.24	-1.14799	5.09e-21	1.76e-18	Non-mito	Down-regulated
ENSDARG00000100482	CU896540.2	pmt	275.074	2.92079	1.18e-43	1.87e-40	Non-mito	Up-regulated
ENSDARG00000100564	SIL1	SIL1	355.115	0.914377	1.26e-10	1.56e-08	Non-mito	Up-regulated
ENSDARG00000100954	WARS	CABZ01100338.1	228.641	1.11494	5.72e-12	8.54e-10	Non-mito	Up-regulated
ENSDARG00000100986	INHBE	INHBE	30.4952	3.33138	6.31e-13	1.11e-10	Non-mito	Up-regulated
ENSDARG00000101047	rtcb	rtcb	516.374	1.23933	4.07e-20	1.31e-17	Non-mito	Up-regulated
ENSDARG00000101207	or109-11	NA	74.0105	-1.19798	6.2e-06	0.000292456	Non-mito	Down-regulated
ENSDARG00000101628	ascl1b	ascl1b	187.545	-0.921094	1e-05	0.000438352	Non-mito	Down-regulated
ENSDARG00000101657	CABZ01089974.1	CABZ01089974.1	107.87	2.84311	2.17e-25	1.05e-22	Non-mito	Up-regulated
ENSDARG00000102129	crygn1	crygn1	112.481	-1.17647	1.1e-06	6.41e-05	Non-mito	Down-regulated
ENSDARG00000102722	itih3b	itih3b	1036.64	-3.2455	5.02e-104	9.52e-100	Non-mito	Down-regulated
ENSDARG00000102894	CABZ01057159.1	CABZ01057159.1	37.0846	-1.28226	0.00050505	0.0111099	Non-mito	Down-regulated
ENSDARG00000103019	gstp2	gstp2	53.6764	1.2658	4.22e-05	0.00146775	Non-mito	Up-regulated
ENSDARG00000103025	hmgcs1	hmgcs1	1567.81	0.933885	1.86e-09	1.88e-07	Non-mito	Up-regulated
ENSDARG00000103311	fbln1	FBLN1	174.81	-1.27619	4.99e-08	3.79e-06	Non-mito	Down-regulated
ENSDARG00000103663	NINJ1	NINJ1	40.4461	-2.46832	6.94e-13	1.17e-10	Non-mito	Down-regulated
ENSDARG00000103687	SYCN	sycn.2	1656.78	-1.37605	9.33e-24	3.93e-21	Non-mito	Down-regulated
ENSDARG00000103727	TFR2	TFR2	79.337	1.80232	6e-12	8.89e-10	Non-mito	Up-regulated
ENSDARG00000103766	cyp2aa7	cyp2aa7	114.66	1.75421	1.98e-13	3.65e-11	Non-mito	Up-regulated
ENSDARG00000103846	hspa5	hspa5	5145.66	1.00456	7.37e-32	5.83e-29	Non-mito	Up-regulated
ENSDARG00000103858	arf4a	arf4a	58.4096	-1.29045	2.03e-05	0.000786766	Non-mito	Down-regulated
ENSDARG00000103875	CABZ01048402.2	CABZ01048402.2	46.8076	1.02092	0.000693991	0.0142418	Non-mito	Up-regulated
ENSDARG00000103981	bhlha9	bhlha9	115.146	-1.00724	4.83e-05	0.00163011	Non-mito	Down-regulated
ENSDARG00000104105	ttf2	ttf2	105.738	0.915314	3.04e-05	0.00110368	Non-mito	Up-regulated
ENSDARG00000104472	si:ch211-39i2.2	si:ch211-39i2.2	186.413	2.40282	4.16e-40	4.39e-37	Non-mito	Up-regulated
ENSDARG00000104540	cyp2aa4	cyp2aa4	135.106	1.51565	1.74e-10	2.1e-08	Non-mito	Up-regulated
ENSDARG00000104659	WARS	CABZ01109604.1	99.1223	1.26851	3.61e-08	2.8e-06	Non-mito	Up-regulated
ENSDARG00000104906	MTR	mtr	556.656	0.928845	6.49e-09	6.03e-07	Non-mito	Up-regulated
ENSDARG00000104919	si:ch211-153b23.3	si:ch211-153b23.3	149.482	1.97068	0.00184682	0.0306686	Non-mito	Up-regulated
ENSDARG00000105027	CABZ01011067.1	CABZ01011067.1	174.341	-1.17286	1.01e-11	1.48e-09	Non-mito	Down-regulated
ENSDARG00000105052	cfhl5	cfhl5	64.7012	-2.15594	2.46e-14	5.06e-12	Non-mito	Down-regulated
ENSDARG00000105178	erc2	erc2	144.633	0.977164	3.35e-07	2.16e-05	Non-mito	Up-regulated
ENSDARG00000105208	zgc:85843	TM6SF2 (1 of many)	125.739	1.80108	9.69e-16	2.36e-13	Non-mito	Up-regulated

## Sheet: 8dpf.deseq2.deg.S2 Table
gene_id	gene_name	Ensembl_gene_name	8dpf_baseMean	8dpf_log2FoldChange_Mut/WT	8dpf_pvalue	8dpf_padj	set	change
ENSDARG00000013236	dhcr24	dhcr24	83.4899	-1.0184	9.91e-06	0.000308456	MitoCarta 2.0	Down-regulated
ENSDARG00000025679	comtb	comtb	214.354	0.91248	7.65e-08	5.15e-06	MitoCarta 2.0	Up-regulated
ENSDARG00000042221	mthfd1l	mthfd1l	148.15	1.04235	1.68e-08	1.36e-06	MitoCarta 2.0	Up-regulated
ENSDARG00000045606	alkbh3	alkbh3	37.221	0.990497	0.00241701	0.0259589	MitoCarta 2.0	Up-regulated
ENSDARG00000051925	cyb5r2	cyb5r2	171.374	-1.72442	1.08e-10	1.55e-08	MitoCarta 2.0	Down-regulated
ENSDARG00000054588	cox6a2	cox6a2	142.016	0.959227	7.04e-05	0.00152375	MitoCarta 2.0	Up-regulated
ENSDARG00000054848	pdk4	pdk4	811.264	0.986598	1.85e-24	5.84e-21	MitoCarta 2.0	Up-regulated
ENSDARG00000058285	cpt1b	cpt1b	932.383	0.956559	3.14e-14	1.19e-11	MitoCarta 2.0	Up-regulated
ENSDARG00000059054	pdk2b	pdk2b	3703.01	1.263	1.76e-06	7.29e-05	MitoCarta 2.0	Up-regulated
ENSDARG00000061994	acacb	acacb	1614.44	1.08497	1.92e-26	7.26e-23	MitoCarta 2.0	Up-regulated
ENSDARG00000062147	otc	otc	81.9501	-1.30241	1.13e-07	7.16e-06	MitoCarta 2.0	Down-regulated
ENSDARG00000069095	gls2a	gls2a	200.335	1.33274	8.19e-15	3.69e-12	MitoCarta 2.0	Up-regulated
ENSDARG00000001818	c3b.2	c3b.2	255.488	-0.951743	1.66e-06	6.95e-05	Non-mito	Down-regulated
ENSDARG00000002311	fabp11b	fabp11b	145.836	-1.3413	1.17e-13	3.45e-11	Non-mito	Down-regulated
ENSDARG00000002445	prdm1a	prdm1a	264.246	-0.963236	7.41e-11	1.13e-08	Non-mito	Down-regulated
ENSDARG00000003077	si:ch73-111m19.2	si:ch73-111m19.2	212.875	-1.01533	2.33e-08	1.78e-06	Non-mito	Down-regulated
ENSDARG00000003200	foxm1	foxm1	31.2812	-1.19597	0.00107103	0.0137411	Non-mito	Down-regulated
ENSDARG00000003615	slc26a3.2	slc26a3.2	48.1887	-1.45555	0.00176375	0.0205398	Non-mito	Down-regulated
ENSDARG00000004141	zgc:92630	zgc:92630	414.176	-1.00517	1.39e-07	8.51e-06	Non-mito	Down-regulated
ENSDARG00000004713	mad2l1	mad2l1	253.327	-0.928349	6.18e-09	5.57e-07	Non-mito	Down-regulated
ENSDARG00000005154	aspa	aspa	25.2617	1.06846	0.00457038	0.0422195	Non-mito	Up-regulated
ENSDARG00000005518	slc5a9	slc5a9	34.768	-1.14482	0.0012897	0.0159727	Non-mito	Down-regulated
ENSDARG00000006220	ugt1ab	ugt1ab	384.945	-1.1039	5.45e-08	3.82e-06	Non-mito	Down-regulated
ENSDARG00000007221	pbk	pbk	173.825	-0.978765	1.81e-07	1.05e-05	Non-mito	Down-regulated
ENSDARG00000007576	crybb1l1	crybb1l1	10017.3	-1.56688	1.76e-05	0.000494813	Non-mito	Down-regulated
ENSDARG00000007715	lgsn	lgsn	712.487	-1.26968	5.27e-05	0.00120932	Non-mito	Down-regulated
ENSDARG00000010658	insig1	insig1	318.667	-1.33848	3.08e-21	6.48e-18	Non-mito	Down-regulated
ENSDARG00000011094	ccna2	ccna2	551.485	-0.966719	1.65e-14	6.52e-12	Non-mito	Down-regulated
ENSDARG00000011262	traip	traip	90.2844	-0.90723	1.76e-05	0.000494641	Non-mito	Down-regulated
ENSDARG00000011998	bfsp2	bfsp2	1691.42	-1.51553	0.000125727	0.00248329	Non-mito	Down-regulated
ENSDARG00000012126	zgc:109965	zgc:109965	216.832	-0.915239	1.02e-05	0.000315199	Non-mito	Down-regulated
ENSDARG00000012506	rnpep	rnpep	242.394	-1.52312	1.74e-23	4.12e-20	Non-mito	Down-regulated
ENSDARG00000012948	asb18	asb18	63.8396	1.08303	0.000246366	0.00422686	Non-mito	Up-regulated
ENSDARG00000013721	g6pca.2	g6pca.2	813.544	-1.0011	6.16e-17	4.48e-14	Non-mito	Down-regulated
ENSDARG00000013963	mipb	mipb	362.562	-1.03943	1.21e-17	1.14e-14	Non-mito	Down-regulated
ENSDARG00000015445	lim2.4	lim2.4	588.119	-0.908958	1.13e-09	1.31e-07	Non-mito	Down-regulated
ENSDARG00000015662	pla2g12b	pla2g12b	286.008	-1.05097	1.39e-05	0.000406125	Non-mito	Down-regulated
ENSDARG00000015866	apoa2	apoa2	16913.6	-1.20427	0.000716376	0.0100718	Non-mito	Down-regulated
ENSDARG00000016088	rtn2a	rtn2a	169.549	0.912045	3.27e-05	0.000824903	Non-mito	Up-regulated
ENSDARG00000016421	crygm1	crygm1	151.819	-3.17047	0.00131297	0.0161762	Non-mito	Down-regulated
ENSDARG00000016793	crybb1l2	crybb1l2	10319	-1.83947	2.36e-05	0.000630608	Non-mito	Down-regulated
ENSDARG00000019294	cbln8	cbln8	38.4502	-1.46656	0.000415011	0.00652088	Non-mito	Down-regulated
ENSDARG00000019492	shbg	shbg	251.344	-0.941094	3.68e-09	3.52e-07	Non-mito	Down-regulated
ENSDARG00000019532	fads2	fads2	2007.48	-1.22454	0.00022896	0.00398913	Non-mito	Down-regulated
ENSDARG00000020122	endou2	endou2	107.181	-0.951	3.55e-05	0.000881716	Non-mito	Down-regulated
ENSDARG00000020239	lpin1	lpin1	2156.38	1.11107	6.6e-05	0.00144712	Non-mito	Up-regulated
ENSDARG00000022951	pth2	pth2	78.9269	0.950357	0.000234922	0.00407245	Non-mito	Up-regulated
ENSDARG00000023861	dnase1l3l	dnase1l3l	171.767	-1.28896	8.56e-08	5.68e-06	Non-mito	Down-regulated
ENSDARG00000024548	cryba4	cryba4	12302.1	-1.75896	5.54e-05	0.00126075	Non-mito	Down-regulated
ENSDARG00000025043	trip13	trip13	119.863	-1.1677	1.89e-08	1.49e-06	Non-mito	Down-regulated
ENSDARG00000026454	mis12	mis12	145.718	-0.906773	1.8e-06	7.47e-05	Non-mito	Down-regulated
ENSDARG00000026505	si:ch211-285c6.3	si:ch211-285c6.3	41.5581	0.982015	0.00130933	0.0161583	Non-mito	Up-regulated
ENSDARG00000026759	ldlrb	ldlrb	282.785	-1.06946	2.05e-10	2.87e-08	Non-mito	Down-regulated
ENSDARG00000026764	ahsg1	ahsg1	296.087	-0.98057	1.45e-06	6.26e-05	Non-mito	Down-regulated
ENSDARG00000028517	hbp1	hbp1	380.648	0.983007	1.52e-12	3.51e-10	Non-mito	Up-regulated
ENSDARG00000029230	pnp4b	pnp4b	402.817	-0.975583	2.65e-06	0.000103568	Non-mito	Down-regulated
ENSDARG00000029388	LRG1	si:dkey-90m5.4	80.4329	-1.5	1.29e-05	0.00038256	Non-mito	Down-regulated
ENSDARG00000029830	myf6	myf6	159.109	0.918832	1.2e-06	5.36e-05	Non-mito	Up-regulated
ENSDARG00000030349	cryba2a	cryba2a	5282.49	-1.65742	0.000145059	0.00276597	Non-mito	Down-regulated
ENSDARG00000030411	crygn2	crygn2	12715.2	-1.74607	2.94e-05	0.00075575	Non-mito	Down-regulated
ENSDARG00000030616	nfe2l1a	nfe2l1a	340.328	1.11215	3.23e-15	1.57e-12	Non-mito	Up-regulated
ENSDARG00000030999	mybl1	mybl1	222.943	-0.981637	7.01e-09	6.19e-07	Non-mito	Down-regulated
ENSDARG00000031243	snai3	snai3	134.731	0.903745	4.04e-05	0.000978475	Non-mito	Up-regulated
ENSDARG00000032264	mybl2b	mybl2b	379.617	-1.19864	6.74e-18	6.72e-15	Non-mito	Down-regulated
ENSDARG00000032553	egln3	egln3	46.8643	-1.06844	0.0017406	0.0203579	Non-mito	Down-regulated
ENSDARG00000032929	cryba1l1	cryba1l1	9022.86	-1.69295	5.1e-05	0.00118335	Non-mito	Down-regulated
ENSDARG00000034862	f7	f7	98.6034	-0.965013	1.84e-05	0.000511276	Non-mito	Down-regulated
ENSDARG00000034930	cx52.6	cx52.6	38.2867	-1.07633	0.00298648	0.030314	Non-mito	Down-regulated
ENSDARG00000035350	ins	ins	73.8509	-1.37921	4.85e-07	2.46e-05	Non-mito	Down-regulated
ENSDARG00000036041	f2	f2	356.263	-1.15238	5.26e-10	6.51e-08	Non-mito	Down-regulated
ENSDARG00000036140	zgc:136220	crybgx	3268.9	-1.8233	1.24e-06	5.48e-05	Non-mito	Down-regulated
ENSDARG00000036428	EMP3	EMP3 (1 of many)	24.9254	1.08326	0.00484565	0.0440226	Non-mito	Up-regulated
ENSDARG00000036457	cacng6a	cacng6a	267.864	1.00681	1.27e-11	2.39e-09	Non-mito	Up-regulated
ENSDARG00000036636	ebpl	ebpl	46.5634	-1.29105	4.16e-05	0.00100236	Non-mito	Down-regulated
ENSDARG00000037285	mipa	mipa	298.463	-1.11978	1.04e-14	4.51e-12	Non-mito	Down-regulated
ENSDARG00000037402	lim2.3	lim2.3	321.99	-1.32008	1.13e-14	4.75e-12	Non-mito	Down-regulated
ENSDARG00000037961	rcn3	rcn3	395.853	-0.906337	1.98e-11	3.53e-09	Non-mito	Down-regulated
ENSDARG00000038296	tmem86b	tmem86b	52.7418	-0.915353	0.00154504	0.0184585	Non-mito	Down-regulated
ENSDARG00000038703	hkdc1	hkdc1	177.029	-1.32245	6.49e-10	7.87e-08	Non-mito	Down-regulated
ENSDARG00000039116	nr5a5	nr5a5	143.298	-0.91275	0.000733752	0.0102704	Non-mito	Down-regulated
ENSDARG00000040321	rx2	rx2	181.134	-1.06689	1.25e-09	1.42e-07	Non-mito	Down-regulated
ENSDARG00000040738	zgc:153846	zgc:153846	1476.47	-2.81842	3.07e-07	1.68e-05	Non-mito	Down-regulated
ENSDARG00000041141	cryba1a	cryba1a	57.1823	-0.9576	0.000599751	0.00873725	Non-mito	Down-regulated
ENSDARG00000041179	crygm5	crygm5	140.491	-1.26758	7.56e-07	3.58e-05	Non-mito	Down-regulated
ENSDARG00000041490	afp4	afp4	29.573	-1.54368	0.00185763	0.0213571	Non-mito	Down-regulated
ENSDARG00000041595	ces3	ces3	269.504	-0.914988	3.77e-07	1.96e-05	Non-mito	Down-regulated
ENSDARG00000041607	eif4ebp3l	eif4ebp3l	1389.13	0.999316	6.9e-14	2.21e-11	Non-mito	Up-regulated
ENSDARG00000041797	cx28.9	cx28.9	70.8246	-1.00033	0.000905529	0.0120254	Non-mito	Down-regulated
ENSDARG00000041864	capn3a	capn3a	1766.44	-1.63037	5.59e-05	0.00126877	Non-mito	Down-regulated
ENSDARG00000041925	cryba2b	cryba2b	6023.73	-1.92677	4.82e-05	0.00113575	Non-mito	Down-regulated
ENSDARG00000042332	plin2	plin2	64.665	-1.42905	0.000348308	0.00563366	Non-mito	Down-regulated
ENSDARG00000042379	TMEM120A	TMEM120A (1 of many)	35.6022	-1.38338	6.24e-05	0.00138277	Non-mito	Down-regulated
ENSDARG00000042641	cyp51	cyp51	679.62	-1.62296	1.03e-39	1.95e-35	Non-mito	Down-regulated
ENSDARG00000042780	apoba	apoba	689.804	-1.08457	0.00179481	0.0207991	Non-mito	Down-regulated
ENSDARG00000044034	tmem86a	tmem86a	38.5601	1.06338	0.00108426	0.0138555	Non-mito	Up-regulated
ENSDARG00000044246	snx18b	snx18b	25.7629	-1.19295	0.00180742	0.0208813	Non-mito	Down-regulated
ENSDARG00000044528	slc15a1b	slc15a1b	32.9629	-1.29987	0.00364373	0.0354155	Non-mito	Down-regulated
ENSDARG00000044642	sc5d	sc5d	100.238	-1.07623	3.44e-05	0.000858996	Non-mito	Down-regulated
ENSDARG00000044807	dck	dck	173.206	-1.28503	3.79e-14	1.33e-11	Non-mito	Down-regulated
ENSDARG00000044862	opn1lw1	opn1lw1	48.0398	-1.16468	0.000689984	0.00978402	Non-mito	Down-regulated
ENSDARG00000044875	crygm2e	crygm2e	188.222	-1.79314	1.01e-11	1.98e-09	Non-mito	Down-regulated
ENSDARG00000045414	elovl2	elovl2	572.021	-0.983716	5.45e-12	1.15e-09	Non-mito	Down-regulated
ENSDARG00000045516	itih2	itih2	198.611	-1.1053	1.32e-07	8.18e-06	Non-mito	Down-regulated
ENSDARG00000045592	tnni2a.1	tnni2a.1	78.2927	-0.97335	2e-05	0.000549317	Non-mito	Down-regulated
ENSDARG00000045904	nr2e3	nr2e3	298.782	-1.23388	1.71e-14	6.61e-12	Non-mito	Down-regulated
ENSDARG00000046098	ebp	ebp	253.496	-1.3994	4.31e-19	6.27e-16	Non-mito	Down-regulated
ENSDARG00000051711	CR339041.2	CR339041.2	30.0811	1.04678	0.00538437	0.0479275	Non-mito	Up-regulated
ENSDARG00000051731	C25H19orf40	faap24	67.0108	-0.942863	0.000249095	0.00426981	Non-mito	Down-regulated
ENSDARG00000052734	hmgcra	hmgcra	1521.42	-1.01722	1.21e-18	1.44e-15	Non-mito	Down-regulated
ENSDARG00000053323	zgc:112285	zgc:112285	216.275	-1.29267	1.64e-15	8.85e-13	Non-mito	Down-regulated
ENSDARG00000053502	cryaa	cryaa	491.011	-1.11349	2.02e-15	1.06e-12	Non-mito	Down-regulated
ENSDARG00000053831	vtnb	vtnb	162.129	-1.16275	2.17e-08	1.67e-06	Non-mito	Down-regulated
ENSDARG00000053875	cryba1b	cryba1b	9612.41	-1.21244	1.13e-05	0.000344971	Non-mito	Down-regulated
ENSDARG00000054150	cx23	cx23	43.8627	-1.4324	1.04e-05	0.000320114	Non-mito	Down-regulated
ENSDARG00000054510	adrb2b	adrb2b	91.4665	0.921199	6.18e-05	0.00137498	Non-mito	Up-regulated
ENSDARG00000054771	ghra	ghra	32.4022	0.967689	0.00549091	0.0485334	Non-mito	Up-regulated
ENSDARG00000054929	zgc:110540	zgc:110540	270.196	-1.21211	1.43e-17	1.23e-14	Non-mito	Down-regulated
ENSDARG00000055185	tm4sf5	tm4sf5	42.2661	-0.968721	0.00439702	0.041152	Non-mito	Down-regulated
ENSDARG00000055186	ccr9a	ccr9a	70.3872	-0.956314	0.000775002	0.0106818	Non-mito	Down-regulated
ENSDARG00000055278	cfb	cfb	212.836	-1.25422	4.86e-10	6.06e-08	Non-mito	Down-regulated
ENSDARG00000055388	vtna	vtna	102.132	-1.02882	0.000487414	0.00737316	Non-mito	Down-regulated
ENSDARG00000055642	GPT	GPT (1 of many)	701.416	0.926412	1.55e-11	2.86e-09	Non-mito	Up-regulated
ENSDARG00000055876	msmo1	msmo1	895.961	-1.10955	8.07e-14	2.55e-11	Non-mito	Down-regulated
ENSDARG00000056210	si:ch211-199o1.2	si:ch211-199o1.2	868.106	-1.26768	0.00314266	0.0314998	Non-mito	Down-regulated
ENSDARG00000056832	exo1	exo1	104.943	-1.22446	4.24e-09	4.01e-07	Non-mito	Down-regulated
ENSDARG00000057323	e2f8	e2f8	291.861	-0.956968	5.86e-10	7.15e-08	Non-mito	Down-regulated
ENSDARG00000057460	crygm2d13	crygm2d13	16206.7	-1.81007	3.53e-06	0.000130307	Non-mito	Down-regulated
ENSDARG00000057536	crygm2a	crygm2a	36.3586	-1.59302	0.000412854	0.00649988	Non-mito	Down-regulated
ENSDARG00000057789	lyz	lyz	361.288	-1.16807	8.9e-09	7.59e-07	Non-mito	Down-regulated
ENSDARG00000058327	neu3.3	neu3.3	25.6474	-1.58681	0.000730143	0.0102426	Non-mito	Down-regulated
ENSDARG00000059202	tspan2b	tspan2b	89.9427	1.20947	4.62e-06	0.000163093	Non-mito	Up-regulated
ENSDARG00000061096	dapk2a	dapk2a	190.098	0.950756	4.9e-06	0.000171748	Non-mito	Up-regulated
ENSDARG00000061274	lss	lss	238.717	-1.63706	3.11e-15	1.55e-12	Non-mito	Down-regulated
ENSDARG00000061858	zgc:153968	zgc:153968	52.6643	-1.21789	0.00476492	0.0434561	Non-mito	Down-regulated
ENSDARG00000061977	ppfibp2a	ppfibp2a	501.217	0.956046	2.92e-12	6.51e-10	Non-mito	Up-regulated
ENSDARG00000062518	ulk1a	ulk1a	361.807	1.27062	8.36e-19	1.05e-15	Non-mito	Up-regulated
ENSDARG00000063177	manf	manf	407.486	-0.966971	9.72e-13	2.39e-10	Non-mito	Down-regulated
ENSDARG00000067851	lcn15	lcn15	60.3251	-1.2172	1.83e-05	0.000508932	Non-mito	Down-regulated
ENSDARG00000068088	tcnl	tcnl	83.0849	-1.1106	0.000486686	0.00736803	Non-mito	Down-regulated
ENSDARG00000068168	hes2.2	hes2.2	141.7	-1.14722	4.6e-09	4.28e-07	Non-mito	Down-regulated
ENSDARG00000068507	crybb1	crybb1	8802.58	-1.88329	0.000205022	0.00365334	Non-mito	Down-regulated
ENSDARG00000069189	si:dkey-242h9.3	si:dkey-242h9.3	223.978	-1.15311	6.2e-11	9.7e-09	Non-mito	Down-regulated
ENSDARG00000069292	si:dkeyp-89c11.1	si:dkeyp-89c11.1	69.1172	-1.16784	6.48e-05	0.001425	Non-mito	Down-regulated
ENSDARG00000069293	ahsg2	ahsg2	196.123	-1.13991	6.3e-06	0.00021097	Non-mito	Down-regulated
ENSDARG00000069792	crygm2d5	crygm2d5	4503.62	-1.41381	6.13e-06	0.000206776	Non-mito	Down-regulated
ENSDARG00000069801	crygm2d12	crygm2d12	12486.4	-1.72882	1.92e-06	7.9e-05	Non-mito	Down-regulated
ENSDARG00000069817	crygm2d8	crygm2d8	14402.5	-1.80728	6.2e-08	4.27e-06	Non-mito	Down-regulated
ENSDARG00000069823	proca1	proca1	277.35	-0.967028	3e-10	3.97e-08	Non-mito	Down-regulated
ENSDARG00000069826	crygm2d15	crygm2d15	5089.02	-2.02344	1.6e-09	1.73e-07	Non-mito	Down-regulated
ENSDARG00000069827	crygm2d11	crygm2d11	8677.21	-1.93312	3.1e-06	0.000117479	Non-mito	Down-regulated
ENSDARG00000069828	ABHD12B	ABHD12B (1 of many)	59.4345	-1.05636	0.000881432	0.0117682	Non-mito	Down-regulated
ENSDARG00000069831	crygm2c	crygm2c	262.377	-2.65667	1.51e-07	9.03e-06	Non-mito	Down-regulated
ENSDARG00000070078	abcb11b	abcb11b	75.9744	-1.07599	5.83e-05	0.00131875	Non-mito	Down-regulated
ENSDARG00000070669	si:dkey-269d20.3	cxcr3.3	24.9488	1.58256	0.000157027	0.00293344	Non-mito	Up-regulated
ENSDARG00000070721	vdrb	vdrb	76.5888	0.940664	0.000660018	0.00943367	Non-mito	Up-regulated
ENSDARG00000070918	FETUB	si:ch211-284e20.8	74.4869	-1.16633	0.000114219	0.00228728	Non-mito	Down-regulated
ENSDARG00000070950	STYK1	STYK1 (1 of many)	32.2458	-1.05469	0.00260139	0.0273064	Non-mito	Down-regulated
ENSDARG00000071082	p4ha1b	p4ha1b	164.054	-1.01365	3.63e-07	1.91e-05	Non-mito	Down-regulated
ENSDARG00000071288	samhd1	samhd1	126.657	-0.908542	9.67e-07	4.41e-05	Non-mito	Down-regulated
ENSDARG00000071579	urad	urad	49.7055	-1.07945	0.00159818	0.0189143	Non-mito	Down-regulated
ENSDARG00000073720	RNF180	si:dkey-250l23.4	35.3889	-0.941313	0.0051848	0.046501	Non-mito	Down-regulated
ENSDARG00000073750	crygm2d9	crygm2d9	3307.08	-1.79548	3.75e-06	0.000136526	Non-mito	Down-regulated
ENSDARG00000073874	crygm2d6	crygm2d6	4608.61	-1.78431	4.93e-05	0.00115385	Non-mito	Down-regulated
ENSDARG00000073876	si:ch1073-165f9.2	si:ch1073-165f9.2	45.9152	-1.36301	1.19e-05	0.000358275	Non-mito	Down-regulated
ENSDARG00000073970	mctp2b	mctp2b	177.62	-1.01984	3.52e-06	0.000130286	Non-mito	Down-regulated
ENSDARG00000074001	crygmxl2	crygmxl2	9278.96	-1.53224	5.87e-05	0.00132278	Non-mito	Down-regulated
ENSDARG00000074210	zgc:110286	zgc:110286	64.9463	-1.2733	0.00172677	0.0202132	Non-mito	Down-regulated
ENSDARG00000074457	PFKFB1	PFKFB1 (1 of many)	81.8174	-1.18767	9.3e-07	4.28e-05	Non-mito	Down-regulated
ENSDARG00000075016	apobb.2	apobb.2	68.995	-1.11498	6.22e-05	0.00137889	Non-mito	Down-regulated
ENSDARG00000075111	als2a	als2a	45.0921	1.10073	0.00276477	0.0286061	Non-mito	Up-regulated
ENSDARG00000076270	adamts13	adamts13	59.3873	-0.913203	0.00497304	0.0449212	Non-mito	Down-regulated
ENSDARG00000076388	zgc:194686	zgc:194686	28.0923	-1.28156	0.00117317	0.0147712	Non-mito	Down-regulated
ENSDARG00000076572	crygm2d7	crygm2d7	12638.2	-1.80894	7.94e-07	3.72e-05	Non-mito	Down-regulated
ENSDARG00000076693	crygm2d19	crygm2d19	16172.4	-1.7003	5.34e-07	2.65e-05	Non-mito	Down-regulated
ENSDARG00000076790	crygm2d16	crygm2d16	8884.29	-1.81502	1.46e-06	6.28e-05	Non-mito	Down-regulated
ENSDARG00000076838	apom	apom	826.307	-1.09104	0.00187908	0.0215644	Non-mito	Down-regulated
ENSDARG00000077236	hspb6	hspb6	1789.73	0.992773	1.13e-09	1.31e-07	Non-mito	Up-regulated
ENSDARG00000077245	si:dkey-225n22.4	si:dkey-225n22.4	49.7044	0.95042	0.00299432	0.0303654	Non-mito	Up-regulated
ENSDARG00000078069	rrm2	rrm2	840.905	-0.999257	0.00162115	0.0191025	Non-mito	Down-regulated
ENSDARG00000078134	crygm2f	crygm2f	193.617	-1.17796	1.54e-07	9.14e-06	Non-mito	Down-regulated
ENSDARG00000078757	A2ML1	si:ch211-212c13.8	151.995	-0.936023	0.000106235	0.00215938	Non-mito	Down-regulated
ENSDARG00000078876	crygm2b	crygm2b	148.307	-2.91841	6.28e-27	2.97e-23	Non-mito	Down-regulated
ENSDARG00000079233	E2F2	E2F2	117.728	-1.01923	1.08e-07	6.96e-06	Non-mito	Down-regulated
ENSDARG00000079544	si:ch1073-464p5.5	si:ch1073-464p5.5	26.1001	-1.62124	0.000649368	0.0093237	Non-mito	Down-regulated
ENSDARG00000079742	mcf2l2	mcf2l2	150.852	1.0409	8.81e-06	0.00028022	Non-mito	Up-regulated
ENSDARG00000079946	sqlea	sqlea	391.131	-1.7877	1.19e-30	7.48e-27	Non-mito	Down-regulated
ENSDARG00000086114	ADTRP	CR792417.1	33.75	-1.31208	0.00052734	0.00788884	Non-mito	Down-regulated
ENSDARG00000086374	isg15	isg15	48.5279	1.16187	0.000175521	0.00321545	Non-mito	Up-regulated
ENSDARG00000086658	crygm2d21	crygm2d21	9298.71	-1.62179	4.92e-07	2.49e-05	Non-mito	Down-regulated
ENSDARG00000086705	prob1	prob1	75.9332	1.08938	4.98e-06	0.000174021	Non-mito	Up-regulated
ENSDARG00000086739	SLC17A2	SLC17A3	49.2228	1.21371	0.00259767	0.027304	Non-mito	Up-regulated
ENSDARG00000086912	crygm2d18	crygm2d18	10553	-1.88232	2.65e-06	0.000103477	Non-mito	Down-regulated
ENSDARG00000086917	crygm2d2	crygm2d2	14160.3	-1.63438	2.15e-06	8.63e-05	Non-mito	Down-regulated
ENSDARG00000086998	NNMT	NNMT	42.875	1.5549	7.66e-07	3.62e-05	Non-mito	Up-regulated
ENSDARG00000087164	crygm2d4	crygm2d4	9492.86	-1.61402	1.18e-07	7.46e-06	Non-mito	Down-regulated
ENSDARG00000087181	cbx7b	cbx7b	23.7719	1.34803	0.000694231	0.00981156	Non-mito	Up-regulated
ENSDARG00000087301	crygm2d14	crygm2d14	3385.96	-2.1042	6.84e-06	0.000226313	Non-mito	Down-regulated
ENSDARG00000087324	crygm2d1	crygm2d1	17125	-1.4751	9.13e-07	4.21e-05	Non-mito	Down-regulated
ENSDARG00000087624	LRRC2	LRRC2	338.799	0.968374	5.36e-12	1.14e-09	Non-mito	Up-regulated
ENSDARG00000087765	crygm2d10	crygm2d10	21698.5	-1.44769	2e-07	1.14e-05	Non-mito	Down-regulated
ENSDARG00000087911	psme4a	psme4a	1215.1	1.17728	0.0001658	0.00306406	Non-mito	Up-regulated
ENSDARG00000088140	hsd17b7	hsd17b7	118.013	-1.13594	2.92e-08	2.18e-06	Non-mito	Down-regulated
ENSDARG00000088687	crygm2d17	crygm2d17	3433.8	-2.45006	1.21e-05	0.000362613	Non-mito	Down-regulated
ENSDARG00000088805	nes	CR848841.1	570.848	1.5063	2.96e-05	0.000757617	Non-mito	Up-regulated
ENSDARG00000088823	crygm2d3	crygm2d3	13524.3	-1.64315	3.54e-07	1.88e-05	Non-mito	Down-regulated
ENSDARG00000088900	si:dkey-21o19.2	si:dkey-21o19.2	94.8256	-1.33	3.15e-07	1.71e-05	Non-mito	Down-regulated
ENSDARG00000091148	crygm2d20	crygm2d20	8708.81	-1.83663	1.16e-07	7.33e-06	Non-mito	Down-regulated
ENSDARG00000091609	spink4	spink4	259.301	-0.91312	1.55e-05	0.000444482	Non-mito	Down-regulated
ENSDARG00000091715	si:dkey-162h11.2	si:dkey-162h11.2	367.941	-0.921488	2.6e-08	1.95e-06	Non-mito	Down-regulated
ENSDARG00000091889	si:dkey-225d17.2	si:dkey-225d17.2	32.5711	1.01053	0.00546618	0.0484052	Non-mito	Up-regulated
ENSDARG00000092071	ABHD12B	ABHD12B (1 of many)	31.587	-1.07863	0.00206648	0.0231809	Non-mito	Down-regulated
ENSDARG00000092122	si:ch211-229n2.6	si:ch211-229n2.6	66.5997	-1.87747	7.78e-07	3.66e-05	Non-mito	Down-regulated
ENSDARG00000092155	apoc2	apoc2	1774.7	-0.950467	1.38e-15	7.67e-13	Non-mito	Down-regulated
ENSDARG00000093019	si:dkey-83k24.5	si:dkey-83k24.5	66.5078	1.25143	1.61e-06	6.78e-05	Non-mito	Up-regulated
ENSDARG00000093156	si:ch73-21g5.7	si:ch73-21g5.7	53.0896	-0.909563	0.00453628	0.0419777	Non-mito	Down-regulated
ENSDARG00000093201	si:dkey-112e17.1	si:dkey-112e17.1	103.061	0.93392	2.6e-06	0.000102441	Non-mito	Up-regulated
ENSDARG00000093237	si:ch211-89o9.4	si:ch211-89o9.4	213.021	1.41307	3.71e-11	6.26e-09	Non-mito	Up-regulated
ENSDARG00000093318	si:dkey-57a22.15	CRYGB	1484.57	-1.55253	0.000130698	0.00255773	Non-mito	Down-regulated
ENSDARG00000093774	rbp2b	rbp2b	418.436	-1.12065	2.53e-12	5.69e-10	Non-mito	Down-regulated
ENSDARG00000093940	si:dkeyp-77c8.1	si:dkeyp-77c8.1	84.455	0.952579	3.81e-05	0.000931209	Non-mito	Up-regulated
ENSDARG00000094088	si:ch211-229n2.7	si:ch211-229n2.7	38.7406	-1.04584	0.00163209	0.019198	Non-mito	Down-regulated
ENSDARG00000094310	si:ch211-255g12.6	si:ch211-255g12.6	6362.26	-1.93804	1.29e-05	0.000383143	Non-mito	Down-regulated
ENSDARG00000094316	si:rp71-80o10.4	si:rp71-80o10.4	70.9914	1.38145	1.66e-06	6.95e-05	Non-mito	Up-regulated
ENSDARG00000094327	si:dkey-205k8.5	si:dkey-205k8.5	36.2413	-1.45048	0.000138475	0.00267946	Non-mito	Down-regulated
ENSDARG00000094345	si:dkey-261l7.2	si:dkey-261l7.2	57.3565	-1.01922	0.000121807	0.0024213	Non-mito	Down-regulated
ENSDARG00000094516	es1	es1	70.8714	-1.49833	1.33e-06	5.77e-05	Non-mito	Down-regulated
ENSDARG00000095675	ccdc141	ccdc141	252.249	1.30271	5.34e-16	3.16e-13	Non-mito	Up-regulated
ENSDARG00000095807	hp	hp	465.844	-0.932333	2.2e-07	1.23e-05	Non-mito	Down-regulated
ENSDARG00000095863	afp4	afp4	3430.75	-1.81743	0.000858164	0.0115504	Non-mito	Down-regulated
ENSDARG00000096739	si:ch211-222b21.3	si:dkey-219e21.2	28.6125	-1.65171	1.52e-05	0.000439841	Non-mito	Down-regulated
ENSDARG00000096979	NPC2	NPC2 (1 of many)	24.6461	-1.23391	0.00474915	0.0433541	Non-mito	Down-regulated
ENSDARG00000096988	cishb	cishb	86.9191	-1.25822	4.78e-08	3.41e-06	Non-mito	Down-regulated
ENSDARG00000097054	si:ch73-65n21.2	si:ch73-65n21.2	71.6237	-1.01057	0.00189074	0.0216588	Non-mito	Down-regulated
ENSDARG00000097137	si:dkeyp-116a7.2	si:dkeyp-116a7.2	951.586	-1.15593	3.37e-14	1.22e-11	Non-mito	Down-regulated
ENSDARG00000097323	PRRT3	si:ch211-14i3.2	30.4546	-1.72222	6.64e-06	0.000221492	Non-mito	Down-regulated
ENSDARG00000097691	si:zfos-332c3.1	kiaa0101	593.842	-0.917485	6.59e-19	8.9e-16	Non-mito	Down-regulated
ENSDARG00000097693	si:ch211-248a14.8	si:ch211-248a14.8	89.7611	-1.0359	3.86e-05	0.000941259	Non-mito	Down-regulated
ENSDARG00000097725	si:dkey-96g2.1	si:dkey-96g2.1	54.6896	-1.53442	1.37e-07	8.4e-06	Non-mito	Down-regulated
ENSDARG00000097934	si:dkey-221l4.10	si:dkey-221l4.10	31.4035	-1.20498	0.00116467	0.0147131	Non-mito	Down-regulated
ENSDARG00000098012	itgae.1	itgae.1	30.7541	-1.12718	0.00135349	0.0165838	Non-mito	Down-regulated
ENSDARG00000098364	DGKA	dgkab	35.4026	1.02906	0.00178678	0.0207315	Non-mito	Up-regulated
ENSDARG00000098475	arr3b	arr3b	2144.29	-0.92699	4.27e-12	9.39e-10	Non-mito	Down-regulated
ENSDARG00000098529	ccne2	ccne2	416.599	-1.08994	2.45e-17	2.01e-14	Non-mito	Down-regulated
ENSDARG00000098658	mate4	SLC47A1 (1 of many)	26.6012	1.29621	0.00146497	0.0176693	Non-mito	Up-regulated
ENSDARG00000099200	zgc:123103	zgc:123103	1123.97	-1.11202	2.45e-16	1.54e-13	Non-mito	Down-regulated
ENSDARG00000099217	zgc:109982	zgc:109982	48.558	-1.37374	3.63e-06	0.000133559	Non-mito	Down-regulated
ENSDARG00000099315	nsdhl	nsdhl	263.65	-1.17009	4.99e-14	1.66e-11	Non-mito	Down-regulated
ENSDARG00000099336	mvda	mvda	212.62	-1.23124	1.05e-14	4.51e-12	Non-mito	Down-regulated
ENSDARG00000099405	si:ch1073-288h17.2	si:ch1073-288h17.2	43.7572	1.37055	0.00209806	0.0234656	Non-mito	Up-regulated
ENSDARG00000099461	asb10	asb10	272.445	1.20694	2.25e-15	1.15e-12	Non-mito	Up-regulated
ENSDARG00000100021	hrasls	hrasls	151.854	-1.69587	1.18e-15	6.77e-13	Non-mito	Down-regulated
ENSDARG00000100352	aglb	aglb	1002.96	0.909682	1.38e-09	1.53e-07	Non-mito	Up-regulated
ENSDARG00000100450	btr21	btr21	89.9255	-1.2218	0.000669389	0.00954599	Non-mito	Down-regulated
ENSDARG00000100504	ppp1r27b	ppp1r27b	63.5292	1.03723	0.000495716	0.00746889	Non-mito	Up-regulated
ENSDARG00000100558	slbp	slbp	637.113	-0.954378	1.72e-20	2.96e-17	Non-mito	Down-regulated
ENSDARG00000100694	tnnt2b	tnnt2b	118.203	0.963177	1.72e-06	7.15e-05	Non-mito	Up-regulated
ENSDARG00000100719	urah	urah	243.404	-0.917646	0.000282962	0.00472445	Non-mito	Down-regulated
ENSDARG00000101861	cyp2k19	cyp2k19	166.591	-0.90432	8.05e-05	0.00170853	Non-mito	Down-regulated
ENSDARG00000101992	si:dkey-238k10.3	si:dkey-238k10.3	46.3848	0.953894	0.00117055	0.0147661	Non-mito	Up-regulated
ENSDARG00000102113	si:ch211-193l2.7	si:ch211-193l2.7	28.4557	-1.18964	0.00241166	0.0259308	Non-mito	Down-regulated
ENSDARG00000102245	tk1	tk1	383.742	-1.16504	6.17e-13	1.65e-10	Non-mito	Down-regulated
ENSDARG00000102548	si:ch211-127b16.4	si:ch211-127b16.4	52.0435	-1.0896	0.000128717	0.00252158	Non-mito	Down-regulated
ENSDARG00000102572	si:ch211-260e23.9	si:ch211-260e23.9	641.438	0.939535	7.79e-11	1.17e-08	Non-mito	Up-regulated
ENSDARG00000102828	mfsd11	mfsd11	36.894	1.02801	0.00139634	0.0170041	Non-mito	Up-regulated
ENSDARG00000102992	btr20	btr20	29.3136	-1.44285	0.0007495	0.0103985	Non-mito	Down-regulated
ENSDARG00000103025	hmgcs1	hmgcs1	2221.16	-1.3451	2.74e-33	2.59e-29	Non-mito	Down-regulated
ENSDARG00000103659	bco1l	bco1l	33.9496	-1.03296	0.00406931	0.038581	Non-mito	Down-regulated
ENSDARG00000103760	cfhl2	cfhl2	123.488	-1.01484	0.000134787	0.00261879	Non-mito	Down-regulated
ENSDARG00000103878	anpepb	anpepb	312.559	-0.909976	1.08e-05	0.000331643	Non-mito	Down-regulated
ENSDARG00000103982	si:ch211-193l2.6	si:ch211-193l2.6	63.2253	-1.11536	0.000105274	0.00214908	Non-mito	Down-regulated
ENSDARG00000104047	si:ch211-262i1.3	si:ch211-262i1.3	156.085	-1.25572	1.88e-09	1.99e-07	Non-mito	Down-regulated
ENSDARG00000104207	pcyt1bb	pcyt1bb	57.0475	-1.19785	7.18e-05	0.00154864	Non-mito	Down-regulated
ENSDARG00000104576	PPP1R3G	si:ch211-152c8.5	153.519	-1.19309	2.54e-05	0.000669299	Non-mito	Down-regulated
ENSDARG00000104593	cyp2k18	cyp2k18	215.775	-1.27046	0.0040021	0.0382311	Non-mito	Down-regulated
ENSDARG00000105039	PHKA1	phka1b	189.027	1.06249	1.85e-05	0.000513486	Non-mito	Up-regulated
ENSDARG00000105114	crebrf	crebrf	102.701	0.968662	5.59e-06	0.000191297	Non-mito	Up-regulated
ENSDARG00000105208	zgc:85843	TM6SF2 (1 of many)	48.7218	-1.71082	0.000111273	0.00224014	Non-mito	Down-regulated

## Sheet: 5dpf.MSrep.deg.S2 Table
gene_id	gene_name	Ensembl_gene_name	MS_5dpf_log2FoldChange_Mut/WT	MS_5dpf_pvale	set	change
ENSDARG00000006290	ndufs5	ndufs5	-1.12878	0.00406961	MitoCarta 2.0	Down-regulated
ENSDARG00000010113	ndufb8	ndufb8	-1.04351	0.00452426	MitoCarta 2.0	Down-regulated
ENSDARG00000012829	asah2	asah2	-1.0248	0.0161056	MitoCarta 2.0	Down-regulated
ENSDARG00000013044	ndufv2	ndufv2	-0.928966	0.00580669	MitoCarta 2.0	Down-regulated
ENSDARG00000013236	dhcr24	dhcr24	-1.44482	0.0259431	MitoCarta 2.0	Down-regulated
ENSDARG00000013333	ndufa10	ndufa10	-1.15532	0.00406961	MitoCarta 2.0	Down-regulated
ENSDARG00000014915	ndufab1b	ndufab1b	-0.973598	0.0113165	MitoCarta 2.0	Down-regulated
ENSDARG00000021984	ndufa2	ndufa2	-0.917461	0.00536517	MitoCarta 2.0	Down-regulated
ENSDARG00000022438	cox6a1	cox6a1	-0.98497	0.00452426	MitoCarta 2.0	Down-regulated
ENSDARG00000023672	timm8a	timm8a	-0.957641	0.0109869	MitoCarta 2.0	Down-regulated
ENSDARG00000028546	ndufs1	ndufs1	-0.959814	0.00519345	MitoCarta 2.0	Down-regulated
ENSDARG00000028889	ndufb10	ndufb10	-1.07316	0.00452426	MitoCarta 2.0	Down-regulated
ENSDARG00000032970	cox4i1	cox4i1	-0.909144	0.00546056	MitoCarta 2.0	Down-regulated
ENSDARG00000033789	ndufb7	ndufb7	-1.10977	0.00452426	MitoCarta 2.0	Down-regulated
ENSDARG00000036329	ndufa1	ndufa1	-1.24222	0.031088	MitoCarta 2.0	Down-regulated
ENSDARG00000036438	ndufv1	ndufv1	-0.979399	0.0053475	MitoCarta 2.0	Down-regulated
ENSDARG00000036684	ndufa7	ndufa7	-1.03683	0.00452426	MitoCarta 2.0	Down-regulated
ENSDARG00000037259	ndufb6	ndufb6	-1.11393	0.00406961	MitoCarta 2.0	Down-regulated
ENSDARG00000037909	C3H19orf52	TIMM29	-1.0156	0.0143533	MitoCarta 2.0	Down-regulated
ENSDARG00000038577	cox6c	cox6c	-0.901142	0.0055739	MitoCarta 2.0	Down-regulated
ENSDARG00000038608	sdhc	sdhc	1.0826	0.0215106	MitoCarta 2.0	Up-regulated
ENSDARG00000039346	ndufa5	ndufa5	-0.956806	0.00536517	MitoCarta 2.0	Down-regulated
ENSDARG00000039667	mrpl38	mrpl38	1.04061	0.0447516	MitoCarta 2.0	Up-regulated
ENSDARG00000041314	ndufb9	ndufb9	-0.960432	0.0156535	MitoCarta 2.0	Down-regulated
ENSDARG00000041314	ndufb9	ndufb9	-1.60322	0.0176657	MitoCarta 2.0	Down-regulated
ENSDARG00000042010	PKLR	PKLR	-1.30116	0.00406961	MitoCarta 2.0	Down-regulated
ENSDARG00000042010	PKLR	PKLR	-1.02159	0.0053475	MitoCarta 2.0	Down-regulated
ENSDARG00000042221	mthfd1l	mthfd1l	0.909866	0.0486708	MitoCarta 2.0	Up-regulated
ENSDARG00000042469	ndufa12	ndufa12	-1.07889	0.0043923	MitoCarta 2.0	Down-regulated
ENSDARG00000042777	ndufa11	ndufa11	-1.42384	0.0455966	MitoCarta 2.0	Down-regulated
ENSDARG00000043865	timm9	timm9	-0.90835	0.0178907	MitoCarta 2.0	Down-regulated
ENSDARG00000045230	cox6b1	cox6b1	-1.28747	0.009914	MitoCarta 2.0	Down-regulated
ENSDARG00000051986	ndufs8a	ndufs8a	-1.00577	0.00580669	MitoCarta 2.0	Down-regulated
ENSDARG00000052336	ociad2	ociad2	0.944979	0.00593651	MitoCarta 2.0	Up-regulated
ENSDARG00000052840	ndufs4	ndufs4	-1.15582	0.0101857	MitoCarta 2.0	Down-regulated
ENSDARG00000053217	cox7a2a	cox7a2a	-1.0503	0.00461822	MitoCarta 2.0	Down-regulated
ENSDARG00000055708	timm8b	timm8b	-1.39865	0.00406961	MitoCarta 2.0	Down-regulated
ENSDARG00000056583	ndufs6	ndufs6	-1.03656	0.00452426	MitoCarta 2.0	Down-regulated
ENSDARG00000058041	ndufa8	ndufa8	-1.1546	0.00406961	MitoCarta 2.0	Down-regulated
ENSDARG00000058297	timm13	timm13	-1.33035	0.00406961	MitoCarta 2.0	Down-regulated
ENSDARG00000059234	mrps27	mrps27	1.05503	0.0189724	MitoCarta 2.0	Up-regulated
ENSDARG00000063895	mt-nd1	mt-nd1	-1.11414	0.00406961	MitoCarta 2.0	Down-regulated
ENSDARG00000063917	mt-nd4	mt-nd4	-1.13025	0.0143533	MitoCarta 2.0	Down-regulated
ENSDARG00000063921	mt-nd5	mt-nd5	-0.924432	0.00593651	MitoCarta 2.0	Down-regulated
ENSDARG00000068478	gpx4a	gpx4a	-0.940574	0.00660807	MitoCarta 2.0	Down-regulated
ENSDARG00000069920	cox17	cox17	-1.20988	0.0149598	MitoCarta 2.0	Down-regulated
ENSDARG00000070723	ndufa9a	ndufa9a	-1.01677	0.00452426	MitoCarta 2.0	Down-regulated
ENSDARG00000070824	ndufb5	ndufb5	-1.02445	0.0421032	MitoCarta 2.0	Down-regulated
ENSDARG00000074552	ndufs7	ndufs7	-1.05291	0.00684549	MitoCarta 2.0	Down-regulated
ENSDARG00000075709	ndufb3	ndufb3	-1.10099	0.00452426	MitoCarta 2.0	Down-regulated
ENSDARG00000098250	cox7b	cox7b	-1.01626	0.0235784	MitoCarta 2.0	Down-regulated
ENSDARG00000098401	fam136a	fam136a	-0.972124	0.00452426	MitoCarta 2.0	Down-regulated
ENSDARG00000098584	ndufa13	CABZ01102240.1	-1.09192	0.00406961	MitoCarta 2.0	Down-regulated
ENSDARG00000099663	cox5ab	cox5ab	-1.04386	0.00593651	MitoCarta 2.0	Down-regulated
ENSDARG00000102115	ndufc2	ndufc2	-1.03177	0.00452426	MitoCarta 2.0	Down-regulated
ENSDARG00000102744	mgst3	mgst3a	1.26937	0.0255004	MitoCarta 2.0	Up-regulated
ENSDARG00000103799	kars	kars	0.921994	0.00913386	MitoCarta 2.0	Up-regulated
ENSDARG00000000551	slc1a4	slc1a4	1.23596	0.00943367	Non-mito	Up-regulated
ENSDARG00000003113	ada	ada	-0.989522	0.00461822	Non-mito	Down-regulated
ENSDARG00000003941	rrs1	rrs1	0.922894	0.0136866	Non-mito	Up-regulated
ENSDARG00000003991	fhl2b	fhl2b	-1.06968	0.0301582	Non-mito	Down-regulated
ENSDARG00000004296	ambp	ambp	-1.26353	0.0410961	Non-mito	Down-regulated
ENSDARG00000005463	slc30a1a	slc30a1a	-1.05122	0.0226257	Non-mito	Down-regulated
ENSDARG00000005468	irf2bp1	irf2bp1	1.32702	0.0358059	Non-mito	Up-regulated
ENSDARG00000006266	stat1a	stat1a	1.01104	0.0240057	Non-mito	Up-regulated
ENSDARG00000006427	fabp2	fabp2	-0.91093	0.0055739	Non-mito	Down-regulated
ENSDARG00000006672	znf395	znf395	-1.66936	0.0381325	Non-mito	Down-regulated
ENSDARG00000007024	uox	uox	-1.42669	0.00452426	Non-mito	Down-regulated
ENSDARG00000007276	ela3l	ela3l	-1.3662	0.00406961	Non-mito	Down-regulated
ENSDARG00000008723	prkcba	prkcba	1.15108	0.0477548	Non-mito	Up-regulated
ENSDARG00000009443	zgc:92137	zgc:92137	-1.124	0.011746	Non-mito	Down-regulated
ENSDARG00000010411	epn1	epn1	-1.36886	0.046045	Non-mito	Down-regulated
ENSDARG00000010946	cbsb	cbsb	1.05568	0.00751801	Non-mito	Up-regulated
ENSDARG00000011521	upb1	upb1	-1.08044	0.00555093	Non-mito	Down-regulated
ENSDARG00000013110	dmtn	dmtn	-1.19153	0.0419236	Non-mito	Down-regulated
ENSDARG00000013741	lancl1	lancl1	-0.989905	0.0473006	Non-mito	Down-regulated
ENSDARG00000013847	egfra	egfra	1.48164	0.0271463	Non-mito	Up-regulated
ENSDARG00000013856	amy2a	amy2a	-1.39032	0.0298499	Non-mito	Down-regulated
ENSDARG00000014248	pdlim3b	pdlim3b	-1.01691	0.037717	Non-mito	Down-regulated
ENSDARG00000014582	exoc3	exoc3	-1.11455	0.0430811	Non-mito	Down-regulated
ENSDARG00000016319	c9	c9	-0.929346	0.0116396	Non-mito	Down-regulated
ENSDARG00000016350	cap1	cap1	-1.61251	0.00521619	Non-mito	Down-regulated
ENSDARG00000016375	asns	asns	1.00487	0.00461822	Non-mito	Up-regulated
ENSDARG00000016448	vtg3	vtg3	1.16691	0.0142918	Non-mito	Up-regulated
ENSDARG00000016448	vtg3	vtg3	1.26375	0.0109869	Non-mito	Up-regulated
ENSDARG00000016448	vtg3	vtg3	1.18926	0.011746	Non-mito	Up-regulated
ENSDARG00000016733	psat1	psat1	1.24157	0.00913386	Non-mito	Up-regulated
ENSDARG00000016733	psat1	psat1	0.980716	0.00972215	Non-mito	Up-regulated
ENSDARG00000016771	tfa	tfa	-1.07469	0.00461822	Non-mito	Down-regulated
ENSDARG00000016825	vtg6	vtg6	1.37843	0.0155446	Non-mito	Up-regulated
ENSDARG00000016918	ace2	ace2	-0.972438	0.00555093	Non-mito	Down-regulated
ENSDARG00000017321	kdr	kdr	-1.49623	0.0214335	Non-mito	Down-regulated
ENSDARG00000017490	cel.1	cel.1	-1.45331	0.0053475	Non-mito	Down-regulated
ENSDARG00000017624	krt4	krt4	1.36611	0.0109869	Non-mito	Up-regulated
ENSDARG00000017882	rdh1	rdh1	-1.11537	0.00406961	Non-mito	Down-regulated
ENSDARG00000018107	rab3da	rab3da	-1.69422	0.0395971	Non-mito	Down-regulated
ENSDARG00000018263	pdia2	pdia2	-1.05412	0.00452426	Non-mito	Down-regulated
ENSDARG00000019332	C24H11orf65	ndufb4	-1.07204	0.00452426	Non-mito	Down-regulated
ENSDARG00000019492	shbg	shbg	-1.52609	0.0338623	Non-mito	Down-regulated
ENSDARG00000019532	fads2	fads2	-1.01317	0.0176311	Non-mito	Down-regulated
ENSDARG00000020077	nol10	nol10	0.997533	0.046045	Non-mito	Up-regulated
ENSDARG00000020602	grk7a	grk7a	-0.927215	0.00555093	Non-mito	Down-regulated
ENSDARG00000020811	efemp2b	efemp2b	1.17512	0.0350917	Non-mito	Up-regulated
ENSDARG00000021172	cyp2ad2	cyp2ad2	-1.26157	0.0101857	Non-mito	Down-regulated
ENSDARG00000021339	cpa5	cpa5	-1.2325	0.00452426	Non-mito	Down-regulated
ENSDARG00000022817	pvalb3	pvalb3	-0.921701	0.046045	Non-mito	Down-regulated
ENSDARG00000023963	tpm4a	tpm4a	-0.903755	0.00764591	Non-mito	Down-regulated
ENSDARG00000025581	rpl10	rpl10	-1.10835	0.0446776	Non-mito	Down-regulated
ENSDARG00000026882	palm1a	palm1a	1.59798	0.0418971	Non-mito	Up-regulated
ENSDARG00000027930	naprt	naprt	-1.61046	0.0180085	Non-mito	Down-regulated
ENSDARG00000029822	cel.2	cel.2	-1.56543	0.0192319	Non-mito	Down-regulated
ENSDARG00000031283	vamp1	vamp1	-1.44139	0.00406961	Non-mito	Down-regulated
ENSDARG00000036863	MYO1D	MYO1D	-0.918804	0.0206739	Non-mito	Down-regulated
ENSDARG00000037191	ttr	ttr	-1.28747	0.0156535	Non-mito	Down-regulated
ENSDARG00000037425	s100a10a	s100a10a	-1.14315	0.0448837	Non-mito	Down-regulated
ENSDARG00000037860	cox6b2	cox6b2	-1.00378	0.00452426	Non-mito	Down-regulated
ENSDARG00000037870	actb2	actb2	1.2964	0.0106028	Non-mito	Up-regulated
ENSDARG00000037873	cyp3c3	cyp3c3	0.971929	0.016122	Non-mito	Up-regulated
ENSDARG00000037941	syt5a	syt5a	1.10723	0.0298499	Non-mito	Up-regulated
ENSDARG00000038439	fabp10a	fabp10a	-1.39595	0.00406961	Non-mito	Down-regulated
ENSDARG00000038858	setd7	setd7	-1.20362	0.0330891	Non-mito	Down-regulated
ENSDARG00000039399	nt5c2a	nt5c2a	-0.975657	0.0439755	Non-mito	Down-regulated
ENSDARG00000039730	zgc:112160	zgc:112160	-1.3107	0.00406961	Non-mito	Down-regulated
ENSDARG00000040282	zgc:92590	zgc:92590	-1.27461	0.0053475	Non-mito	Down-regulated
ENSDARG00000040466	vil1	vil1	-0.912907	0.0053475	Non-mito	Down-regulated
ENSDARG00000040534	epcam	epcam	1.03041	0.00660807	Non-mito	Up-regulated
ENSDARG00000041155	morf4l1	morf4l1	0.944317	0.0166126	Non-mito	Up-regulated
ENSDARG00000041232	rps29	rps29	1.20991	0.00452426	Non-mito	Up-regulated
ENSDARG00000041685	A2ML1	A2ML1 (1 of many)	-1.01182	0.0106028	Non-mito	Down-regulated
ENSDARG00000041787	cx32.3	cx32.3	-1.27455	0.0353957	Non-mito	Down-regulated
ENSDARG00000042535	actc1a	actc1a	0.989596	0.0129724	Non-mito	Up-regulated
ENSDARG00000042953	cyp2n13	cyp2n13	-1.18331	0.00536517	Non-mito	Down-regulated
ENSDARG00000042993	try	try	-1.32133	0.00406961	Non-mito	Down-regulated
ENSDARG00000042993	try	try	-1.19206	0.00436577	Non-mito	Down-regulated
ENSDARG00000043171	CELA1	CELA1 (1 of many)	-1.02188	0.0190285	Non-mito	Down-regulated
ENSDARG00000043171	CELA1	CELA1 (1 of many)	-1.28007	0.00406961	Non-mito	Down-regulated
ENSDARG00000043722	cpa4	cpa4	-1.35831	0.00406961	Non-mito	Down-regulated
ENSDARG00000044528	slc15a1b	slc15a1b	-1.21958	0.046045	Non-mito	Down-regulated
ENSDARG00000044601	rtn4a	rtn4a	1.05061	0.0470902	Non-mito	Up-regulated
ENSDARG00000044811	cdk9	cdk9	-1.40257	0.0369925	Non-mito	Down-regulated
ENSDARG00000045092	cdk5rap3	cdk5rap3	1.33542	0.0306799	Non-mito	Up-regulated
ENSDARG00000045180	acta2	acta2	-1.00151	0.0355079	Non-mito	Down-regulated
ENSDARG00000045180	acta2	acta2	-1.27529	0.00461822	Non-mito	Down-regulated
ENSDARG00000045442	cpb1	cpb1	-1.3149	0.00406961	Non-mito	Down-regulated
ENSDARG00000045877	ube2nb	ube2nb	-1.31859	0.0127998	Non-mito	Down-regulated
ENSDARG00000052578	c6ast4	c6ast4	-1.45209	0.00406961	Non-mito	Down-regulated
ENSDARG00000052942	aspg	aspg	1.18613	0.0106028	Non-mito	Up-regulated
ENSDARG00000053068	cyp8b1	cyp8b1	-0.923984	0.0329277	Non-mito	Down-regulated
ENSDARG00000053502	cryaa	cryaa	-1.19547	0.00536517	Non-mito	Down-regulated
ENSDARG00000053862	crygmx	crygmx	-0.901146	0.00766206	Non-mito	Down-regulated
ENSDARG00000055527	cmn	cmn	-0.942422	0.0473006	Non-mito	Down-regulated
ENSDARG00000055618	acta1b	acta1b	1.18909	0.0127603	Non-mito	Up-regulated
ENSDARG00000055809	vtg2	vtg2	1.39191	0.0302784	Non-mito	Up-regulated
ENSDARG00000055809	vtg2	vtg2	1.30043	0.0106028	Non-mito	Up-regulated
ENSDARG00000056744	ela2	ela2	-1.34385	0.00406961	Non-mito	Down-regulated
ENSDARG00000056765	ela2l	ela2l	-1.32893	0.00430983	Non-mito	Down-regulated
ENSDARG00000057477	lrrc28	lrrc28	-1.07612	0.0129849	Non-mito	Down-regulated
ENSDARG00000057738	hells	hells	-1.60426	0.0127998	Non-mito	Down-regulated
ENSDARG00000059711	nol6	nol6	-1.04651	0.0278853	Non-mito	Down-regulated
ENSDARG00000060350	apoda.2	apoda.2	-1.37662	0.00667439	Non-mito	Down-regulated
ENSDARG00000061383	serpinf2b	serpinf2b	-1.18881	0.0101857	Non-mito	Down-regulated
ENSDARG00000061858	zgc:153968	zgc:153968	-1.1589	0.0418971	Non-mito	Down-regulated
ENSDARG00000062831	si:ch73-22o12.1	si:ch73-22o12.1	0.931284	0.0317045	Non-mito	Up-regulated
ENSDARG00000068680	ctrl	ctrl	-1.24067	0.00406961	Non-mito	Down-regulated
ENSDARG00000068787	slc6a17	slc6a17	1.19034	0.0374251	Non-mito	Up-regulated
ENSDARG00000070078	abcb11b	abcb11b	-1.02268	0.0419556	Non-mito	Down-regulated
ENSDARG00000071727	si:dkey-37o8.1	si:dkey-37o8.1	-1.37521	0.00436577	Non-mito	Down-regulated
ENSDARG00000073742	prss59.2	prss59.2	-1.24444	0.00406961	Non-mito	Down-regulated
ENSDARG00000074727	dnajc10	dnajc10	-1.08977	0.0471154	Non-mito	Down-regulated
ENSDARG00000075015	soul5	soul5	-1.13713	0.0447271	Non-mito	Down-regulated
ENSDARG00000075931	acsl5	acsl5	-0.984889	0.00461822	Non-mito	Down-regulated
ENSDARG00000076075	myh7ba	myh7ba	1.19284	0.0127998	Non-mito	Up-regulated
ENSDARG00000076448	serpinf2a	serpinf2a	-1.41076	0.0297989	Non-mito	Down-regulated
ENSDARG00000077694	dtnba	dtnba	1.02886	0.0125311	Non-mito	Up-regulated
ENSDARG00000078429	vtg4	vtg4	1.3632	0.0135405	Non-mito	Up-regulated
ENSDARG00000078757	A2ML1	si:ch211-212c13.8	-0.998663	0.00943367	Non-mito	Down-regulated
ENSDARG00000079274	prss59.1	prss59.1	-1.36344	0.00406961	Non-mito	Down-regulated
ENSDARG00000079543	dpys	dpys	-0.944261	0.0338623	Non-mito	Down-regulated
ENSDARG00000086391	cald1b	cald1b	1.27176	0.0302784	Non-mito	Up-regulated
ENSDARG00000086569	zgc:172051	zgc:172051	-1.53635	0.00495398	Non-mito	Down-regulated
ENSDARG00000086756	RGS9BP	RGS9BP	-0.994284	0.0158582	Non-mito	Down-regulated
ENSDARG00000087402	TPM1	TPM1	-1.30801	0.0176311	Non-mito	Down-regulated
ENSDARG00000088366	zgc:77938	zgc:77938	-0.995799	0.0053475	Non-mito	Down-regulated
ENSDARG00000089310	gc	gc	-1.24268	0.00764591	Non-mito	Down-regulated
ENSDARG00000089475	hbae1	hbae1	1.09885	0.0156535	Non-mito	Up-regulated
ENSDARG00000090228	gstal	gsta.1	-0.901682	0.0055739	Non-mito	Down-regulated
ENSDARG00000090428	ctrb1	ctrb1	-1.21702	0.00409492	Non-mito	Down-regulated
ENSDARG00000090850	serpina1l	serpina1l	-1.01887	0.00751801	Non-mito	Down-regulated
ENSDARG00000091699	capn2a	capn2a	1.06243	0.0350517	Non-mito	Up-regulated
ENSDARG00000091905	si:dkey-108k21.21	si:dkey-108k21.21	-1.02475	0.0223742	Non-mito	Down-regulated
ENSDARG00000092126	vtg5	vtg5	1.44568	0.0101857	Non-mito	Up-regulated
ENSDARG00000092233	vtg1	vtg1	1.29688	0.0106028	Non-mito	Up-regulated
ENSDARG00000092233	vtg1	vtg1	1.48587	0.0129724	Non-mito	Up-regulated
ENSDARG00000092419	vtg7	vtg7	1.39177	0.00989658	Non-mito	Up-regulated
ENSDARG00000093619	sult3st2	sult3st2	-1.09845	0.027788	Non-mito	Down-regulated
ENSDARG00000093774	rbp2b	rbp2b	-1.14533	0.00452426	Non-mito	Down-regulated
ENSDARG00000094089	si:dkey-236e20.1	sult3st3	-1.07587	0.00612456	Non-mito	Down-regulated
ENSDARG00000095863	afp4	afp4	1.06758	0.0298499	Non-mito	Up-regulated
ENSDARG00000096546	nrp2a	nrp2a	-1.59475	0.00600664	Non-mito	Down-regulated
ENSDARG00000096616	si:ch211-255p10.3	si:ch211-255p10.3	-0.922031	0.0313816	Non-mito	Down-regulated
ENSDARG00000097789	zgc:174637	pon3.2	1.1684	0.0176936	Non-mito	Up-regulated
ENSDARG00000099499	ndufa4l	ndufa4l	-0.928816	0.00536403	Non-mito	Down-regulated
ENSDARG00000100259	zgc:171759	zgc:171759	-0.937417	0.0147734	Non-mito	Down-regulated
ENSDARG00000100406	ITIH4	ITIH4 (1 of many)	-0.936614	0.0105498	Non-mito	Down-regulated
ENSDARG00000100482	CU896540.2	pmt	1.40807	0.00710525	Non-mito	Up-regulated
ENSDARG00000101216	meaf6	meaf6	1.42257	0.0136866	Non-mito	Up-regulated
ENSDARG00000102004	apoea	apoea	1.11093	0.0149598	Non-mito	Up-regulated
ENSDARG00000102241	zgc:136410	zgc:136410	1.03019	0.0259436	Non-mito	Up-regulated
ENSDARG00000103019	gstp2	gstp2	0.908047	0.0221813	Non-mito	Up-regulated
ENSDARG00000103878	anpepb	anpepb	-0.94197	0.00612456	Non-mito	Down-regulated
ENSDARG00000104643	tuba7l	tuba7l	-1.84256	0.0139453	Non-mito	Down-regulated
ENSDARG00000104820	psd3l	psd3l	-1.30114	0.0199777	Non-mito	Down-regulated
ENSDARG00000105357	NA	pdlim7	1.29356	0.0332874	Non-mito	Up-regulated

## Sheet: 8dpf.MSrep.deg.S2 Table
gene_id	gene_name	Ensembl_gene_name	MS_5dpf_log2FoldChange_Mut/WT	MS_5dpf_pvale	set	change
ENSDARG00000003206	chchd6a	chchd6a	-0.949134	0.0238685	MitoCarta 2.0	Down-regulated
ENSDARG00000004078	acsl4a	acsl4a	-0.914367	0.0451156	MitoCarta 2.0	Down-regulated
ENSDARG00000006290	ndufs5	ndufs5	-1.13642	0.00387201	MitoCarta 2.0	Down-regulated
ENSDARG00000007526	ndufs2	ndufs2	-0.950525	0.00554829	MitoCarta 2.0	Down-regulated
ENSDARG00000009939	micu2	micu2	-0.940138	0.0120466	MitoCarta 2.0	Down-regulated
ENSDARG00000010113	ndufb8	ndufb8	-1.07503	0.00423432	MitoCarta 2.0	Down-regulated
ENSDARG00000012829	asah2	asah2	-0.974705	0.00907957	MitoCarta 2.0	Down-regulated
ENSDARG00000013044	ndufv2	ndufv2	-1.00226	0.00461135	MitoCarta 2.0	Down-regulated
ENSDARG00000013128	pdk1	pdk1	1.07621	0.0333565	MitoCarta 2.0	Up-regulated
ENSDARG00000013236	dhcr24	dhcr24	-1.49351	0.0057575	MitoCarta 2.0	Down-regulated
ENSDARG00000013333	ndufa10	ndufa10	-1.07776	0.00387201	MitoCarta 2.0	Down-regulated
ENSDARG00000014915	ndufab1b	ndufab1b	-1.12464	0.00635892	MitoCarta 2.0	Down-regulated
ENSDARG00000014963	triap1	triap1	-1.85643	0.015328	MitoCarta 2.0	Down-regulated
ENSDARG00000015385	ndufs3	ndufs3	-0.915047	0.00554829	MitoCarta 2.0	Down-regulated
ENSDARG00000015551	fth1a	fth1a	1.12677	0.0150967	MitoCarta 2.0	Up-regulated
ENSDARG00000016687	acadvl	acadvl	1.41355	0.0474574	MitoCarta 2.0	Up-regulated
ENSDARG00000022183	gsto1	gsto1	-0.970922	0.0140295	MitoCarta 2.0	Down-regulated
ENSDARG00000022438	cox6a1	cox6a1	-0.913334	0.00517098	MitoCarta 2.0	Down-regulated
ENSDARG00000023672	timm8a	timm8a	-1.08828	0.00647007	MitoCarta 2.0	Down-regulated
ENSDARG00000028889	ndufb10	ndufb10	-0.939708	0.00527964	MitoCarta 2.0	Down-regulated
ENSDARG00000032970	cox4i1	cox4i1	-1.09736	0.00387201	MitoCarta 2.0	Down-regulated
ENSDARG00000033285	gsto2	gsto2	-1.22829	0.02486	MitoCarta 2.0	Down-regulated
ENSDARG00000033789	ndufb7	ndufb7	-0.951049	0.00554829	MitoCarta 2.0	Down-regulated
ENSDARG00000035882	hrsp12	hrsp12	0.935456	0.00554829	MitoCarta 2.0	Up-regulated
ENSDARG00000036438	ndufv1	ndufv1	-1.0104	0.0045667	MitoCarta 2.0	Down-regulated
ENSDARG00000036684	ndufa7	ndufa7	-1.16683	0.00387201	MitoCarta 2.0	Down-regulated
ENSDARG00000037259	ndufb6	ndufb6	-1.06661	0.00387201	MitoCarta 2.0	Down-regulated
ENSDARG00000038028	ndufa6	ndufa6	-0.951977	0.00617724	MitoCarta 2.0	Down-regulated
ENSDARG00000038106	slc37a4a	slc37a4a	-1.11431	0.03222	MitoCarta 2.0	Down-regulated
ENSDARG00000038608	sdhc	sdhc	1.08102	0.0179433	MitoCarta 2.0	Up-regulated
ENSDARG00000038785	abcf2a	abcf2a	-1.06763	0.00986833	MitoCarta 2.0	Down-regulated
ENSDARG00000038865	acox3	acox3	-1.15736	0.0125212	MitoCarta 2.0	Down-regulated
ENSDARG00000039269	arg2	arg2	1.29196	0.0223984	MitoCarta 2.0	Up-regulated
ENSDARG00000039346	ndufa5	ndufa5	-0.928937	0.00549242	MitoCarta 2.0	Down-regulated
ENSDARG00000039929	ckmt2b	ckmt2b	-1.22917	0.0247086	MitoCarta 2.0	Down-regulated
ENSDARG00000040352	crot	crot	-1.15355	0.015902	MitoCarta 2.0	Down-regulated
ENSDARG00000040890	fdps	fdps	-1.20968	0.00776738	MitoCarta 2.0	Down-regulated
ENSDARG00000041314	ndufb9	ndufb9	-0.992549	0.0122356	MitoCarta 2.0	Down-regulated
ENSDARG00000042010	PKLR	PKLR	-1.47609	0.00387201	MitoCarta 2.0	Down-regulated
ENSDARG00000042010	PKLR	PKLR	-1.31432	0.00387201	MitoCarta 2.0	Down-regulated
ENSDARG00000042469	ndufa12	ndufa12	-0.990125	0.0045667	MitoCarta 2.0	Down-regulated
ENSDARG00000042777	ndufa11	ndufa11	-1.15934	0.02832	MitoCarta 2.0	Down-regulated
ENSDARG00000043865	timm9	timm9	-1.10974	0.00555498	MitoCarta 2.0	Down-regulated
ENSDARG00000045129	fkbp10b	fkbp10b	-1.42224	0.00387201	MitoCarta 2.0	Down-regulated
ENSDARG00000045230	cox6b1	cox6b1	-1.47749	0.00438912	MitoCarta 2.0	Down-regulated
ENSDARG00000045351	ccdc58	ccdc58	-0.910138	0.0463902	MitoCarta 2.0	Down-regulated
ENSDARG00000052336	ociad2	ociad2	1.09851	0.00438912	MitoCarta 2.0	Up-regulated
ENSDARG00000052840	ndufs4	ndufs4	-1.13614	0.00874419	MitoCarta 2.0	Down-regulated
ENSDARG00000053021	grsf1	grsf1	1.12787	0.0317539	MitoCarta 2.0	Up-regulated
ENSDARG00000055708	timm8b	timm8b	-1.53444	0.00387201	MitoCarta 2.0	Down-regulated
ENSDARG00000056583	ndufs6	ndufs6	-1.01217	0.0045667	MitoCarta 2.0	Down-regulated
ENSDARG00000058041	ndufa8	ndufa8	-1.24141	0.00387201	MitoCarta 2.0	Down-regulated
ENSDARG00000058297	timm13	timm13	-1.26097	0.00387201	MitoCarta 2.0	Down-regulated
ENSDARG00000059227	fabp1b.1	fabp1b.1	-1.41745	0.00387201	MitoCarta 2.0	Down-regulated
ENSDARG00000063895	mt-nd1	mt-nd1	-1.10746	0.00387201	MitoCarta 2.0	Down-regulated
ENSDARG00000063905	mt-co1	mt-co1	-0.95059	0.0406185	MitoCarta 2.0	Down-regulated
ENSDARG00000068264	grhpra	grhpra	-0.925335	0.0225002	MitoCarta 2.0	Down-regulated
ENSDARG00000068305	mrps14	mrps14	0.983698	0.0255916	MitoCarta 2.0	Up-regulated
ENSDARG00000068478	gpx4a	gpx4a	-1.17978	0.00387201	MitoCarta 2.0	Down-regulated
ENSDARG00000069116	timm10	timm10	-1.01232	0.0122356	MitoCarta 2.0	Down-regulated
ENSDARG00000069624	mrps18c	mrps18c	1.12385	0.0427996	MitoCarta 2.0	Up-regulated
ENSDARG00000069920	cox17	cox17	-1.21443	0.00749396	MitoCarta 2.0	Down-regulated
ENSDARG00000070723	ndufa9a	ndufa9a	-0.93774	0.00473166	MitoCarta 2.0	Down-regulated
ENSDARG00000070824	ndufb5	ndufb5	-1.04563	0.0191816	MitoCarta 2.0	Down-regulated
ENSDARG00000074698	sdsl	sdsl	-0.998656	0.0317539	MitoCarta 2.0	Down-regulated
ENSDARG00000075709	ndufb3	ndufb3	-1.12011	0.00387201	MitoCarta 2.0	Down-regulated
ENSDARG00000098250	cox7b	cox7b	-1.63522	0.00647007	MitoCarta 2.0	Down-regulated
ENSDARG00000098401	fam136a	fam136a	-1.1665	0.00387201	MitoCarta 2.0	Down-regulated
ENSDARG00000098584	ndufa13	CABZ01102240.1	-1.11384	0.00387201	MitoCarta 2.0	Down-regulated
ENSDARG00000099663	cox5ab	cox5ab	-1.14362	0.0045667	MitoCarta 2.0	Down-regulated
ENSDARG00000101778	ca5a	ca5a	1.3336	0.0136213	MitoCarta 2.0	Up-regulated
ENSDARG00000102115	ndufc2	ndufc2	-1.07395	0.00402707	MitoCarta 2.0	Down-regulated
ENSDARG00000103849	mdh1ab	mdh1ab	1.03263	0.019762	MitoCarta 2.0	Up-regulated
ENSDARG00000104085	abcd3a	abcd3a	-1.27099	0.00387201	MitoCarta 2.0	Down-regulated
ENSDARG00000002830	trmt2a	trmt2a	-1.1049	0.0300727	Non-mito	Down-regulated
ENSDARG00000003380	PAOX	PAOX	-0.986045	0.0141138	Non-mito	Down-regulated
ENSDARG00000003902	ctsl.1	ctsl.1	-1.06675	0.00617724	Non-mito	Down-regulated
ENSDARG00000003938	rpa1	rpa1	-1.11451	0.0397855	Non-mito	Down-regulated
ENSDARG00000005058	ncapd2	ncapd2	-1.22617	0.0317539	Non-mito	Down-regulated
ENSDARG00000005463	slc30a1a	slc30a1a	-1.14344	0.0156194	Non-mito	Down-regulated
ENSDARG00000005479	tenm3	tenm3	1.70752	0.0263328	Non-mito	Up-regulated
ENSDARG00000006025	tp53i11b	tp53i11b	1.00299	0.0183319	Non-mito	Up-regulated
ENSDARG00000006220	ugt1ab	ugt1ab	-1.01547	0.00554829	Non-mito	Down-regulated
ENSDARG00000006427	fabp2	fabp2	-1.34995	0.00387201	Non-mito	Down-regulated
ENSDARG00000007024	uox	uox	-0.901742	0.0132764	Non-mito	Down-regulated
ENSDARG00000007276	ela3l	ela3l	-1.35384	0.00387201	Non-mito	Down-regulated
ENSDARG00000008287	fam114a1	fam114a1	-1.08773	0.0107398	Non-mito	Down-regulated
ENSDARG00000009018	rhbg	rhbg	1.19959	0.0372088	Non-mito	Up-regulated
ENSDARG00000010420	ndrg1b	ndrg1b	1.3121	0.00731637	Non-mito	Up-regulated
ENSDARG00000010565	aqp4	aqp4	1.28235	0.0364801	Non-mito	Up-regulated
ENSDARG00000010936	abcb4	abcb4	-0.906069	0.00851333	Non-mito	Down-regulated
ENSDARG00000011683	prtfdc1	prtfdc1	1.92357	0.045706	Non-mito	Up-regulated
ENSDARG00000012194	scp2a	scp2a	-0.949964	0.0051203	Non-mito	Down-regulated
ENSDARG00000012468	aacs	aacs	-1.34727	0.0135289	Non-mito	Down-regulated
ENSDARG00000012723	rbm14a	rbm14a	1.02471	0.0376585	Non-mito	Up-regulated
ENSDARG00000013711	PLIN3	PLIN3	-0.904637	0.024586	Non-mito	Down-regulated
ENSDARG00000013763	RRBP1	rrbp1a	-0.900498	0.00653084	Non-mito	Down-regulated
ENSDARG00000014113	wasla	wasla	-1.3274	0.0419021	Non-mito	Down-regulated
ENSDARG00000014866	hprt1l	hprt1l	1.87395	0.047681	Non-mito	Up-regulated
ENSDARG00000015662	pla2g12b	pla2g12b	-1.40943	0.0410976	Non-mito	Down-regulated
ENSDARG00000016350	cap1	cap1	-1.95722	0.00916972	Non-mito	Down-regulated
ENSDARG00000016412	agt	agt	1.08792	0.00527964	Non-mito	Up-regulated
ENSDARG00000016704	PBLD	pbld	-0.983319	0.00874419	Non-mito	Down-regulated
ENSDARG00000016771	tfa	tfa	-0.990667	0.0054689	Non-mito	Down-regulated
ENSDARG00000016968	tmem214	tmem214	-0.91224	0.00639499	Non-mito	Down-regulated
ENSDARG00000017047	slc27a4	slc27a4	-0.999946	0.0045667	Non-mito	Down-regulated
ENSDARG00000017444	hal	hal	0.949227	0.0238702	Non-mito	Up-regulated
ENSDARG00000017490	cel.1	cel.1	-1.22372	0.0045667	Non-mito	Down-regulated
ENSDARG00000017744	smc2	smc2	-1.06898	0.0141138	Non-mito	Down-regulated
ENSDARG00000017882	rdh1	rdh1	-1.03378	0.00423432	Non-mito	Down-regulated
ENSDARG00000018107	rab3da	rab3da	-1.58157	0.0183319	Non-mito	Down-regulated
ENSDARG00000019128	tpm4b	tpm4b	-1.12627	0.0349132	Non-mito	Down-regulated
ENSDARG00000019228	mogat2	mogat2	-1.0981	0.00527964	Non-mito	Down-regulated
ENSDARG00000019332	C24H11orf65	ndufb4	-1.1473	0.00387201	Non-mito	Down-regulated
ENSDARG00000019492	shbg	shbg	-0.923448	0.0237759	Non-mito	Down-regulated
ENSDARG00000019507	mcm5	mcm5	-0.931258	0.0132764	Non-mito	Down-regulated
ENSDARG00000019532	fads2	fads2	-1.92258	0.00387201	Non-mito	Down-regulated
ENSDARG00000019752	rom1a	rom1a	-1.02823	0.0256943	Non-mito	Down-regulated
ENSDARG00000020131	fnbp1l	fnbp1l	-0.906421	0.0302972	Non-mito	Down-regulated
ENSDARG00000020149	acoxl	acoxl	-0.906535	0.0156903	Non-mito	Down-regulated
ENSDARG00000020866	apoa4b.2	apoa4b.2	-1.37653	0.0202498	Non-mito	Down-regulated
ENSDARG00000021339	cpa5	cpa5	-1.20686	0.0045667	Non-mito	Down-regulated
ENSDARG00000022261	pdzk1	pdzk1	-1.06879	0.0045667	Non-mito	Down-regulated
ENSDARG00000022767	apobb.1	apobb.1	-0.992962	0.0358064	Non-mito	Down-regulated
ENSDARG00000024204	mcm3	mcm3	-1.05819	0.00952262	Non-mito	Down-regulated
ENSDARG00000024488	top2a	top2a	1.22099	0.0237759	Non-mito	Up-regulated
ENSDARG00000025332	rbm28	rbm28	-0.947808	0.0191977	Non-mito	Down-regulated
ENSDARG00000025581	rpl10	rpl10	-1.25437	0.00776738	Non-mito	Down-regulated
ENSDARG00000026348	csad	csad	-1.10714	0.0237304	Non-mito	Down-regulated
ENSDARG00000026764	ahsg1	ahsg1	-1.43478	0.0063855	Non-mito	Down-regulated
ENSDARG00000026882	palm1a	palm1a	1.58719	0.0172552	Non-mito	Up-regulated
ENSDARG00000027088	ptgdsb	ptgdsb.1	-1.21299	0.0132764	Non-mito	Down-regulated
ENSDARG00000029615	zgc:77056	zgc:77056	-1.00015	0.0392301	Non-mito	Down-regulated
ENSDARG00000029874	khk	khk	-1.34447	0.0330251	Non-mito	Down-regulated
ENSDARG00000030465	tmem263	tmem263	-1.11561	0.0199165	Non-mito	Down-regulated
ENSDARG00000030478	zgc:66484	zgc:66484	-1.07811	0.00396767	Non-mito	Down-regulated
ENSDARG00000030756	dnmt1	dnmt1	-1.2061	0.0179433	Non-mito	Down-regulated
ENSDARG00000030980	csrp1b	csrp1b	-0.945732	0.0393879	Non-mito	Down-regulated
ENSDARG00000031203	commd1	commd1	1.03593	0.0159869	Non-mito	Up-regulated
ENSDARG00000031283	vamp1	vamp1	-1.12779	0.00527964	Non-mito	Down-regulated
ENSDARG00000031293	dnajc9	dnajc9	-1.07412	0.00517098	Non-mito	Down-regulated
ENSDARG00000032482	si:dkey-40c11.2	si:dkey-40c11.2	1.5374	0.0455959	Non-mito	Up-regulated
ENSDARG00000032639	cd36	cd36	-1.1065	0.0311845	Non-mito	Down-regulated
ENSDARG00000034273	sid4	sid4	0.998502	0.0297977	Non-mito	Up-regulated
ENSDARG00000035136	sepw1	sepw1	1.40677	0.0496644	Non-mito	Up-regulated
ENSDARG00000035357	gnb2	gnb2	0.956815	0.0125212	Non-mito	Up-regulated
ENSDARG00000035565	atp6v0a2b	atp6v0a2b	-1.17507	0.0344514	Non-mito	Down-regulated
ENSDARG00000036140	zgc:136220	crybgx	-1.20097	0.0342663	Non-mito	Down-regulated
ENSDARG00000036140	zgc:136220	crybgx	-1.0588	0.00587943	Non-mito	Down-regulated
ENSDARG00000036237	slc27a2a	slc27a2a	-1.25681	0.0191977	Non-mito	Down-regulated
ENSDARG00000036754	hmgn3	hmgn3	-1.00273	0.0419021	Non-mito	Down-regulated
ENSDARG00000036754	hmgn3	hmgn3	-0.918378	0.011951	Non-mito	Down-regulated
ENSDARG00000037191	ttr	ttr	-1.05699	0.0207014	Non-mito	Down-regulated
ENSDARG00000037860	cox6b2	cox6b2	-0.968463	0.0045667	Non-mito	Down-regulated
ENSDARG00000037870	actb2	actb2	1.42278	0.00681617	Non-mito	Up-regulated
ENSDARG00000037925	rgs9a	rgs9a	-0.941416	0.0257273	Non-mito	Down-regulated
ENSDARG00000038296	tmem86b	tmem86b	-1.44443	0.0164628	Non-mito	Down-regulated
ENSDARG00000038439	fabp10a	fabp10a	-1.21763	0.00423432	Non-mito	Down-regulated
ENSDARG00000038882	smc4	smc4	-1.06126	0.019225	Non-mito	Down-regulated
ENSDARG00000039579	cfd	cfd	-1.08175	0.0421114	Non-mito	Down-regulated
ENSDARG00000039730	zgc:112160	zgc:112160	-1.1807	0.00387201	Non-mito	Down-regulated
ENSDARG00000040002	pnpla7b	pnpla7b	1.04381	0.0443822	Non-mito	Up-regulated
ENSDARG00000040041	mcm4	mcm4	-1.11384	0.00527964	Non-mito	Down-regulated
ENSDARG00000040072	scpep1	scpep1	-0.965785	0.0484287	Non-mito	Down-regulated
ENSDARG00000040282	zgc:92590	zgc:92590	-1.03167	0.00803895	Non-mito	Down-regulated
ENSDARG00000040898	gpa33	gpa33	-0.931965	0.0183319	Non-mito	Down-regulated
ENSDARG00000041141	cryba1a	cryba1a	-0.941285	0.0441705	Non-mito	Down-regulated
ENSDARG00000041182	rpl4	rpl4	-0.944215	0.0497181	Non-mito	Down-regulated
ENSDARG00000041232	rps29	rps29	1.24379	0.00387201	Non-mito	Up-regulated
ENSDARG00000041540	sult1st2	sult1st2	-1.42938	0.0191816	Non-mito	Down-regulated
ENSDARG00000041595	ces3	ces3	-0.960855	0.00776738	Non-mito	Down-regulated
ENSDARG00000041607	eif4ebp3l	eif4ebp3l	0.942181	0.0427996	Non-mito	Up-regulated
ENSDARG00000041645	A2ML1	A2ML1 (1 of many)	-0.90267	0.00617724	Non-mito	Down-regulated
ENSDARG00000041703	rrbp1b	rrbp1b	-1.20941	0.0045667	Non-mito	Down-regulated
ENSDARG00000041723	TUBB4A	zgc:55461	1.2518	0.0462433	Non-mito	Up-regulated
ENSDARG00000041787	cx32.3	cx32.3	-1.02513	0.0132764	Non-mito	Down-regulated
ENSDARG00000042535	actc1a	actc1a	0.990383	0.0109391	Non-mito	Up-regulated
ENSDARG00000042641	cyp51	cyp51	-1.26648	0.0132764	Non-mito	Down-regulated
ENSDARG00000042642	wtap	wtap	-1.02266	0.0376585	Non-mito	Down-regulated
ENSDARG00000042856	itpka	itpka	1.03189	0.0377128	Non-mito	Up-regulated
ENSDARG00000042953	cyp2n13	cyp2n13	-0.999147	0.00775038	Non-mito	Down-regulated
ENSDARG00000042993	try	try	-1.10219	0.0045667	Non-mito	Down-regulated
ENSDARG00000042993	try	try	-1.27985	0.00387201	Non-mito	Down-regulated
ENSDARG00000043171	CELA1	CELA1 (1 of many)	-1.16675	0.00387201	Non-mito	Down-regulated
ENSDARG00000043722	cpa4	cpa4	-0.954475	0.00683778	Non-mito	Down-regulated
ENSDARG00000044304	prrc1	prrc1	-1.16599	0.00868035	Non-mito	Down-regulated
ENSDARG00000044528	slc15a1b	slc15a1b	-1.50556	0.0228637	Non-mito	Down-regulated
ENSDARG00000044566	fabp6	fabp6	-1.01373	0.0421724	Non-mito	Down-regulated
ENSDARG00000044895	fmoda	fmoda	0.928173	0.0063855	Non-mito	Up-regulated
ENSDARG00000044976	krt93	krt93	-1.49931	0.0179433	Non-mito	Down-regulated
ENSDARG00000045180	acta2	acta2	-1.54812	0.00554829	Non-mito	Down-regulated
ENSDARG00000045180	acta2	acta2	-0.901302	0.0164747	Non-mito	Down-regulated
ENSDARG00000045364	trappc3	trappc3	-1.15638	0.0291507	Non-mito	Down-regulated
ENSDARG00000045414	elovl2	elovl2	-1.16932	0.0382504	Non-mito	Down-regulated
ENSDARG00000045442	cpb1	cpb1	-1.02582	0.0051203	Non-mito	Down-regulated
ENSDARG00000045877	ube2nb	ube2nb	-1.50203	0.00515436	Non-mito	Down-regulated
ENSDARG00000045979	zgc:153704	zgc:153704	-1.14657	0.00776738	Non-mito	Down-regulated
ENSDARG00000051876	ush1c	ush1c	-1.0515	0.0136779	Non-mito	Down-regulated
ENSDARG00000052402	dnmt3ba	dnmt3ba	-1.07961	0.0101913	Non-mito	Down-regulated
ENSDARG00000052480	pdcd11	pdcd11	1.20781	0.0492907	Non-mito	Up-regulated
ENSDARG00000052578	c6ast4	c6ast4	-1.463	0.00387201	Non-mito	Down-regulated
ENSDARG00000053404	zgc:56064	PPP2CA	-1.31308	0.0164747	Non-mito	Down-regulated
ENSDARG00000053502	cryaa	cryaa	-1.12972	0.0057575	Non-mito	Down-regulated
ENSDARG00000053684	aldob	aldob	-1.02304	0.0045667	Non-mito	Down-regulated
ENSDARG00000053774	alpi.2	alpi.2	-0.95168	0.0432807	Non-mito	Down-regulated
ENSDARG00000054058	h1fx	h1fx	1.09032	0.0194168	Non-mito	Up-regulated
ENSDARG00000054155	pcna	pcna	-1.21514	0.00792322	Non-mito	Down-regulated
ENSDARG00000054786	faah2b	faah2b	-0.909744	0.0166428	Non-mito	Down-regulated
ENSDARG00000055192	zgc:136930	zgc:136930	-1.29397	0.00387201	Non-mito	Down-regulated
ENSDARG00000055527	cmn	cmn	-1.18153	0.0225002	Non-mito	Down-regulated
ENSDARG00000055618	acta1b	acta1b	0.921374	0.0222011	Non-mito	Up-regulated
ENSDARG00000055656	pdzd3b	pdzd3b	-0.913063	0.0450001	Non-mito	Down-regulated
ENSDARG00000056151	tyrp1b	tyrp1b	-1.12975	0.00521495	Non-mito	Down-regulated
ENSDARG00000056196	slc2a2	slc2a2	-1.19063	0.0263328	Non-mito	Down-regulated
ENSDARG00000056248	KRT78	si:dkey-183i3.5	-1.33409	0.00907957	Non-mito	Down-regulated
ENSDARG00000056248	KRT78	si:dkey-183i3.5	-1.27751	0.0051203	Non-mito	Down-regulated
ENSDARG00000056347	rab3aa	rab3aa	-0.906435	0.00838932	Non-mito	Down-regulated
ENSDARG00000056744	ela2	ela2	-1.24079	0.00387201	Non-mito	Down-regulated
ENSDARG00000056765	ela2l	ela2l	-1.31852	0.00387201	Non-mito	Down-regulated
ENSDARG00000057167	eif4g2b	eif4g2b	-1.00768	0.0201493	Non-mito	Down-regulated
ENSDARG00000057262	si:dkey-91i10.3	si:dkey-91i10.3	-0.91943	0.0448156	Non-mito	Down-regulated
ENSDARG00000057586	sall3b	sall3b	-1.82059	0.0495139	Non-mito	Down-regulated
ENSDARG00000057683	mcm6	mcm6	-1.13794	0.00874419	Non-mito	Down-regulated
ENSDARG00000058105	rpl36a	rpl36a	-1.40943	0.047447	Non-mito	Down-regulated
ENSDARG00000058108	EPS8L2	EPS8L2	-1.11889	0.030259	Non-mito	Down-regulated
ENSDARG00000058114	impad1	impad1	-0.998652	0.0369035	Non-mito	Down-regulated
ENSDARG00000058445	PDILT	zgc:136472	-1.19401	0.0342663	Non-mito	Down-regulated
ENSDARG00000058803	grk1a	grk1a	-1.12855	0.0356462	Non-mito	Down-regulated
ENSDARG00000059059	C10H11orf30	emsy	-1.18483	0.0294609	Non-mito	Down-regulated
ENSDARG00000059729	si:ch211-89f7.1	sec14l8	-0.954247	0.0172499	Non-mito	Down-regulated
ENSDARG00000059826	crtac1a	crtac1a	1.06621	0.0103997	Non-mito	Up-regulated
ENSDARG00000060041	lig1	lig1	-1.14371	0.0150967	Non-mito	Down-regulated
ENSDARG00000060671	LCT	lct	-1.09579	0.0102753	Non-mito	Down-regulated
ENSDARG00000060865	scai	scai	1.50831	0.0350822	Non-mito	Up-regulated
ENSDARG00000061845	si:dkeyp-110e4.6	si:dkeyp-110e4.6	-1.15746	0.02832	Non-mito	Down-regulated
ENSDARG00000061858	zgc:153968	zgc:153968	-1.38918	0.0447514	Non-mito	Down-regulated
ENSDARG00000062206	skiv2l	skiv2l	-1.0191	0.0152746	Non-mito	Down-regulated
ENSDARG00000062248	ptpn21	ptpn21	1.23263	0.00776738	Non-mito	Up-regulated
ENSDARG00000063068	syne1b	syne1b	-0.920796	0.0481753	Non-mito	Down-regulated
ENSDARG00000063626	ddx21	ddx21	-1.01487	0.0146714	Non-mito	Down-regulated
ENSDARG00000068457	tnnt3b	tnnt3b	2.03864	0.0424232	Non-mito	Up-regulated
ENSDARG00000068457	tnnt3b	tnnt3b	-1.12216	0.0304959	Non-mito	Down-regulated
ENSDARG00000068680	ctrl	ctrl	-1.09497	0.00387201	Non-mito	Down-regulated
ENSDARG00000069102	zgc:112962	zgc:112962	-0.925883	0.0153929	Non-mito	Down-regulated
ENSDARG00000069409	gkup	gkup	-1.8059	0.0497487	Non-mito	Down-regulated
ENSDARG00000069630	tat	tat	1.12086	0.0100604	Non-mito	Up-regulated
ENSDARG00000069853	txndc9	txndc9	-1.15804	0.0136779	Non-mito	Down-regulated
ENSDARG00000070006	rcn1	rcn1	-0.95663	0.0496288	Non-mito	Down-regulated
ENSDARG00000070109	ncapg	ncapg	-1.08427	0.0164747	Non-mito	Down-regulated
ENSDARG00000070844	gamt	gamt	-0.933102	0.00943385	Non-mito	Down-regulated
ENSDARG00000071224	ENDOD1	si:ch211-133n4.4	-1.03949	0.0441945	Non-mito	Down-regulated
ENSDARG00000071727	si:dkey-37o8.1	si:dkey-37o8.1	-1.25422	0.0045667	Non-mito	Down-regulated
ENSDARG00000073742	prss59.2	prss59.2	-1.34684	0.00387201	Non-mito	Down-regulated
ENSDARG00000073750	crygm2d9	crygm2d9	0.99907	0.0193221	Non-mito	Up-regulated
ENSDARG00000074191	zgc:172253	zgc:172253	-1.45277	0.00554829	Non-mito	Down-regulated
ENSDARG00000074466	gdpd3a	gdpd3a	1.33865	0.0244013	Non-mito	Up-regulated
ENSDARG00000074628	si:dkey-10o6.2	si:dkey-10o6.2	-0.95568	0.0307575	Non-mito	Down-regulated
ENSDARG00000074919	BFSP1	CU929052.1	-1.09187	0.0045667	Non-mito	Down-regulated
ENSDARG00000075015	soul5	soul5	1.09867	0.0110478	Non-mito	Up-regulated
ENSDARG00000075159	mfi2	mfi2	-1.24692	0.00776738	Non-mito	Down-regulated
ENSDARG00000075931	acsl5	acsl5	-1.24485	0.00387201	Non-mito	Down-regulated
ENSDARG00000076532	si:ch211-222l21.1	si:ch211-222l21.1	-0.904898	0.00731637	Non-mito	Down-regulated
ENSDARG00000077372	tfr1b	tfr1b	-1.18422	0.00560286	Non-mito	Down-regulated
ENSDARG00000078134	crygm2f	crygm2f	-1.63725	0.0156903	Non-mito	Down-regulated
ENSDARG00000078473	nucks1a	nucks1a	0.925449	0.0283954	Non-mito	Up-regulated
ENSDARG00000078619	pnp5a	pnp5a	1.21391	0.0285757	Non-mito	Up-regulated
ENSDARG00000079274	prss59.1	prss59.1	-1.30911	0.00387201	Non-mito	Down-regulated
ENSDARG00000079745	si:ch211-166a6.5	si:ch211-166a6.5	-1.32132	0.0206696	Non-mito	Down-regulated
ENSDARG00000079895	ehbp1l1b	ehbp1l1b	-1.30693	0.04464	Non-mito	Down-regulated
ENSDARG00000086569	zgc:172051	zgc:172051	-1.05786	0.0063855	Non-mito	Down-regulated
ENSDARG00000086842	dap1b	dap1b	1.48346	0.00609232	Non-mito	Up-regulated
ENSDARG00000087143	serpina7	serpina7	-1.40731	0.0191977	Non-mito	Down-regulated
ENSDARG00000087402	TPM1	TPM1	0.943136	0.0386078	Non-mito	Up-regulated
ENSDARG00000087636	si:dkeyp-86f7.3	hmgn6	0.915866	0.0141138	Non-mito	Up-regulated
ENSDARG00000087762	RAB27B	rab27b	0.974672	0.0397855	Non-mito	Up-regulated
ENSDARG00000087911	psme4a	psme4a	1.81327	0.0496842	Non-mito	Up-regulated
ENSDARG00000089418	si:dkey-164f24.2	si:dkey-164f24.2	-0.924712	0.0150967	Non-mito	Down-regulated
ENSDARG00000090286	serpina1	serpina1	-1.01223	0.0299917	Non-mito	Down-regulated
ENSDARG00000090428	ctrb1	ctrb1	-1.23541	0.00387201	Non-mito	Down-regulated
ENSDARG00000091148	crygm2d20	crygm2d20	1.0549	0.00515436	Non-mito	Up-regulated
ENSDARG00000091652	xrn1	xrn1	-1.21974	0.00776738	Non-mito	Down-regulated
ENSDARG00000092648	mvdb	mvdb	-0.94095	0.0215697	Non-mito	Down-regulated
ENSDARG00000093774	rbp2b	rbp2b	-0.96316	0.00597382	Non-mito	Down-regulated
ENSDARG00000094041	krt17	krt17	-0.933734	0.00527964	Non-mito	Down-regulated
ENSDARG00000094089	si:dkey-236e20.1	sult3st3	-1.00052	0.0112049	Non-mito	Down-regulated
ENSDARG00000094380	zzef1	zzef1	-1.08183	0.0326431	Non-mito	Down-regulated
ENSDARG00000094466	si:ch73-199e17.1	si:ch73-199e17.1	-1.21835	0.0200316	Non-mito	Down-regulated
ENSDARG00000094929	apoa4b.3	apoa4b.3	-1.27691	0.0450064	Non-mito	Down-regulated
ENSDARG00000095774	emd	emd	1.25523	0.0259262	Non-mito	Up-regulated
ENSDARG00000096546	nrp2a	nrp2a	-1.54602	0.00969339	Non-mito	Down-regulated
ENSDARG00000098312	scarb2	scarb2	-1.30658	0.00387201	Non-mito	Down-regulated
ENSDARG00000098645	rgn	rgn	-1.12763	0.00647007	Non-mito	Down-regulated
ENSDARG00000098724	RGR	RGR (1 of many)	-1.12202	0.00929285	Non-mito	Down-regulated
ENSDARG00000099101	gch2	gch2	-1.19194	0.0424232	Non-mito	Down-regulated
ENSDARG00000099124	f3a	f3a	1.08842	0.0290984	Non-mito	Up-regulated
ENSDARG00000099185	chia.2	chia.2	-0.97814	0.0292639	Non-mito	Down-regulated
ENSDARG00000099306	FBXO2	zgc:175088	-1.64975	0.0169379	Non-mito	Down-regulated
ENSDARG00000099315	nsdhl	nsdhl	-1.29873	0.0238685	Non-mito	Down-regulated
ENSDARG00000099453	elof1	elof1	1.14514	0.0293857	Non-mito	Up-regulated
ENSDARG00000099499	ndufa4l	ndufa4l	-1.13513	0.00387201	Non-mito	Down-regulated
ENSDARG00000100095	anxa1b	anxa1b	1.02312	0.0376585	Non-mito	Up-regulated
ENSDARG00000100371	eef2b	eef2b	-1.49878	0.0247391	Non-mito	Down-regulated
ENSDARG00000100482	CU896540.2	pmt	-1.10274	0.00683475	Non-mito	Down-regulated
ENSDARG00000100513	rps27.2	RPS27L	1.1005	0.00907957	Non-mito	Up-regulated
ENSDARG00000101180	mcm7	mcm7	-1.12098	0.0057575	Non-mito	Down-regulated
ENSDARG00000101239	hsd17b4	hsd17b4	-0.910084	0.00517098	Non-mito	Down-regulated
ENSDARG00000101322	tfr1a	tfr1a	-1.14775	0.0103997	Non-mito	Down-regulated
ENSDARG00000101627	ssr1	ssr1	-0.902513	0.0141138	Non-mito	Down-regulated
ENSDARG00000101713	scn2b	scn2b	1.27204	0.0290052	Non-mito	Up-regulated
ENSDARG00000102004	apoea	apoea	-1.69215	0.0045667	Non-mito	Down-regulated
ENSDARG00000102129	crygn1	crygn1	-1.07028	0.0117355	Non-mito	Down-regulated
ENSDARG00000102241	zgc:136410	zgc:136410	1.20062	0.0496842	Non-mito	Up-regulated
ENSDARG00000102798	mcm2	mcm2	-1.18591	0.00595155	Non-mito	Down-regulated
ENSDARG00000102937	hspbp1	hspbp1	-1.05324	0.0245697	Non-mito	Down-regulated
ENSDARG00000103226	dhcr7	dhcr7	-1.3371	0.00449768	Non-mito	Down-regulated
ENSDARG00000104181	si:dkey-152p16.6	TMSB15A	-1.13545	0.0201493	Non-mito	Down-regulated
ENSDARG00000104267	postnb	postnb	0.988415	0.0132764	Non-mito	Up-regulated
ENSDARG00000104593	cyp2k18	cyp2k18	-1.51818	0.0169379	Non-mito	Down-regulated
ENSDARG00000104818	CES3	si:ch211-93f2.1	-1.10686	0.00387201	Non-mito	Down-regulated
ENSDARG00000105748	NA	nmnat1	1.4095	0.043318	Non-mito	Up-regulated
