# Supplementary material for: Loss of the Mia40a oxidoreductase leads to hepato-pancreatic insufficiency in zebrafish
Source: PLoS Genet. 2018 Nov 20;14(11):e1007743. doi: 10.1371/journal.pgen.1007743 (PMC6245507; doi:10.1371/journal.pgen.1007743)
Supplement: S3 Table — (XLSX) [file pgen.1007743.s011.xlsx]

## Sheet: Primers list
	Gene	Primer name	Sequence 5'-3'	Aplicon size [bp]	Method
	mia40a	UTp7	TTTGGTACCATGTCGTACTGCAAGCAGGAAGG	459	yeast complementation assay
		UTp8	TTTCTCGAGTTAGCTAGTCGCTGGGTTTTCTGTGG
	mia40b	UTp5	TTTGGTACCATGACAGCTATCGACGGGCAAGG	477
		dMia201_XhoI_r	TTTCTCGAGTTAACTGACTACAGGCAGCTGTGTGG
	mia40a	mia40a_RT-PCR_F (95)	TGCCGAACTTGTTGAAGATG	312	RT-PCR
		mia40a_RT-PCR_R (7)	GCTGGGAGAGAGTCAGTGGGTG
	mia40b	mia40b_RT-PCR_F (97)	TAAATCCGCGAAGAAGGTGA	489
		mia40b_RT-PCR_R (56)	TCTCAGTGGGCAAAGAGTCC
	lsm12b	lsm12b_F (110)	AGTTGTCCCAAGCCTATGCAATCAG	300
		lsm12b_R (111)	CCACTCAGGAGGATAAAGACGAGTC
	mia40a	mia40a_e12_F (93)	GCCGGTGTTTGAGTTTTATTG	137	qPCR
		mia40a_e12_R (94)	GGCATTACTGGGAGCTTCAT
	mia40b	mia40b_e12_F (97)	TAAATCCGCGAAGAAGGTGA	143
		mia40b_e12_R (98)	AGTGCTGGGAGTTTCATGCT
	rpl13a	zrpl13a_F (130)	TCTGGAGGACTGTAAGAGGTATGC	148
		zrpl13a_R (131)	AGACGCACAATCTTGAGAGCAG
	mia40a	mia40a_F_SP6 (30)	ATTTAGGTGACACTATAGgtggaccgatagctgagccggtg	894	In situ: capitalized and underlined sequence indicates the polymerase site
		mia40a_R_T7 (31)	TAATACGACTCACTATAGGGcaggaaatgtatatagatgcg
	mia40b	mia40b_F_SP3 (34)	ATTTAGGTGACACTATAGgacagctatcgacgggcaaggg	751
		mia40b_R_T7 (35)	TAATACGACTCACTATAGGGgcaatcttgtacaatgacttgccg
	rbp2b	ISH_rbp2bF	CATTAACCCTCACTAAAGGGAAccaccagcctactgaagtcc	453
		ISH_rbp2bR	TAATACGACTCACTATAGGGcacatcacaaatcagtcttttcg
	cp	ISH_cpF	atgaaggggcttcagtttgcac	996
		ISH_cpR	gtccgccaccatctctacat
	try	ISH_tryF	(Biemar, Argenton et al. Dev Biol 2001)
		ISH_tryR
	mia40a	mia40a_F (12)	TGTTTGGGCGGCATGGCCAGT	92	HRMA
		mia40a_R (13)	GAGCCCTTTATCTCCTCTTTGC
	mia40b	mia40b_F (39)	AAACTGCTCTCCACACACTC	101
		mia40b_R (40)	CACATTCTCTTCATTCAGGCCTC
	polg	zf_polg1_q_f1	GAGAGCGTCTATAAGGAGTAC	81	mtDNA
		zf_polg1_q_r1	GAGCTCATCAGAAACAGGACT
	mt-nd1	zf_mt-nd1_q_f1	AGCCTACGCCGTACCAGTATT	143
		zf_mt-nd1_q_r1	GTTTCACGCCATCAGCTACTG
	mia40a	mia40a_CDS_F	TCTTTTTGCAGGATCCATGTCGTACTGCAAGCAGGAAG	474	mRNA rescue experiments
		mia40a_CDS_R	CGAATCGATGGGATCCTTAGCTAGTCGCTGGGTTTTCTGTGG
	mia40b	mia40b_CDS_F	TCTTTTTGCAGGATCCATGACAGCTATCGACGGGCA	491
		mia40b_CDS_R	CGAATCGATGGGATCCTTAACTGACTACAGGCAGCTGTGT
