# Supplementary material for: Loss of the Mia40a oxidoreductase leads to hepato-pancreatic insufficiency in zebrafish
Source: PLoS Genet. 2018 Nov 20;14(11):e1007743. doi: 10.1371/journal.pgen.1007743 (PMC6245507; doi:10.1371/journal.pgen.1007743)
Supplement: S4 Table — Expression matrices for 5 and 8 dpf samples are shown in separate sheets. (XLSX) [file pgen.1007743.s012.xlsx]

## Sheet: 5dpf
gene_id	gene_name	gene_biotype	Mut1	Mut2	Mut3	WT1	WT2	WT3
ENSDARG00000000001	slc35a5	protein_coding	121	123	117	124	116	135
ENSDARG00000000002	ccdc80	protein_coding	191	152	164	216	184	188
ENSDARG00000000018	nrf1	protein_coding	586	583	623	655	661	610
ENSDARG00000000019	ube2h	protein_coding	2373	2347	2201	2409	2535	2435
ENSDARG00000000068	slc9a3r1	protein_coding	649	744	658	656	473	682
ENSDARG00000000069	dap	protein_coding	1134	1221	1160	1130	863	973
ENSDARG00000000086	itsn1	protein_coding	1110	917	969	878	1046	980
ENSDARG00000000103	myh10	protein_coding	2722	2715	2624	2456	2547	2719
ENSDARG00000000142	C10H5orf28	protein_coding	128	111	109	107	122	141
ENSDARG00000000151	thraa	protein_coding	117	107	112	121	114	94
ENSDARG00000000161	itsn2a	protein_coding	290	272	285	283	258	277
ENSDARG00000000175	hoxb2a	protein_coding	146	151	134	126	141	133
ENSDARG00000000183	ptpn4b	protein_coding	753	760	779	853	929	843
ENSDARG00000000189	sema6e	protein_coding	1059	845	991	823	957	890
ENSDARG00000000212	krt97	protein_coding	4845	5739	5516	6257	5135	5142
ENSDARG00000000229	usp49	protein_coding	299	307	339	299	368	366
ENSDARG00000000241	slc40a1	protein_coding	1567	1428	1441	1618	1487	1591
ENSDARG00000000324	dcaf8	protein_coding	666	614	643	705	758	689
ENSDARG00000000349	C21H11orf70	protein_coding	6	13	21	15	18	13
ENSDARG00000000369	prkag3b	protein_coding	78	119	126	110	97	102
ENSDARG00000000370	triob	protein_coding	1245	1023	1088	1013	1239	1235
ENSDARG00000000380	pde6a	protein_coding	543	574	677	608	651	651
ENSDARG00000000394	matr3l1.1	protein_coding	1504	1677	1662	1743	1563	1595
ENSDARG00000000423	si:ch73-314g15.3	protein_coding	90	93	81	84	82	71
ENSDARG00000000442	slc39a13	protein_coding	187	163	158	151	173	145
ENSDARG00000000460	nitr2b	protein_coding	1	2	0	3	4	4
ENSDARG00000000472	cntn2	protein_coding	377	302	331	340	372	354
ENSDARG00000000474	tnni1a	protein_coding	12	13	11	16	10	19
ENSDARG00000000476	pms1	protein_coding	125	98	118	86	103	94
ENSDARG00000000489	upf3b	protein_coding	526	597	566	661	608	558
ENSDARG00000000503	stx1b	protein_coding	9263	8867	9377	8461	10314	9811
ENSDARG00000000516	ankar	protein_coding	18	18	16	17	13	18
ENSDARG00000000529	ofd1	protein_coding	228	271	240	245	282	237
ENSDARG00000000540	asnsd1	protein_coding	433	414	428	385	455	440
ENSDARG00000000542	gtf2e1	protein_coding	298	336	292	322	324	312
ENSDARG00000000551	slc1a4	protein_coding	2032	2056	1625	370	409	410
ENSDARG00000000563	ttnb	protein_coding	6077	4309	5334	2030	2329	4513
ENSDARG00000000567	znf281a	protein_coding	505	442	530	579	623	630
ENSDARG00000000568	ell	protein_coding	477	606	623	524	523	535
ENSDARG00000000588	grasp	protein_coding	107	106	100	100	90	91
ENSDARG00000000606	dnah7l	protein_coding	67	87	91	66	90	87
ENSDARG00000000631	ptpn4a	protein_coding	774	820	799	802	774	774
ENSDARG00000000638	opn1mw4	protein_coding	0	0	0	2	3	0
ENSDARG00000000651	osgepl1	protein_coding	53	64	58	59	68	59
ENSDARG00000000656	psmb9a	protein_coding	0	11	3	28	7	11
ENSDARG00000000666	creg2	protein_coding	745	753	783	720	707	684
ENSDARG00000000690	sypl2b	protein_coding	94	80	96	110	85	66
ENSDARG00000000729	daxx	protein_coding	360	323	330	380	350	366
ENSDARG00000000730	slc6a13	protein_coding	387	372	381	316	286	322
ENSDARG00000000747	lcmt2	protein_coding	40	54	47	49	41	40
ENSDARG00000000760	znf511	protein_coding	83	58	67	66	80	64
ENSDARG00000000767	spi1b	protein_coding	69	104	66	113	100	112
ENSDARG00000000779	scfd1	protein_coding	617	772	736	696	690	679
ENSDARG00000000796	nr4a1	protein_coding	350	586	693	454	411	402
ENSDARG00000000804	rassf6	protein_coding	213	195	205	258	159	205
ENSDARG00000000830	telo2	protein_coding	176	231	191	169	183	196
ENSDARG00000000837	snx9a	protein_coding	378	328	325	389	363	378
ENSDARG00000000853	dstyk	protein_coding	750	859	851	867	893	839
ENSDARG00000000857	mapk14a	protein_coding	559	609	552	547	543	501
ENSDARG00000000861	scrib	protein_coding	1612	1372	1449	1150	1434	1470
ENSDARG00000000887	GTSF1	protein_coding	50	61	66	38	41	28
ENSDARG00000000906	skap2	protein_coding	78	107	79	127	91	92
ENSDARG00000000935	unk	protein_coding	143	122	161	170	153	156
ENSDARG00000000943	dzip1	protein_coding	300	371	348	299	343	336
ENSDARG00000000966	ncor2	protein_coding	2641	2363	2483	2279	2713	2568
ENSDARG00000001014	myh9b	protein_coding	2338	1949	1811	1876	1976	1899
ENSDARG00000001015	znf384l	protein_coding	633	622	590	698	660	703
ENSDARG00000001057	bysl	protein_coding	1201	1312	1346	1249	1217	1064
ENSDARG00000001127	slc17a6a	protein_coding	686	476	524	509	630	608
ENSDARG00000001129	dicer1	protein_coding	1469	1308	1402	1227	1320	1403
ENSDARG00000001154	rimbp2	protein_coding	593	488	512	461	534	530
ENSDARG00000001162	matr3l1.1	protein_coding	1438	1376	1357	1460	1422	1443
ENSDARG00000001169	hsd17b8	protein_coding	174	188	155	83	82	121
ENSDARG00000001210	arl14ep	protein_coding	298	313	280	305	280	262
ENSDARG00000001220	mycbp2	protein_coding	3013	2756	2839	2249	2793	2974
ENSDARG00000001234	map4k2	protein_coding	187	139	178	151	172	189
ENSDARG00000001241	puf60b	protein_coding	1848	1884	1803	1616	1683	1630
ENSDARG00000001244	srrm1	protein_coding	3677	3777	3779	3115	3256	3486
ENSDARG00000001249	pcgf1	protein_coding	113	128	110	114	108	111
ENSDARG00000001259	CABZ01086367.1	protein_coding	26	13	26	17	28	19
ENSDARG00000001303	psmb8	protein_coding	0	7	5	30	2	12
ENSDARG00000001313	g2e3	protein_coding	166	148	149	230	173	160
ENSDARG00000001354	slc6a13l	protein_coding	279	232	279	306	277	320
ENSDARG00000001414	mctp2a	protein_coding	122	120	111	163	153	135
ENSDARG00000001431	actn3b	protein_coding	5868	7222	7403	5713	6230	5400
ENSDARG00000001437	slc2a1a	protein_coding	399	278	325	444	455	437
ENSDARG00000001442	inppl1b	protein_coding	119	112	118	127	121	126
ENSDARG00000001447	mier1b	protein_coding	272	239	263	316	302	271
ENSDARG00000001452	adam8a	protein_coding	104	80	79	117	137	121
ENSDARG00000001463	tdh2	protein_coding	856	854	958	1000	1068	1089
ENSDARG00000001470	mhc1zea	protein_coding	337	289	279	301	241	311
ENSDARG00000001498	skap1	protein_coding	17	21	23	19	23	17
ENSDARG00000001549	sp3a	protein_coding	85	80	90	61	70	52
ENSDARG00000001557	tomm34	protein_coding	258	250	274	224	185	199
ENSDARG00000001558	kifc1	protein_coding	352	398	393	430	434	423
ENSDARG00000001559	csmd2	protein_coding	634	471	554	378	545	505
ENSDARG00000001572	prf1.3	protein_coding	2	0	2	4	3	1
ENSDARG00000001578	echs1	protein_coding	1464	1555	1516	1477	1331	1326
ENSDARG00000001621	nfyal	protein_coding	257	308	310	277	318	267
ENSDARG00000001634	kirrela	protein_coding	529	579	567	531	551	532
ENSDARG00000001656	psmb10	protein_coding	0	3	0	12	2	2
ENSDARG00000001676	gpm6bb	protein_coding	999	827	862	806	989	834
ENSDARG00000001686	uckl1a	protein_coding	96	91	126	182	148	172
ENSDARG00000001710	flot1a	protein_coding	1981	2022	1993	2323	2134	2084
ENSDARG00000001712	si:ch211-247n2.1	protein_coding	45	39	40	79	85	70
ENSDARG00000001721	oc90	protein_coding	58	48	62	53	44	43
ENSDARG00000001729	strn3	protein_coding	1430	1579	1470	1566	1527	1603
ENSDARG00000001733	gulp1a	protein_coding	259	242	266	359	285	283
ENSDARG00000001734	fkbp8	protein_coding	491	474	483	493	531	482
ENSDARG00000001754	noc2l	protein_coding	950	1006	962	845	785	736
ENSDARG00000001760	tnxb	protein_coding	140	115	85	121	96	146
ENSDARG00000001767	slc29a2	protein_coding	225	283	250	260	277	261
ENSDARG00000001769	ptpra	protein_coding	745	541	642	582	695	662
ENSDARG00000001771	otol1a	protein_coding	15	25	14	21	17	25
ENSDARG00000001776	stim2b	protein_coding	75	65	69	46	47	51
ENSDARG00000001777	nup155	protein_coding	814	743	716	570	606	619
ENSDARG00000001781	tspan11	protein_coding	60	55	55	52	35	53
ENSDARG00000001782	prkacba	protein_coding	73	83	63	67	61	74
ENSDARG00000001785	irx2a	protein_coding	367	377	389	431	462	395
ENSDARG00000001788	atp5o	protein_coding	7848	9269	8652	7154	7099	7094
ENSDARG00000001803	kcnh6a	protein_coding	172	161	168	153	156	194
ENSDARG00000001804	zgc:112148	protein_coding	112	102	90	116	84	92
ENSDARG00000001807	tnfrsf21	protein_coding	624	647	608	604	643	665
ENSDARG00000001817	CABZ01112877.1	protein_coding	29	19	18	17	17	19
ENSDARG00000001818	c3b.2	protein_coding	1617	1159	1185	1402	1443	2138
ENSDARG00000001825	cfap43	protein_coding	45	73	54	59	63	60
ENSDARG00000001829	zgc:112982	protein_coding	2225	2093	2185	2253	2257	2275
ENSDARG00000001835	nalcn	protein_coding	890	898	855	678	938	950
ENSDARG00000001857	aff4	protein_coding	549	399	426	403	484	468
ENSDARG00000001859	dbx1b	protein_coding	75	104	63	85	80	73
ENSDARG00000001870	atp1a1a.4	protein_coding	4104	4313	4043	4459	2349	4452
ENSDARG00000001873	phgdh	protein_coding	1488	1600	1230	497	572	524
ENSDARG00000001879	nav2b	protein_coding	593	487	586	650	570	691
ENSDARG00000001880	stx3a	protein_coding	373	346	355	446	389	434
ENSDARG00000001881	cacnb3a	protein_coding	76	44	72	42	61	49
ENSDARG00000001882	kbtbd12	protein_coding	219	257	260	254	235	222
ENSDARG00000001888	ppm1ba	protein_coding	284	240	287	273	269	258
ENSDARG00000001889	tuba1a	protein_coding	2687	2907	2979	3039	3508	3342
ENSDARG00000001890	STT3B	protein_coding	1775	1816	1687	1384	1319	1484
ENSDARG00000001891	syt14b	protein_coding	223	177	159	159	168	185
ENSDARG00000001897	man2b1	protein_coding	825	787	738	985	944	884
ENSDARG00000001898	manea	protein_coding	157	148	189	200	178	169
ENSDARG00000001906	si:dkey-247m21.3	protein_coding	31	32	28	26	19	31
ENSDARG00000001909	VILL	protein_coding	142	160	136	149	136	117
ENSDARG00000001910	rorab	protein_coding	2456	2388	2366	2904	2831	2589
ENSDARG00000001912	drd4-rs	protein_coding	110	119	121	130	150	104
ENSDARG00000001913	palmda	protein_coding	162	181	142	133	123	124
ENSDARG00000001929	pink1	protein_coding	297	321	309	361	307	302
ENSDARG00000001930	klhl15	protein_coding	281	298	283	284	305	319
ENSDARG00000001933	prkag2b	protein_coding	142	165	127	154	117	120
ENSDARG00000001937	CABZ01043017.1	protein_coding	0	1	0	3	19	2
ENSDARG00000001939	b3gat3	protein_coding	164	195	188	120	169	151
ENSDARG00000001940	dnajc1	protein_coding	737	831	832	748	678	603
ENSDARG00000001950	ak1	protein_coding	9086	10808	10266	9740	9277	8414
ENSDARG00000001953	pfkfb3	protein_coding	434	597	757	647	516	549
ENSDARG00000001968	dock5	protein_coding	96	73	84	96	104	116
ENSDARG00000001969	txlng	protein_coding	390	428	426	481	424	386
ENSDARG00000001971	cthrc1b	protein_coding	45	40	52	30	33	42
ENSDARG00000001975	hsd11b2	protein_coding	317	398	443	273	269	307
ENSDARG00000001976	fkbp16	protein_coding	231	259	258	319	316	270
ENSDARG00000001993	myhb	protein_coding	1133	1900	1490	458	354	1443
ENSDARG00000001994	stxbp1a	protein_coding	6390	6616	6623	6130	7022	6661
ENSDARG00000001999	adamts18	protein_coding	333	323	297	331	418	357
ENSDARG00000002002	lmcd1	protein_coding	98	116	158	142	131	142
ENSDARG00000002006	rxrbb	protein_coding	195	239	200	210	230	248
ENSDARG00000002013	grb10a	protein_coding	148	132	165	150	151	119
ENSDARG00000002016	ppil2	protein_coding	267	299	318	350	305	328
ENSDARG00000002020	rictorb	protein_coding	437	452	447	490	423	473
ENSDARG00000002021	pygb	protein_coding	881	869	757	944	743	874
ENSDARG00000002026	qkib	protein_coding	222	152	182	116	142	126
ENSDARG00000002031	tox4a	protein_coding	498	433	448	437	473	471
ENSDARG00000002037	pfkfb2b	protein_coding	431	440	379	508	485	484
ENSDARG00000002060	brf2	protein_coding	20	20	13	17	23	18
ENSDARG00000002071	adss	protein_coding	649	631	646	514	571	504
ENSDARG00000002077	mnat1	protein_coding	123	124	126	120	130	106
ENSDARG00000002082	csnk2a1	protein_coding	2179	2408	2363	2255	2287	2207
ENSDARG00000002084	lamb2	protein_coding	842	915	915	603	667	809
ENSDARG00000002097	si:dkeyp-52c3.7	protein_coding	0	0	0	0	0	0
ENSDARG00000002127	stam	protein_coding	1056	1042	974	924	990	1003
ENSDARG00000002128	cwf19l1	protein_coding	301	352	304	318	334	305
ENSDARG00000002131	celf2	protein_coding	1435	1064	1061	1146	1351	1234
ENSDARG00000002165	psme1	protein_coding	248	308	339	323	192	221
ENSDARG00000002167	cacnb1	protein_coding	290	263	246	250	239	266
ENSDARG00000002168	tra2b	protein_coding	848	910	888	946	882	854
ENSDARG00000002172	aplnra	protein_coding	244	209	228	258	283	286
ENSDARG00000002174	itfg2	protein_coding	119	132	138	123	124	136
ENSDARG00000002184	igbp1	protein_coding	614	581	604	604	615	585
ENSDARG00000002190	chmp2bb	protein_coding	1147	1302	1318	1466	1256	1223
ENSDARG00000002192	aspn	protein_coding	298	282	318	485	381	316
ENSDARG00000002193	rho	protein_coding	33947	35125	38054	37551	41716	36211
ENSDARG00000002194	rhd	protein_coding	47	29	55	34	28	48
ENSDARG00000002196	bach1b	protein_coding	431	395	406	443	449	474
ENSDARG00000002197	pygl	protein_coding	2555	2992	3020	877	787	1036
ENSDARG00000002204	hspb11	protein_coding	216	264	354	291	214	230
ENSDARG00000002210	stk25a	protein_coding	222	247	260	261	228	265
ENSDARG00000002213	invs	protein_coding	130	101	70	70	60	74
ENSDARG00000002215	rtca	protein_coding	314	340	360	328	352	331
ENSDARG00000002216	tbx3a	protein_coding	502	524	581	642	666	596
ENSDARG00000002217	scocb	protein_coding	1136	1190	1085	1236	1196	1126
ENSDARG00000002219	si:dkey-103j14.5	protein_coding	253	260	241	279	171	342
ENSDARG00000002220	C5H9orf78	protein_coding	298	307	339	348	301	329
ENSDARG00000002230	sypb	protein_coding	2883	3145	3225	3903	3943	3505
ENSDARG00000002231	PPAP2C	protein_coding	74	39	65	58	77	90
ENSDARG00000002235	mmp14a	protein_coding	772	830	785	1008	913	863
ENSDARG00000002240	psmb6	protein_coding	989	1025	970	834	829	821
ENSDARG00000002241	KCNA2	protein_coding	53	32	31	35	27	39
ENSDARG00000002249	tbxas1	protein_coding	281	280	344	452	346	386
ENSDARG00000002255	epb41l3a	protein_coding	1182	1194	1122	979	1146	1203
ENSDARG00000002259	ca15c	protein_coding	76	110	104	82	103	69
ENSDARG00000002264	mrpl41	protein_coding	311	377	357	318	299	271
ENSDARG00000002267	dcaf13	protein_coding	539	613	663	478	467	416
ENSDARG00000002271	zfand5b	protein_coding	935	1281	1206	1167	987	996
ENSDARG00000002285	mcoln1a	protein_coding	461	522	515	504	442	405
ENSDARG00000002293	si:ch211-197g15.9	protein_coding	21	43	67	46	18	50
ENSDARG00000002295	si:dkey-21p1.3	protein_coding	8	12	8	5	52	9
ENSDARG00000002298	ankrd22	protein_coding	61	92	81	104	84	89
ENSDARG00000002299	arsh	protein_coding	138	106	129	74	87	103
ENSDARG00000002300	p2rx2	protein_coding	63	70	57	50	36	58
ENSDARG00000002304	gins2	protein_coding	81	130	120	104	103	112
ENSDARG00000002305	me3	protein_coding	1889	1803	1809	1594	1761	1600
ENSDARG00000002311	fabp11b	protein_coding	15	11	6	10	20	19
ENSDARG00000002330	lhx8a	protein_coding	73	75	70	88	79	77
ENSDARG00000002332	frmd6	protein_coding	323	308	331	361	380	324
ENSDARG00000002333	fam102bb	protein_coding	296	238	269	247	318	290
ENSDARG00000002336	dlc	protein_coding	761	740	764	820	775	890
ENSDARG00000002339	ccdc101	protein_coding	260	311	245	293	259	287
ENSDARG00000002344	tubb4b	protein_coding	8950	10376	9664	9521	9949	8646
ENSDARG00000002347	cyp11a1	protein_coding	2	7	1	1	1	7
ENSDARG00000002353	tagapa	protein_coding	22	22	17	24	21	16
ENSDARG00000002355	shpk	protein_coding	40	29	32	23	19	31
ENSDARG00000002362	ubald1a	protein_coding	801	898	939	1070	981	949
ENSDARG00000002365	cers5	protein_coding	376	460	416	458	376	383
ENSDARG00000002369	si:ch211-202a12.4	protein_coding	2444	2340	2421	2584	2255	2471
ENSDARG00000002377	mief2	protein_coding	187	201	191	225	185	193
ENSDARG00000002385	atm	protein_coding	357	366	360	260	317	317
ENSDARG00000002391	tlcd1	protein_coding	139	132	165	175	164	140
ENSDARG00000002394	ugt5d1	protein_coding	167	187	150	134	99	143
ENSDARG00000002396	cry-dash	protein_coding	448	588	542	595	635	489
ENSDARG00000002401	gale	protein_coding	195	219	247	148	129	180
ENSDARG00000002402	ercc3	protein_coding	380	374	407	453	452	407
ENSDARG00000002403	nusap1	protein_coding	328	317	371	424	413	413
ENSDARG00000002405	si:ch211-225b11.1	protein_coding	290	301	295	275	203	249
ENSDARG00000002406	zmynd10	protein_coding	23	18	23	28	21	18
ENSDARG00000002411	pde4cb	protein_coding	128	113	120	145	120	143
ENSDARG00000002445	prdm1a	protein_coding	248	223	241	351	321	349
ENSDARG00000002463	arhgef37	protein_coding	88	85	112	100	118	96
ENSDARG00000002467	rdh14b	protein_coding	261	291	305	292	276	278
ENSDARG00000002479	ercc6l	protein_coding	277	260	244	239	235	256
ENSDARG00000002483	WNT7A	protein_coding	104	79	69	111	139	92
ENSDARG00000002487	noc3l	protein_coding	275	329	348	293	273	277
ENSDARG00000002494	itgb6	protein_coding	235	295	275	288	268	252
ENSDARG00000002506	C7H16orf87	protein_coding	532	518	545	572	514	537
ENSDARG00000002507	itga10	protein_coding	158	155	175	195	178	201
ENSDARG00000002508	ankrd33ab	protein_coding	30	48	18	34	31	32
ENSDARG00000002509	zgc:153911	protein_coding	31	39	47	30	26	40
ENSDARG00000002510	dmbx1b	protein_coding	45	41	39	36	36	45
ENSDARG00000002523	hsdl2	protein_coding	1448	1532	1584	1457	1381	1524
ENSDARG00000002533	adora2b	protein_coding	34	15	28	33	29	11
ENSDARG00000002536	tm9sf4	protein_coding	755	787	783	733	733	701
ENSDARG00000002538	smu1a	protein_coding	537	564	548	614	612	507
ENSDARG00000002546	rundc3ab	protein_coding	699	745	737	818	824	790
ENSDARG00000002549	eif3eb	protein_coding	169	174	163	184	184	202
ENSDARG00000002552	mapkapk2a	protein_coding	929	972	980	789	782	849
ENSDARG00000002564	syngr1a	protein_coding	999	831	1040	1031	1071	976
ENSDARG00000002571	tmod2	protein_coding	198	182	159	158	141	172
ENSDARG00000002576	cabp5a	protein_coding	94	75	95	134	137	128
ENSDARG00000002582	tbx15	protein_coding	288	293	289	206	221	241
ENSDARG00000002587	dpysl3	protein_coding	3405	3388	3604	3683	3915	3833
ENSDARG00000002589	mylpfb	protein_coding	24422	31703	30253	25907	25468	22412
ENSDARG00000002591	ruvbl1	protein_coding	674	724	649	637	622	638
ENSDARG00000002593	slc45a2	protein_coding	305	310	336	323	355	296
ENSDARG00000002597	pabpc1l	protein_coding	4	1	1	3	2	2
ENSDARG00000002600	pcsk1	protein_coding	523	415	425	353	435	418
ENSDARG00000002601	irx7	protein_coding	76	89	88	116	129	98
ENSDARG00000002607	unm_sa1614	protein_coding	297	263	283	293	370	344
ENSDARG00000002609	rnf145a	protein_coding	659	619	544	652	621	628
ENSDARG00000002613	rpa3	protein_coding	252	301	238	207	215	198
ENSDARG00000002632	anxa11b	protein_coding	662	666	668	644	633	615
ENSDARG00000002634	b4galt1	protein_coding	213	278	257	307	238	251
ENSDARG00000002635	FAM184A	protein_coding	656	615	689	650	773	667
ENSDARG00000002642	sh3gl1b	protein_coding	221	221	239	278	228	288
ENSDARG00000002644	rgs5a	protein_coding	916	964	895	1002	840	875
ENSDARG00000002656	stxbp5a	protein_coding	1091	1060	1107	1124	1118	1149
ENSDARG00000002659	mapre1b	protein_coding	1866	1984	1875	1607	1744	1860
ENSDARG00000002663	optn	protein_coding	444	481	498	570	494	453
ENSDARG00000002666	kcnj1b	protein_coding	51	49	58	43	55	36
ENSDARG00000002670	ATG14	protein_coding	396	420	411	443	476	502
ENSDARG00000002682	tbcela	protein_coding	222	170	202	241	241	234
ENSDARG00000002685	fam113	protein_coding	0	0	1	0	0	0
ENSDARG00000002690	rabif	protein_coding	234	218	205	222	170	174
ENSDARG00000002696	gnb3b	protein_coding	8012	8253	8237	13886	12631	12091
ENSDARG00000002701	rasl12	protein_coding	43	52	46	51	35	40
ENSDARG00000002707	her11	protein_coding	3	2	4	5	2	2
ENSDARG00000002710	ncl	protein_coding	8231	9243	9162	9048	8661	7681
ENSDARG00000002720	utp15	protein_coding	297	382	374	298	318	267
ENSDARG00000002722	ankrd2	protein_coding	1	1	1	1	0	0
ENSDARG00000002728	kiss1ra	protein_coding	14	14	10	16	9	16
ENSDARG00000002731	sdc2	protein_coding	1040	881	907	912	993	890
ENSDARG00000002732	spon2b	protein_coding	242	231	241	247	201	209
ENSDARG00000002745	tdh	protein_coding	6878	6971	7494	8930	8652	7154
ENSDARG00000002748	sema6d	protein_coding	409	402	413	377	494	538
ENSDARG00000002750	phf20a	protein_coding	207	208	222	263	234	221
ENSDARG00000002754	pdcd2l	protein_coding	86	91	80	93	113	90
ENSDARG00000002758	dedd1	protein_coding	2993	3351	3349	3460	3067	3349
ENSDARG00000002760	gdf5	protein_coding	46	24	34	32	43	36
ENSDARG00000002764	miox	protein_coding	317	368	345	421	340	506
ENSDARG00000002768	pvalb2	protein_coding	167448	204007	194522	184225	179794	158507
ENSDARG00000002771	SLC4A5	protein_coding	138	124	128	178	199	164
ENSDARG00000002773	htr1fa	protein_coding	8	3	11	7	10	9
ENSDARG00000002779	pdx1	protein_coding	50	61	65	44	30	53
ENSDARG00000002787	tle3a	protein_coding	936	980	1064	922	1083	1001
ENSDARG00000002790	ap2m1a	protein_coding	3367	3846	3611	3370	3267	3166
ENSDARG00000002791	atp1a1a.1	protein_coding	8935	8856	8881	6885	7018	7729
ENSDARG00000002792	arcn1a	protein_coding	952	913	1003	887	923	848
ENSDARG00000002794	RNF14	protein_coding	241	260	201	118	102	133
ENSDARG00000002795	meis3	protein_coding	377	382	374	332	398	393
ENSDARG00000002797	BX908804.1	protein_coding	0	1	3	0	0	1
ENSDARG00000002798	cog8	protein_coding	147	172	162	181	173	176
ENSDARG00000002816	rasgrf2b	protein_coding	242	129	192	148	206	218
ENSDARG00000002826	cep57l1	protein_coding	103	127	104	109	85	104
ENSDARG00000002830	trmt2a	protein_coding	218	229	198	167	163	162
ENSDARG00000002831	col4a4	protein_coding	57	57	62	65	68	78
ENSDARG00000002840	si:dkey-28b4.8	protein_coding	1589	1569	1512	1468	1684	1534
ENSDARG00000002847	fndc1	protein_coding	103	86	105	130	116	126
ENSDARG00000002872	zgc:113210	protein_coding	210	201	199	252	252	211
ENSDARG00000002877	reps1	protein_coding	671	656	667	585	562	578
ENSDARG00000002880	ccdc132	protein_coding	363	384	348	450	425	410
ENSDARG00000002894	aven	protein_coding	191	191	191	219	205	168
ENSDARG00000002897	INPP1	protein_coding	243	282	234	193	195	224
ENSDARG00000002909	tjp3	protein_coding	703	640	714	792	717	721
ENSDARG00000002912	adipor1a	protein_coding	708	791	755	819	818	794
ENSDARG00000002916	sec31b	protein_coding	402	321	360	294	340	345
ENSDARG00000002917	gls2b	protein_coding	312	334	314	246	189	268
ENSDARG00000002933	gbx2	protein_coding	188	239	236	251	268	270
ENSDARG00000002937	meis1a	protein_coding	467	521	515	455	427	431
ENSDARG00000002945	bgnb	protein_coding	334	388	436	405	437	438
ENSDARG00000002947	abcd3b	protein_coding	253	241	233	190	162	183
ENSDARG00000002949	ppp6c	protein_coding	1361	1545	1475	1386	1418	1326
ENSDARG00000002952	smo	protein_coding	533	500	566	627	589	544
ENSDARG00000002956	si:dkey-32n7.4	protein_coding	94	163	110	150	168	139
ENSDARG00000002959	gpr34b	protein_coding	1	4	0	3	3	1
ENSDARG00000002967	pdap1b	protein_coding	634	721	684	544	489	531
ENSDARG00000002968	a1cf	protein_coding	696	672	605	444	364	592
ENSDARG00000002970	ss18	protein_coding	1207	1157	1121	1174	1260	1193
ENSDARG00000002971	phc1	protein_coding	317	269	301	304	347	309
ENSDARG00000002986	gda	protein_coding	427	328	379	736	556	871
ENSDARG00000002988	tnnt2d	protein_coding	2282	2929	2764	2564	2375	2041
ENSDARG00000002991	cep135	protein_coding	154	185	138	145	129	166
ENSDARG00000002994	itpkca	protein_coding	650	713	679	821	731	808
ENSDARG00000003008	prkcea	protein_coding	1140	1141	1140	1200	1287	1204
ENSDARG00000003017	zgc:55512	protein_coding	780	958	984	953	866	851
ENSDARG00000003020	lrrc4.2	protein_coding	286	270	299	242	312	296
ENSDARG00000003021	hdac8	protein_coding	199	224	207	222	217	222
ENSDARG00000003022	limk1b	protein_coding	153	143	138	140	120	131
ENSDARG00000003027	scnm1	protein_coding	114	137	138	161	120	167
ENSDARG00000003032	eif4a1b	protein_coding	7878	8534	8711	9238	8410	8335
ENSDARG00000003035	hspa9	protein_coding	7864	8482	7399	4124	4113	4016
ENSDARG00000003041	CABZ01111496.1	protein_coding	71	55	60	32	38	46
ENSDARG00000003046	sorbs2a	protein_coding	343	265	251	252	281	304
ENSDARG00000003054	tacr3l	protein_coding	49	44	40	40	60	43
ENSDARG00000003058	fgfr1op	protein_coding	305	342	360	382	368	348
ENSDARG00000003061	cd276	protein_coding	182	209	193	192	154	216
ENSDARG00000003068	gorasp1	protein_coding	626	644	618	750	615	543
ENSDARG00000003069	btbd7	protein_coding	123	105	93	83	78	88
ENSDARG00000003077	si:ch73-111m19.2	protein_coding	94	62	99	57	69	140
ENSDARG00000003081	mybphb	protein_coding	8102	10067	10689	9553	9734	7589
ENSDARG00000003084	spire2	protein_coding	123	97	80	72	90	117
ENSDARG00000003085	stambpl1	protein_coding	109	123	98	127	133	101
ENSDARG00000003087	ubxn6	protein_coding	531	526	495	657	645	614
ENSDARG00000003090	or103-4	protein_coding	0	0	0	0	0	0
ENSDARG00000003091	oclnb	protein_coding	554	572	628	831	702	570
ENSDARG00000003098	kdm5bb	protein_coding	2554	2602	2584	2797	3009	2869
ENSDARG00000003109	rcan1a	protein_coding	942	882	957	1104	980	938
ENSDARG00000003113	ada	protein_coding	2842	3208	3151	5425	2884	4327
ENSDARG00000003127	zgc:123105	protein_coding	1556	1722	1708	1748	1670	1662
ENSDARG00000003132	apip	protein_coding	534	671	608	593	569	501
ENSDARG00000003142	dachc	protein_coding	247	209	220	217	232	273
ENSDARG00000003144	pxmp2	protein_coding	184	179	191	212	165	225
ENSDARG00000003145	CLMP	protein_coding	44	38	28	32	38	48
ENSDARG00000003146	si:dkey-27m7.4	protein_coding	357	364	376	403	438	388
ENSDARG00000003151	skp1	protein_coding	3002	3371	3153	3138	3182	2905
ENSDARG00000003153	cpsf5	protein_coding	417	474	450	547	492	489
ENSDARG00000003157	nfkbil1	protein_coding	152	148	167	162	164	128
ENSDARG00000003165	nr2f6b	protein_coding	821	865	832	888	824	873
ENSDARG00000003167	mlst8	protein_coding	246	273	265	263	247	218
ENSDARG00000003169	magi1b	protein_coding	1987	2093	2059	1894	2211	2201
ENSDARG00000003175	stx5al	protein_coding	352	406	401	414	394	337
ENSDARG00000003181	sult1st4	protein_coding	72	98	91	86	65	110
ENSDARG00000003189	psmd1	protein_coding	1866	1991	1845	1579	1699	1736
ENSDARG00000003193	rassf7b	protein_coding	205	232	269	280	215	231
ENSDARG00000003197	wdr21	protein_coding	202	185	189	237	182	159
ENSDARG00000003200	foxm1	protein_coding	25	21	19	29	22	40
ENSDARG00000003203	rhcga	protein_coding	377	1036	524	993	996	801
ENSDARG00000003205	ngly1	protein_coding	347	414	420	383	391	401
ENSDARG00000003206	chchd6a	protein_coding	293	347	301	292	243	266
ENSDARG00000003207	mterf3	protein_coding	209	237	230	200	193	187
ENSDARG00000003208	pomk	protein_coding	196	201	212	265	232	243
ENSDARG00000003209	si:ch73-129a22.11	protein_coding	0	0	0	0	0	0
ENSDARG00000003210	ANO2	protein_coding	511	445	467	390	487	439
ENSDARG00000003213	naa15a	protein_coding	1526	1538	1566	1340	1296	1336
ENSDARG00000003216	anxa2a	protein_coding	2000	2439	2206	2563	2424	2533
ENSDARG00000003217	urb2	protein_coding	357	374	356	250	250	259
ENSDARG00000003219	bin2a	protein_coding	572	596	593	545	320	480
ENSDARG00000003229	gdf9	protein_coding	0	1	1	0	0	1
ENSDARG00000003235	nup88	protein_coding	405	489	454	429	434	426
ENSDARG00000003244	gbp3	protein_coding	201	251	268	290	195	199
ENSDARG00000003250	pik3cd	protein_coding	163	137	149	125	140	146
ENSDARG00000003251	zbtb22b	protein_coding	231	130	162	131	175	199
ENSDARG00000003257	zgc:101559	protein_coding	211	235	213	222	214	227
ENSDARG00000003259	lox	protein_coding	104	105	106	100	95	94
ENSDARG00000003269	clcn3	protein_coding	496	487	436	376	420	481
ENSDARG00000003270	dhps	protein_coding	344	392	427	287	301	318
ENSDARG00000003281	pik3ip1	protein_coding	931	1090	1054	1140	1049	1048
ENSDARG00000003287	wdr12	protein_coding	369	386	391	348	322	296
ENSDARG00000003290	dab1b	protein_coding	113	72	89	110	89	93
ENSDARG00000003293	sox9a	protein_coding	426	386	456	330	401	381
ENSDARG00000003303	stc1	protein_coding	8	8	2	3	7	9
ENSDARG00000003307	stx16	protein_coding	587	588	613	599	602	571
ENSDARG00000003308	emc2	protein_coding	1062	1167	1121	1045	1076	1127
ENSDARG00000003311	pank2	protein_coding	1549	1201	1063	1373	1267	1376
ENSDARG00000003313	EPS8L1	protein_coding	101	159	154	122	124	147
ENSDARG00000003320	fam91a1	protein_coding	878	850	867	765	935	876
ENSDARG00000003326	cacng5a	protein_coding	53	69	65	110	78	61
ENSDARG00000003328	fam178a	protein_coding	252	201	209	248	232	236
ENSDARG00000003344	trpc2b	protein_coding	19	24	33	24	28	32
ENSDARG00000003373	commd2	protein_coding	276	334	332	284	250	267
ENSDARG00000003375	gng12a	protein_coding	266	355	290	320	242	249
ENSDARG00000003380	PAOX	protein_coding	591	623	582	533	435	582
ENSDARG00000003381	si:ch211-266g18.6	protein_coding	114	122	125	161	140	134
ENSDARG00000003382	cwc25	protein_coding	422	503	434	552	500	490
ENSDARG00000003383	asb8	protein_coding	594	591	618	645	637	655
ENSDARG00000003395	col4a3	protein_coding	90	73	82	93	80	113
ENSDARG00000003398	rbpja	protein_coding	387	448	390	466	410	485
ENSDARG00000003399	fgf8a	protein_coding	40	32	28	46	39	33
ENSDARG00000003403	tenm1	protein_coding	1124	1388	1224	1217	1224	1407
ENSDARG00000003411	foxa2	protein_coding	130	145	148	114	113	130
ENSDARG00000003414	capslb	protein_coding	24	37	31	26	26	21
ENSDARG00000003420	chrna5	protein_coding	190	217	195	196	192	199
ENSDARG00000003421	igf2bp2a	protein_coding	336	248	274	257	260	304
ENSDARG00000003429	hnrpdl	protein_coding	4328	4727	4644	4640	4398	4507
ENSDARG00000003444	dhrs7	protein_coding	439	434	416	447	367	421
ENSDARG00000003446	ippk	protein_coding	195	205	178	162	203	220
ENSDARG00000003449	pde10a	protein_coding	194	109	146	85	113	144
ENSDARG00000003462	fech	protein_coding	36	44	37	27	33	25
ENSDARG00000003469	neurod4	protein_coding	770	800	798	1112	1112	1000
ENSDARG00000003475	sult1st5	protein_coding	91	54	89	99	63	52
ENSDARG00000003486	ppp1caa	protein_coding	2540	2647	2851	2833	2847	2699
ENSDARG00000003487	nup93	protein_coding	1054	1104	1058	903	963	893
ENSDARG00000003495	madd	protein_coding	2386	2022	2181	1900	2304	2200
ENSDARG00000003512	anks1b	protein_coding	1236	1270	1249	1185	1329	1319
ENSDARG00000003517	impa1	protein_coding	331	364	339	310	298	275
ENSDARG00000003519	aprt	protein_coding	365	366	340	338	260	319
ENSDARG00000003520	tbc1d14	protein_coding	239	226	246	252	250	254
ENSDARG00000003523	itln3	protein_coding	20	24	24	53	40	53
ENSDARG00000003526	psma5	protein_coding	1141	1365	1210	989	986	973
ENSDARG00000003527	mak16	protein_coding	626	677	708	734	611	617
ENSDARG00000003531	tcea1	protein_coding	816	916	874	976	1017	895
ENSDARG00000003533	col8a1b	protein_coding	39	38	26	45	38	49
ENSDARG00000003544	adarb1b	protein_coding	263	147	199	118	214	196
ENSDARG00000003553	gnrhr2	protein_coding	8	3	8	12	12	8
ENSDARG00000003564	dohh	protein_coding	384	407	426	371	360	339
ENSDARG00000003570	hsp90b1	protein_coding	5884	5848	5709	3578	3419	3630
ENSDARG00000003573	dctn5	protein_coding	337	340	337	348	341	300
ENSDARG00000003576	klhl32	protein_coding	289	274	291	266	265	300
ENSDARG00000003584	pla2g7	protein_coding	331	308	350	384	296	369
ENSDARG00000003592	surf1	protein_coding	326	375	384	300	268	258
ENSDARG00000003599	rpl3	protein_coding	45971	53715	53445	51818	47949	47133
ENSDARG00000003607	nr2f6a	protein_coding	516	520	529	508	496	542
ENSDARG00000003615	slc26a3.2	protein_coding	1106	1153	960	1180	741	1262
ENSDARG00000003616	arih1	protein_coding	556	521	560	520	541	566
ENSDARG00000003631	clockb	protein_coding	742	634	667	670	729	803
ENSDARG00000003632	zgc:172270	protein_coding	45	72	53	49	49	56
ENSDARG00000003635	atp6v1e1a	protein_coding	246	266	274	225	214	246
ENSDARG00000003641	tfg	protein_coding	1009	1077	1059	769	858	901
ENSDARG00000003642	zfyve19	protein_coding	225	236	254	232	253	239
ENSDARG00000003655	tmem59l	protein_coding	3063	3179	3030	2819	3257	2995
ENSDARG00000003675	cryl1	protein_coding	214	219	209	179	138	169
ENSDARG00000003680	runx1t1	protein_coding	1635	1648	1657	1613	1849	1785
ENSDARG00000003681	eif5	protein_coding	3572	3906	3914	3657	3555	3681
ENSDARG00000003684	obsl1a	protein_coding	258	285	273	182	168	191
ENSDARG00000003693	hars	protein_coding	1958	2106	1866	989	1010	987
ENSDARG00000003695	vdac3	protein_coding	6677	7642	7485	6495	6745	6447
ENSDARG00000003697	slc5a8l	protein_coding	158	156	174	157	73	203
ENSDARG00000003699	atp7a	protein_coding	437	390	395	396	364	361
ENSDARG00000003701	cldng	protein_coding	6	2	6	3	2	9
ENSDARG00000003705	prnprs3	protein_coding	2294	2278	2388	2314	2417	2272
ENSDARG00000003706	ryr2b	protein_coding	112	127	94	36	47	70
ENSDARG00000003732	mitfa	protein_coding	24	32	25	32	24	23
ENSDARG00000003749	polb	protein_coding	271	291	269	343	315	300
ENSDARG00000003750	pfas	protein_coding	407	397	358	320	344	375
ENSDARG00000003751	lats1	protein_coding	457	519	519	563	505	454
ENSDARG00000003754	tspan2a	protein_coding	1109	1165	1150	1400	1335	1125
ENSDARG00000003757	cnpy1	protein_coding	330	403	344	310	260	238
ENSDARG00000003769	tada2b	protein_coding	127	128	153	149	130	152
ENSDARG00000003776	pip4k2aa	protein_coding	697	748	729	733	761	697
ENSDARG00000003779	ctnnd2b	protein_coding	974	1009	1020	996	1135	1078
ENSDARG00000003789	dennd5b	protein_coding	1510	1549	1562	1584	1651	1779
ENSDARG00000003795	IDH2	protein_coding	11611	13517	13347	12062	11769	11015
ENSDARG00000003797	asb2a.1	protein_coding	126	136	113	142	124	128
ENSDARG00000003803	LHX3	protein_coding	75	41	62	69	74	74
ENSDARG00000003808	aqp3a	protein_coding	2995	3060	3030	4087	3417	2694
ENSDARG00000003811	plxnb2a	protein_coding	1219	1183	1192	1229	1087	1221
ENSDARG00000003818	prkag1	protein_coding	601	558	567	641	484	516
ENSDARG00000003820	nr1d2a	protein_coding	1916	3117	2956	2933	2709	1844
ENSDARG00000003822	ankrd16	protein_coding	109	107	105	148	125	107
ENSDARG00000003827	snapc1b	protein_coding	158	175	143	177	145	150
ENSDARG00000003829	galnt2	protein_coding	876	949	956	866	868	975
ENSDARG00000003835	stom	protein_coding	1970	2021	1972	2385	2239	1857
ENSDARG00000003841	usb1	protein_coding	112	98	84	123	102	101
ENSDARG00000003845	chm	protein_coding	367	374	368	359	382	364
ENSDARG00000003846	mrpl21	protein_coding	260	306	239	187	219	236
ENSDARG00000003854	acsl1b	protein_coding	1337	1399	1264	1288	1004	1391
ENSDARG00000003860	cbx3a	protein_coding	1200	1313	1304	1426	1195	1181
ENSDARG00000003865	pard6b	protein_coding	54	29	38	30	43	60
ENSDARG00000003866	tm9sf2	protein_coding	2369	2358	2434	2459	2291	2364
ENSDARG00000003867	cdk20	protein_coding	122	103	86	87	138	102
ENSDARG00000003869	decr1	protein_coding	373	413	385	394	370	368
ENSDARG00000003872	ccdc102a	protein_coding	478	489	495	509	511	450
ENSDARG00000003877	pbrm1	protein_coding	632	573	592	496	570	594
ENSDARG00000003899	zdhhc23b	protein_coding	49	65	78	51	69	51
ENSDARG00000003900	si:dkeyp-111e5.4	protein_coding	9	12	21	19	19	26
ENSDARG00000003902	ctsl.1	protein_coding	3418	3857	3553	5745	4481	4696
ENSDARG00000003903	hapln2	protein_coding	21	12	20	22	16	18
ENSDARG00000003904	sycp1	protein_coding	57	55	66	100	71	62
ENSDARG00000003909	ftr01	protein_coding	24	31	23	45	21	48
ENSDARG00000003910	med13b	protein_coding	982	970	954	897	1062	1049
ENSDARG00000003920	setb	protein_coding	4056	4599	4445	4065	3990	4085
ENSDARG00000003925	cx28.6	protein_coding	28	42	25	24	28	31
ENSDARG00000003927	cldn12	protein_coding	691	697	699	695	688	675
ENSDARG00000003931	cndp2	protein_coding	1212	1248	1142	1801	1119	1596
ENSDARG00000003934	nxnl2	protein_coding	108	105	135	126	105	99
ENSDARG00000003938	rpa1	protein_coding	1242	1360	1173	1143	1213	1149
ENSDARG00000003940	mtfr1l	protein_coding	633	727	625	667	689	687
ENSDARG00000003941	rrs1	protein_coding	467	503	517	364	365	372
ENSDARG00000003944	NMUR1	protein_coding	4	5	0	2	7	7
ENSDARG00000003952	pfn2	protein_coding	7845	8024	8120	8620	7704	7537
ENSDARG00000003961	parp3	protein_coding	425	378	304	382	326	305
ENSDARG00000003963	traf4a	protein_coding	616	614	612	652	644	617
ENSDARG00000003965	tlx1	protein_coding	24	19	13	17	19	15
ENSDARG00000003968	zgc:162969	protein_coding	0	2	1	0	2	2
ENSDARG00000003970	trim35-13	protein_coding	102	128	116	91	83	99
ENSDARG00000003971	isl2a	protein_coding	351	411	384	304	256	339
ENSDARG00000003973	chordc1a	protein_coding	122	95	86	86	94	111
ENSDARG00000003974	spoplb	protein_coding	442	451	459	474	488	495
ENSDARG00000003977	zgc:153896	protein_coding	334	464	384	389	230	423
ENSDARG00000003984	LTN1	protein_coding	388	411	362	299	317	366
ENSDARG00000003989	crhr1	protein_coding	264	180	211	181	198	225
ENSDARG00000003991	fhl2b	protein_coding	108	98	97	140	163	128
ENSDARG00000003994	syt9a	protein_coding	374	335	366	390	367	425
ENSDARG00000003998	phyhipla	protein_coding	321	288	313	247	339	332
ENSDARG00000004015	adcyap1a	protein_coding	164	144	168	159	133	172
ENSDARG00000004017	spag1a	protein_coding	396	473	507	381	373	400
ENSDARG00000004018	CHST13	protein_coding	45	48	58	43	54	67
ENSDARG00000004023	isl1	protein_coding	1006	1038	1081	1249	1212	1217
ENSDARG00000004034	arhgdig	protein_coding	2829	3146	3027	3252	2860	2673
ENSDARG00000004037	cog2	protein_coding	204	231	228	206	209	227
ENSDARG00000004046	phf6	protein_coding	418	415	450	451	430	398
ENSDARG00000004049	marcksa	protein_coding	261	240	287	326	411	318
ENSDARG00000004051	CR354540.1	protein_coding	55	65	37	33	27	58
ENSDARG00000004055	uhrf1bp1l	protein_coding	484	452	518	447	472	475
ENSDARG00000004059	galk2	protein_coding	94	122	106	64	53	71
ENSDARG00000004060	bhlhe40	protein_coding	4794	5241	5041	5597	5592	4864
ENSDARG00000004074	bach2b	protein_coding	545	397	477	465	584	557
ENSDARG00000004078	acsl4a	protein_coding	971	961	830	1408	919	1491
ENSDARG00000004082	cx39.9	protein_coding	199	182	184	204	128	143
ENSDARG00000004094	acsbg2	protein_coding	1442	1509	1414	1680	1655	1787
ENSDARG00000004105	tie1	protein_coding	227	206	206	196	190	219
ENSDARG00000004109	CABZ01059909.1	protein_coding	0	1	0	2	2	0
ENSDARG00000004111	esr1	protein_coding	14	11	14	5	12	15
ENSDARG00000004114	tti1	protein_coding	123	113	118	105	89	102
ENSDARG00000004115	mgat4b	protein_coding	281	304	257	316	300	247
ENSDARG00000004130	mvk	protein_coding	131	107	98	73	64	53
ENSDARG00000004131	rttn	protein_coding	83	77	57	54	79	86
ENSDARG00000004132	usp19	protein_coding	1111	1095	1142	971	1034	1115
ENSDARG00000004141	zgc:92630	protein_coding	573	709	698	563	505	633
ENSDARG00000004150	grm2a	protein_coding	319	349	360	326	405	333
ENSDARG00000004151	rab23	protein_coding	186	148	167	136	166	122
ENSDARG00000004154	orai1b	protein_coding	49	42	49	38	46	45
ENSDARG00000004158	tmem63c	protein_coding	240	244	229	251	268	240
ENSDARG00000004160	reep3b	protein_coding	644	710	750	786	668	702
ENSDARG00000004161	ik	protein_coding	1139	1200	1144	1366	1152	1203
ENSDARG00000004167	zgc:110366	protein_coding	58	100	83	75	58	76
ENSDARG00000004169	stmn1a	protein_coding	1208	1385	1274	1377	1330	1229
ENSDARG00000004171	rabac1	protein_coding	723	762	807	803	747	696
ENSDARG00000004173	copa	protein_coding	2947	2972	3021	2679	2775	2877
ENSDARG00000004174	cnot1	protein_coding	4155	3758	4009	3445	4169	4084
ENSDARG00000004176	ulk4	protein_coding	24	20	33	25	28	36
ENSDARG00000004177	fam169ab	protein_coding	281	240	310	337	375	292
ENSDARG00000004184	nf1b	protein_coding	769	664	664	570	651	694
ENSDARG00000004187	zgc:122979	protein_coding	390	485	485	425	491	470
ENSDARG00000004189	cbx1a	protein_coding	1437	1537	1469	1697	1570	1433
ENSDARG00000004196	tnfsf10l	protein_coding	318	294	305	348	353	308
ENSDARG00000004199	spam1	protein_coding	22	47	30	31	39	67
ENSDARG00000004204	efhc2	protein_coding	43	39	43	44	49	34
ENSDARG00000004211	ccdc106a	protein_coding	735	734	771	953	739	850
ENSDARG00000004218	rnd1l	protein_coding	498	522	567	540	606	578
ENSDARG00000004219	SLC6A3	protein_coding	104	108	93	87	91	119
ENSDARG00000004227	pde3a	protein_coding	257	180	210	194	231	205
ENSDARG00000004232	dlb	protein_coding	350	373	389	478	488	430
ENSDARG00000004243	asic4b	protein_coding	14	7	17	16	14	14
ENSDARG00000004246	slit2	protein_coding	1259	1209	1244	1327	1459	1335
ENSDARG00000004251	dhfr	protein_coding	336	409	343	281	250	299
ENSDARG00000004256	wnt11	protein_coding	12	13	23	22	26	29
ENSDARG00000004260	cul5b	protein_coding	87	100	90	93	118	99
ENSDARG00000004261	tmed9	protein_coding	1374	1469	1467	1378	1145	1177
ENSDARG00000004262	cyp46a1.2	protein_coding	90	109	100	112	72	74
ENSDARG00000004270	atl3	protein_coding	706	738	701	671	711	695
ENSDARG00000004274	zgc:112496	protein_coding	105	67	67	67	47	70
ENSDARG00000004280	seh1l	protein_coding	663	667	603	666	587	575
ENSDARG00000004282	zgc:77375	protein_coding	194	168	150	165	199	180
ENSDARG00000004291	hecw1b	protein_coding	840	708	777	812	932	884
ENSDARG00000004296	ambp	protein_coding	1505	1595	1657	1549	1436	1959
ENSDARG00000004297	irf2bpl	protein_coding	1715	1857	1946	1759	1983	1771
ENSDARG00000004301	rhogb	protein_coding	159	183	119	161	152	152
ENSDARG00000004302	slc45a1	protein_coding	324	318	333	292	320	337
ENSDARG00000004305	vangl1	protein_coding	234	206	237	212	292	218
ENSDARG00000004306	klhl18	protein_coding	215	222	193	164	199	215
ENSDARG00000004307	lypd6	protein_coding	129	110	96	156	132	127
ENSDARG00000004308	fam8a1	protein_coding	233	221	258	251	230	235
ENSDARG00000004311	ldlrap1a	protein_coding	124	158	150	161	151	130
ENSDARG00000004318	cbwd	protein_coding	297	295	278	245	228	215
ENSDARG00000004322	ush1ga	protein_coding	28	30	31	43	55	25
ENSDARG00000004325	casp9	protein_coding	195	196	199	243	222	208
ENSDARG00000004328	si:ch1073-284b18.2	protein_coding	6	4	2	1	3	5
ENSDARG00000004336	exoc4	protein_coding	447	410	342	326	391	432
ENSDARG00000004343	nelfe	protein_coding	362	395	389	430	444	409
ENSDARG00000004358	gnb3a	protein_coding	705	663	766	1036	997	962
ENSDARG00000004363	lhfp	protein_coding	256	262	265	261	279	291
ENSDARG00000004372	fmnl3	protein_coding	281	290	287	270	269	292
ENSDARG00000004377	ppp1r13ba	protein_coding	886	871	951	1027	1089	987
ENSDARG00000004378	yrk	protein_coding	273	283	265	305	232	282
ENSDARG00000004386	si:dkey-153k10.9	protein_coding	994	1004	1068	1106	1269	1232
ENSDARG00000004392	hdr	protein_coding	168	213	191	201	152	225
ENSDARG00000004396	b3gnt5b	protein_coding	56	68	92	93	70	80
ENSDARG00000004402	elovl6	protein_coding	373	415	393	426	464	391
ENSDARG00000004405	snx10a	protein_coding	24	31	40	28	20	28
ENSDARG00000004406	spra	protein_coding	189	180	167	129	115	146
ENSDARG00000004415	tcf7l2	protein_coding	1772	1811	1883	2337	2237	2103
ENSDARG00000004427	dpy30	protein_coding	418	466	385	438	394	385
ENSDARG00000004433	btk	protein_coding	30	50	33	34	36	39
ENSDARG00000004436	fam92a1	protein_coding	100	126	107	145	114	122
ENSDARG00000004445	GRM5	protein_coding	155	107	120	117	115	127
ENSDARG00000004447	si:dkey-150l7.7	protein_coding	33	21	49	22	37	25
ENSDARG00000004451	tnfrsfa	protein_coding	230	184	195	182	188	193
ENSDARG00000004452	tardbpl	protein_coding	3244	3344	3261	3589	3602	3450
ENSDARG00000004455	p2rx5	protein_coding	77	85	99	87	75	64
ENSDARG00000004459	unc119.2	protein_coding	42	57	47	84	67	77
ENSDARG00000004460	desi2	protein_coding	248	255	220	250	249	252
ENSDARG00000004470	prkcsh	protein_coding	1037	1176	1096	1033	924	1051
ENSDARG00000004472	atat1	protein_coding	176	184	173	217	211	222
ENSDARG00000004473	tbx21	protein_coding	70	74	71	67	73	76
ENSDARG00000004492	pcyt1ab	protein_coding	338	376	377	315	333	348
ENSDARG00000004497	tspan33	protein_coding	219	249	222	278	243	199
ENSDARG00000004498	xkr8.1	protein_coding	12	19	9	27	13	13
ENSDARG00000004502	rcor3	protein_coding	198	159	163	144	155	173
ENSDARG00000004517	ppat	protein_coding	537	555	508	381	360	397
ENSDARG00000004525	C2H1orf35	protein_coding	157	149	170	167	156	134
ENSDARG00000004527	pin4	protein_coding	259	325	309	236	258	265
ENSDARG00000004529	zgc:173742	protein_coding	21	20	21	25	19	9
ENSDARG00000004532	cobl	protein_coding	0	0	0	0	0	0
ENSDARG00000004537	kmt2a	protein_coding	2978	2465	2712	2470	2809	2897
ENSDARG00000004539	ptgs2a	protein_coding	201	294	342	378	359	278
ENSDARG00000004561	prkcg	protein_coding	85	43	56	52	57	60
ENSDARG00000004574	gtf3c2	protein_coding	89	102	82	75	99	96
ENSDARG00000004576	plk4	protein_coding	181	155	166	146	144	184
ENSDARG00000004577	zgc:194665	protein_coding	268	299	287	281	317	275
ENSDARG00000004580	nmnat2	protein_coding	827	773	790	775	944	863
ENSDARG00000004581	sel1l	protein_coding	872	863	852	913	873	860
ENSDARG00000004586	ntrk1	protein_coding	65	34	35	37	30	41
ENSDARG00000004587	kat5a	protein_coding	603	620	653	626	700	688
ENSDARG00000004588	sox4a	protein_coding	3440	3679	3488	4481	4678	4194
ENSDARG00000004592	gpr22	protein_coding	260	281	261	220	318	278
ENSDARG00000004594	znf800a	protein_coding	233	220	291	248	304	228
ENSDARG00000004597	lrrc4ba	protein_coding	148	79	99	91	119	118
ENSDARG00000004598	or102-2	protein_coding	0	0	0	0	0	1
ENSDARG00000004616	mtmr2	protein_coding	269	298	275	261	267	260
ENSDARG00000004618	stx2a	protein_coding	105	114	109	106	86	109
ENSDARG00000004621	gpm6ab	protein_coding	6140	6258	6210	7230	7350	6511
ENSDARG00000004627	panx3	protein_coding	36	31	24	43	52	36
ENSDARG00000004632	egln1b	protein_coding	162	226	225	176	140	174
ENSDARG00000004633	epn3b	protein_coding	38	32	42	38	38	60
ENSDARG00000004634	osbp	protein_coding	403	334	378	318	337	371
ENSDARG00000004635	epha7	protein_coding	502	484	582	490	667	555
ENSDARG00000004636	ccdc9	protein_coding	452	404	406	397	393	411
ENSDARG00000004643	cdhr1a	protein_coding	520	554	561	643	630	578
ENSDARG00000004647	spice1	protein_coding	46	41	43	38	45	50
ENSDARG00000004648	kctd16a	protein_coding	103	94	91	78	114	95
ENSDARG00000004658	zgc:101810	protein_coding	891	686	903	999	1032	835
ENSDARG00000004672	ptk2ab	protein_coding	664	692	649	741	726	711
ENSDARG00000004680	dnajb6a	protein_coding	700	730	738	866	819	818
ENSDARG00000004687	acaa1	protein_coding	600	752	642	661	551	723
ENSDARG00000004692	nabp1a	protein_coding	413	455	499	404	363	442
ENSDARG00000004695	six4a	protein_coding	132	139	132	131	123	106
ENSDARG00000004696	eefsec	protein_coding	185	179	147	161	134	154
ENSDARG00000004697	rxrgb	protein_coding	246	216	239	282	269	279
ENSDARG00000004702	irf2bp2a	protein_coding	700	754	679	768	798	755
ENSDARG00000004706	syf2	protein_coding	669	734	671	838	771	693
ENSDARG00000004712	tbr1b	protein_coding	319	303	332	430	392	328
ENSDARG00000004713	mad2l1	protein_coding	164	167	165	108	132	137
ENSDARG00000004714	tcf12	protein_coding	1369	1360	1388	1537	1547	1328
ENSDARG00000004721	mpp5b	protein_coding	97	90	111	133	125	134
ENSDARG00000004724	tcea3	protein_coding	244	294	297	354	287	263
ENSDARG00000004726	trappc11	protein_coding	690	685	636	662	703	645
ENSDARG00000004727	cmss1	protein_coding	168	217	197	146	121	131
ENSDARG00000004735	hnrnpub	protein_coding	3037	2950	3039	3014	3192	3151
ENSDARG00000004745	lmbr1l	protein_coding	297	321	301	413	413	439
ENSDARG00000004748	zgc:100868	protein_coding	2069	2354	2761	1843	1858	1308
ENSDARG00000004753	mylkb	protein_coding	152	130	139	115	113	132
ENSDARG00000004754	hspa4a	protein_coding	1131	1438	1270	739	785	940
ENSDARG00000004757	ybx1	protein_coding	17061	17937	19706	16849	16368	15886
ENSDARG00000004763	hhla2a.2	protein_coding	15	14	18	9	12	7
ENSDARG00000004771	ankrd10b	protein_coding	358	353	343	337	323	371
ENSDARG00000004774	wdr36	protein_coding	480	594	555	433	458	447
ENSDARG00000004782	fgfr3	protein_coding	430	338	380	306	411	379
ENSDARG00000004785	cops2	protein_coding	1167	1234	1278	1359	1179	1119
ENSDARG00000004789	lrp1ba	protein_coding	188	119	137	95	131	132
ENSDARG00000004794	ccdc146	protein_coding	21	23	25	25	31	27
ENSDARG00000004796	mgrn1b	protein_coding	837	870	864	1015	885	838
ENSDARG00000004803	CR759920.1	protein_coding	0	0	0	0	0	0
ENSDARG00000004806	grwd1	protein_coding	328	379	363	277	288	278
ENSDARG00000004823	asz1	protein_coding	9	4	8	2	9	4
ENSDARG00000004830	flot2a	protein_coding	3838	4143	3890	4216	3879	3523
ENSDARG00000004836	dnajc5ab	protein_coding	1772	1633	1655	2227	2004	1747
ENSDARG00000004840	rassf1	protein_coding	322	314	325	388	382	325
ENSDARG00000004843	foxp1a	protein_coding	867	946	881	1065	1015	1024
ENSDARG00000004851	hinfp	protein_coding	141	149	138	187	129	186
ENSDARG00000004861	esrrga	protein_coding	1294	1217	1406	1339	1390	1284
ENSDARG00000004864	FOXR1	protein_coding	0	0	0	0	0	1
ENSDARG00000004866	fam63a	protein_coding	437	416	433	468	449	403
ENSDARG00000004869	penka	protein_coding	460	472	389	368	222	373
ENSDARG00000004870	psen1	protein_coding	572	580	586	544	516	590
ENSDARG00000004871	mst1rb	protein_coding	23	16	11	3	9	23
ENSDARG00000004874	spata6l	protein_coding	17	20	20	21	21	17
ENSDARG00000004875	TMC6	protein_coding	340	339	342	362	357	310
ENSDARG00000004877	rock2b	protein_coding	348	314	331	345	356	340
ENSDARG00000004880	acsm3	protein_coding	266	256	235	242	256	241
ENSDARG00000004889	aga	protein_coding	125	128	154	145	101	129
ENSDARG00000004891	pex19	protein_coding	1356	1598	1499	1513	1378	1344
ENSDARG00000004898	zp2l2	protein_coding	32	8	26	28	52	13
ENSDARG00000004904	gys2	protein_coding	885	869	941	629	626	822
ENSDARG00000004906	stip1	protein_coding	1825	1932	1916	1623	1573	1680
ENSDARG00000004925	immp2l	protein_coding	98	132	111	87	80	78
ENSDARG00000004930	lmo7a	protein_coding	1257	1312	1332	1403	1357	1470
ENSDARG00000004931	slc8a3	protein_coding	91	77	92	66	78	58
ENSDARG00000004932	kal1b	protein_coding	337	342	368	388	351	342
ENSDARG00000004937	skp2	protein_coding	126	113	124	104	123	106
ENSDARG00000004939	mtdhb	protein_coding	353	253	202	213	268	362
ENSDARG00000004948	bccip	protein_coding	1138	1308	1146	1321	1077	1099
ENSDARG00000004952	rsad2	protein_coding	9	6	9	10	9	14
ENSDARG00000004953	mxb	protein_coding	2	3	8	6	0	0
ENSDARG00000004954	grna	protein_coding	72	137	82	157	131	136
ENSDARG00000004956	zmat2	protein_coding	536	613	565	729	636	632
ENSDARG00000004964	cyp4t8	protein_coding	575	588	495	643	472	704
ENSDARG00000004979	elovl5	protein_coding	281	281	251	139	140	236
ENSDARG00000004988	ppp3ca	protein_coding	1288	1292	1273	1345	1475	1337
ENSDARG00000005002	brf1b	protein_coding	109	114	114	117	129	134
ENSDARG00000005004	slc5a12	protein_coding	184	253	255	74	100	316
ENSDARG00000005010	ZNF784	protein_coding	35	28	27	28	34	28
ENSDARG00000005015	TSPY2	protein_coding	740	723	677	861	873	690
ENSDARG00000005023	fkbp9	protein_coding	324	363	339	314	297	332
ENSDARG00000005026	tshz1	protein_coding	1100	1051	1130	1127	1191	1208
ENSDARG00000005034	ispd	protein_coding	198	234	233	228	224	243
ENSDARG00000005049	rab20	protein_coding	137	159	140	159	138	150
ENSDARG00000005050	wnt2ba	protein_coding	21	35	16	24	31	23
ENSDARG00000005057	dimt1l	protein_coding	260	295	303	313	250	239
ENSDARG00000005058	ncapd2	protein_coding	459	516	479	391	514	532
ENSDARG00000005078	eif4e3	protein_coding	641	595	665	713	716	626
ENSDARG00000005085	ggctb	protein_coding	456	577	509	496	481	387
ENSDARG00000005092	cep89	protein_coding	59	44	39	51	54	50
ENSDARG00000005095	glcea	protein_coding	258	267	247	270	267	232
ENSDARG00000005098	zgc:86764	protein_coding	126	156	124	154	142	150
ENSDARG00000005104	limk2	protein_coding	918	870	876	1036	939	892
ENSDARG00000005108	oclna	protein_coding	857	1063	1117	1273	1043	967
ENSDARG00000005112	cdh17	protein_coding	2606	2882	2379	2007	1279	2529
ENSDARG00000005115	calub	protein_coding	355	376	347	293	305	334
ENSDARG00000005122	atp2a2b	protein_coding	2677	2719	2488	1506	1686	1847
ENSDARG00000005126	large	protein_coding	139	105	117	94	112	119
ENSDARG00000005128	rnaseh2b	protein_coding	351	403	357	351	368	310
ENSDARG00000005134	psmd11b	protein_coding	594	667	593	493	488	512
ENSDARG00000005139	hhatlb	protein_coding	686	680	651	648	635	604
ENSDARG00000005141	camkvb	protein_coding	847	707	694	648	592	611
ENSDARG00000005150	tbx20	protein_coding	59	49	39	26	31	52
ENSDARG00000005154	aspa	protein_coding	103	85	91	58	80	92
ENSDARG00000005159	cyth3b	protein_coding	430	412	434	513	516	460
ENSDARG00000005162	tpm3	protein_coding	7029	8261	7794	7719	6502	6490
ENSDARG00000005163	efr3a	protein_coding	1002	940	1029	1022	938	972
ENSDARG00000005172	dynll2b	protein_coding	491	518	504	412	381	400
ENSDARG00000005176	zgc:101040	protein_coding	126	143	124	60	50	107
ENSDARG00000005179	C17H14orf159	protein_coding	516	580	535	416	385	561
ENSDARG00000005185	cpn1	protein_coding	92	111	69	110	66	67
ENSDARG00000005186	sp4	protein_coding	596	607	609	655	734	611
ENSDARG00000005191	ahcy	protein_coding	15906	17392	17784	14722	13885	16786
ENSDARG00000005210	coro2a	protein_coding	392	374	330	421	420	399
ENSDARG00000005216	zgc:158328	protein_coding	43	26	34	45	38	47
ENSDARG00000005218	wrnip1	protein_coding	67	67	84	62	67	58
ENSDARG00000005220	pdcd6	protein_coding	444	463	443	418	390	382
ENSDARG00000005221	desmb	protein_coding	640	803	737	919	669	829
ENSDARG00000005230	ssr2	protein_coding	1937	2197	2157	2089	1836	1805
ENSDARG00000005232	ccdc85ca	protein_coding	220	193	208	211	220	241
ENSDARG00000005236	srcap	protein_coding	2069	1806	1836	1745	2123	2203
ENSDARG00000005246	asb3	protein_coding	117	114	125	83	96	83
ENSDARG00000005251	rpe	protein_coding	438	517	445	441	385	403
ENSDARG00000005254	kdelr2a	protein_coding	1158	1191	1110	1120	876	1000
ENSDARG00000005257	si:dkey-110k5.10	protein_coding	24	25	13	29	26	19
ENSDARG00000005271	zc3h12a	protein_coding	31	37	48	32	26	35
ENSDARG00000005274	rad52	protein_coding	33	44	49	38	34	47
ENSDARG00000005284	fbxl15	protein_coding	93	125	81	100	70	97
ENSDARG00000005314	CALHM1	protein_coding	9	3	6	5	4	4
ENSDARG00000005315	celf1	protein_coding	1327	1274	1308	1295	1266	1343
ENSDARG00000005318	stam2	protein_coding	682	703	755	753	659	682
ENSDARG00000005320	nipsnap1	protein_coding	125	116	114	71	62	98
ENSDARG00000005327	ftr66	protein_coding	3	6	6	3	7	4
ENSDARG00000005332	lipib	protein_coding	34	57	47	96	103	78
ENSDARG00000005335	slc22a4	protein_coding	66	85	82	67	39	79
ENSDARG00000005343	ccdc85al	protein_coding	266	228	243	271	258	204
ENSDARG00000005350	dip2ba	protein_coding	894	870	892	809	809	864
ENSDARG00000005355	larp6	protein_coding	541	539	549	575	625	494
ENSDARG00000005356	tyro3	protein_coding	116	96	121	100	97	117
ENSDARG00000005359	sucla2	protein_coding	2954	3301	3234	2574	2544	2511
ENSDARG00000005364	grin3ba	protein_coding	77	59	67	46	63	69
ENSDARG00000005368	mcamb	protein_coding	500	598	560	557	510	571
ENSDARG00000005371	gprc6a	protein_coding	28	40	36	51	43	25
ENSDARG00000005372	camk4	protein_coding	582	510	520	623	587	574
ENSDARG00000005374	tubgcp4	protein_coding	352	358	345	328	368	375
ENSDARG00000005382	prdm9	protein_coding	223	208	208	236	219	230
ENSDARG00000005392	slc5a5	protein_coding	16	7	12	8	10	8
ENSDARG00000005394	dnmt3aa	protein_coding	168	121	116	72	104	112
ENSDARG00000005397	trim3b	protein_coding	1401	1369	1402	1648	1543	1516
ENSDARG00000005414	grapa	protein_coding	55	44	49	60	58	38
ENSDARG00000005416	map3k5	protein_coding	1224	955	1063	1023	1127	1184
ENSDARG00000005423	pgam1a	protein_coding	2244	2101	2031	2213	1896	2201
ENSDARG00000005425	wdfy1	protein_coding	227	228	258	192	255	251
ENSDARG00000005448	mtfmt	protein_coding	157	200	168	154	159	135
ENSDARG00000005451	gdi2	protein_coding	4566	4890	4863	4460	4509	4640
ENSDARG00000005453	foxp2	protein_coding	589	561	621	601	658	649
ENSDARG00000005454	tacc3	protein_coding	420	408	427	422	437	448
ENSDARG00000005456	katnb1	protein_coding	682	709	682	628	696	646
ENSDARG00000005458	csnk1g2a	protein_coding	740	811	794	875	795	822
ENSDARG00000005462	kif4	protein_coding	358	381	328	334	357	336
ENSDARG00000005463	slc30a1a	protein_coding	986	902	884	940	857	1137
ENSDARG00000005464	dnase1l3	protein_coding	144	179	172	202	188	168
ENSDARG00000005468	irf2bp1	protein_coding	755	838	866	802	845	787
ENSDARG00000005476	nav3	protein_coding	660	524	571	494	717	644
ENSDARG00000005479	tenm3	protein_coding	2594	2446	2466	2564	2792	2712
ENSDARG00000005481	nfkbiaa	protein_coding	432	479	429	508	577	327
ENSDARG00000005482	rapgef2	protein_coding	1832	1707	1744	1812	2093	2073
ENSDARG00000005485	ucmab	protein_coding	241	331	285	462	423	398
ENSDARG00000005500	dgcr6	protein_coding	169	177	177	172	154	174
ENSDARG00000005510	gdf6b	protein_coding	11	10	8	8	11	7
ENSDARG00000005513	naca	protein_coding	17374	19298	20236	19439	17824	17472
ENSDARG00000005518	slc5a9	protein_coding	102	133	112	82	57	126
ENSDARG00000005522	galr1a	protein_coding	7	15	11	13	21	13
ENSDARG00000005525	acy3.2	protein_coding	326	352	338	271	265	364
ENSDARG00000005526	igfn1.1	protein_coding	1157	1376	1274	969	994	858
ENSDARG00000005536	ubr7	protein_coding	620	645	559	567	563	533
ENSDARG00000005540	xpo7	protein_coding	1091	1090	1167	976	1132	1074
ENSDARG00000005541	wif1	protein_coding	378	347	330	384	365	356
ENSDARG00000005544	btbd3a	protein_coding	77	50	57	48	60	79
ENSDARG00000005547	rint1	protein_coding	182	180	166	167	215	174
ENSDARG00000005549	ZNF710	protein_coding	570	604	596	589	658	641
ENSDARG00000005551	hnrnph1l	protein_coding	1142	1292	1294	1318	1396	1337
ENSDARG00000005559	pou4f1	protein_coding	316	346	360	439	453	431
ENSDARG00000005560	ywhah	protein_coding	3656	4018	3746	4339	4324	4020
ENSDARG00000005561	gfm2	protein_coding	227	241	201	197	201	195
ENSDARG00000005565	entpd8	protein_coding	146	190	197	348	152	410
ENSDARG00000005574	vsx2	protein_coding	268	232	260	295	314	254
ENSDARG00000005576	mphosph8	protein_coding	1164	1192	1119	1199	1160	1169
ENSDARG00000005578	ugp2a	protein_coding	938	688	881	602	684	819
ENSDARG00000005586	zbtb20	protein_coding	28	12	12	9	15	19
ENSDARG00000005590	mtf2	protein_coding	369	332	307	323	376	359
ENSDARG00000005593	rxrga	processed_transcript	150	124	120	153	133	144
ENSDARG00000005595	adgb	protein_coding	60	62	63	74	81	57
ENSDARG00000005606	paxip1	protein_coding	487	466	550	412	486	491
ENSDARG00000005612	aph1b	protein_coding	522	589	567	556	519	491
ENSDARG00000005616	bfb	protein_coding	93	60	88	274	239	314
ENSDARG00000005619	nek2	protein_coding	54	52	60	61	54	60
ENSDARG00000005625	tmem57a	protein_coding	355	300	303	344	368	332
ENSDARG00000005626	RHOU	protein_coding	23	26	37	31	20	34
ENSDARG00000005627	CABZ01068209.1	protein_coding	23	17	22	28	26	30
ENSDARG00000005629	smyd2b	protein_coding	401	562	614	440	370	318
ENSDARG00000005640	adat3	protein_coding	40	37	37	45	36	39
ENSDARG00000005643	gcat	protein_coding	475	578	543	529	468	483
ENSDARG00000005645	robo3	protein_coding	955	915	891	926	1009	993
ENSDARG00000005648	olfml2a	protein_coding	58	68	67	70	47	49
ENSDARG00000005651	hrasb	protein_coding	579	624	650	727	645	663
ENSDARG00000005652	man1a1	protein_coding	1438	1383	1367	1257	1143	1343
ENSDARG00000005670	ttbk2	protein_coding	275	203	202	169	195	232
ENSDARG00000005673	f3b	protein_coding	64	60	60	86	81	72
ENSDARG00000005675	sec61al2	protein_coding	552	614	609	499	456	421
ENSDARG00000005679	trip10a	protein_coding	367	317	367	347	348	382
ENSDARG00000005690	slc25a23a	protein_coding	674	762	916	769	760	841
ENSDARG00000005699	ddx19	protein_coding	766	746	755	644	630	671
ENSDARG00000005704	eps8l3	protein_coding	437	488	436	422	268	517
ENSDARG00000005713	ethe1	protein_coding	397	568	551	697	554	707
ENSDARG00000005716	olfml2ba	protein_coding	87	96	78	78	84	68
ENSDARG00000005738	rpf1	protein_coding	351	414	395	465	423	384
ENSDARG00000005739	gpm6ba	protein_coding	1618	1444	1503	1717	1824	1677
ENSDARG00000005749	cand2	protein_coding	427	478	464	500	496	369
ENSDARG00000005754	ptprfb	protein_coding	3041	2783	2850	2736	2882	2952
ENSDARG00000005762	col14a1a	protein_coding	395	356	397	398	453	395
ENSDARG00000005772	tsr2	protein_coding	429	479	435	412	391	329
ENSDARG00000005774	pl10	protein_coding	3683	3948	3867	3156	3560	3684
ENSDARG00000005775	scn8aa	protein_coding	2418	1988	2112	1860	2246	2317
ENSDARG00000005776	guk1b	protein_coding	444	580	527	894	772	768
ENSDARG00000005780	npy8br	protein_coding	31	22	24	18	17	28
ENSDARG00000005783	ncanb	protein_coding	333	231	271	246	352	283
ENSDARG00000005786	ppm1f	protein_coding	26	19	19	20	32	17
ENSDARG00000005789	enpp1	protein_coding	377	399	359	355	391	361
ENSDARG00000005791	rpl28	protein_coding	10115	11789	11050	10067	9277	9310
ENSDARG00000005799	smim14	protein_coding	297	323	297	381	341	310
ENSDARG00000005800	ampd3a	protein_coding	207	168	225	169	206	222
ENSDARG00000005814	klhl10a	protein_coding	0	3	2	2	1	2
ENSDARG00000005821	ncf2	protein_coding	51	44	46	67	50	56
ENSDARG00000005823	slc39a10	protein_coding	630	719	665	664	637	640
ENSDARG00000005827	eif2s1a	protein_coding	720	808	759	774	700	702
ENSDARG00000005828	faima	protein_coding	66	75	80	80	92	76
ENSDARG00000005834	gatad2b	protein_coding	310	259	267	230	298	279
ENSDARG00000005840	got2b	protein_coding	3300	3839	3606	2671	2717	2665
ENSDARG00000005841	tnni2a.2	protein_coding	495	539	546	432	430	468
ENSDARG00000005842	cd9a	protein_coding	496	558	516	493	470	535
ENSDARG00000005846	FO704755.1	protein_coding	3	3	6	6	5	4
ENSDARG00000005853	slc25a6	protein_coding	285	237	263	231	251	229
ENSDARG00000005861	ralgapa2	protein_coding	1096	1091	1109	1028	1070	1145
ENSDARG00000005865	or131-1	protein_coding	2	1	1	0	0	1
ENSDARG00000005867	gon4l	protein_coding	718	736	670	694	702	729
ENSDARG00000005870	mmadhc	protein_coding	827	1062	1003	957	898	923
ENSDARG00000005883	rfx1a	protein_coding	580	553	570	550	654	596
ENSDARG00000005891	cyb5r3	protein_coding	676	708	552	644	507	599
ENSDARG00000005894	slc7a9	protein_coding	159	183	187	175	135	218
ENSDARG00000005897	dera	protein_coding	310	290	329	308	240	291
ENSDARG00000005908	clk4b	protein_coding	716	824	855	977	909	965
ENSDARG00000005913	TGM1	protein_coding	147	250	86	46	4	84
ENSDARG00000005915	tcf3a	protein_coding	132	95	105	108	122	99
ENSDARG00000005916	srpk3	protein_coding	334	399	377	306	367	397
ENSDARG00000005924	serpina10a	protein_coding	1423	1487	1485	1796	1672	1397
ENSDARG00000005926	ak2	protein_coding	1682	1952	1986	1735	1622	1614
ENSDARG00000005927	tbc1d17	protein_coding	488	479	507	593	577	532
ENSDARG00000005941	yes1	protein_coding	1252	1242	1345	1314	1330	1323
ENSDARG00000005942	v2rl1	protein_coding	37	32	31	38	51	32
ENSDARG00000005943	htra4	protein_coding	139	128	138	177	189	141
ENSDARG00000005945	sart1	protein_coding	1226	1285	1284	1389	1314	1372
ENSDARG00000005948	ankmy2a	protein_coding	176	160	164	172	174	170
ENSDARG00000005972	ric8b	protein_coding	395	410	431	395	348	437
ENSDARG00000005980	sfswap	protein_coding	1698	1603	1764	1516	1548	1801
ENSDARG00000005989	rgl1	protein_coding	511	572	508	609	556	572
ENSDARG00000005993	prc1b	protein_coding	117	124	113	127	118	98
ENSDARG00000006003	mycla	protein_coding	242	257	240	261	245	212
ENSDARG00000006008	dct	protein_coding	910	731	880	716	765	808
ENSDARG00000006010	bmi1a	protein_coding	281	311	278	292	294	308
ENSDARG00000006011	klhl42	protein_coding	72	69	70	90	82	78
ENSDARG00000006019	tktb	protein_coding	4063	4529	4302	3089	3324	3315
ENSDARG00000006025	tp53i11b	protein_coding	602	652	605	850	738	683
ENSDARG00000006029	lta4h	protein_coding	682	805	702	945	587	893
ENSDARG00000006031	abat	protein_coding	2944	2489	2606	2229	2204	2655
ENSDARG00000006038	aebp2	protein_coding	305	386	381	321	330	397
ENSDARG00000006040	cyp20a1	protein_coding	445	410	405	410	401	357
ENSDARG00000006044	ust	protein_coding	72	94	98	90	81	91
ENSDARG00000006052	malt1a	protein_coding	112	148	133	150	118	123
ENSDARG00000006060	aim1b	protein_coding	972	812	835	907	1003	945
ENSDARG00000006062	akap1b	protein_coding	999	899	932	590	670	662
ENSDARG00000006065	znf385b	protein_coding	470	491	473	488	558	529
ENSDARG00000006074	uck2a	protein_coding	616	597	651	701	597	558
ENSDARG00000006079	gpr37l1a	protein_coding	58	57	72	53	75	57
ENSDARG00000006092	rad21a	protein_coding	3227	3384	3263	3648	3636	3549
ENSDARG00000006093	cdk15	protein_coding	134	124	146	118	124	136
ENSDARG00000006094	igf2r	protein_coding	490	435	472	345	433	393
ENSDARG00000006109	si:dkeyp-104h9.7	protein_coding	4	5	3	6	7	8
ENSDARG00000006110	chd	protein_coding	38	38	39	36	45	40
ENSDARG00000006112	myof	protein_coding	437	437	410	520	495	425
ENSDARG00000006120	tbx2b	protein_coding	934	844	906	882	939	1030
ENSDARG00000006124	kdm5c	protein_coding	2256	2347	2250	2243	2552	2594
ENSDARG00000006125	csnk1db	protein_coding	2730	3004	3109	3017	2982	3067
ENSDARG00000006128	cep170aa	protein_coding	891	831	842	818	941	866
ENSDARG00000006137	star	protein_coding	194	210	204	107	88	213
ENSDARG00000006151	pde11al	protein_coding	62	47	63	52	80	82
ENSDARG00000006169	lrrk2	protein_coding	493	433	495	439	439	526
ENSDARG00000006174	lrrc23	protein_coding	18	22	21	35	27	19
ENSDARG00000006181	hif1aa	protein_coding	356	341	337	344	397	362
ENSDARG00000006192	gatad2ab	protein_coding	411	392	387	373	404	399
ENSDARG00000006196	sav1	protein_coding	491	469	457	456	442	437
ENSDARG00000006200	eif4g1a	protein_coding	3592	3612	3554	2566	2561	2808
ENSDARG00000006202	erbb3a	protein_coding	1029	1003	1093	1198	1124	1217
ENSDARG00000006206	pou4f3	protein_coding	73	70	70	76	85	93
ENSDARG00000006207	gpx1b	protein_coding	359	376	385	335	226	357
ENSDARG00000006215	akr1b1	protein_coding	2135	2337	2195	2423	1884	2499
ENSDARG00000006219	gnl3	protein_coding	811	962	935	919	896	909
ENSDARG00000006220	ugt1ab	protein_coding	3329	3609	3183	3107	2099	3143
ENSDARG00000006225	ddx39aa	protein_coding	1424	1770	1626	1616	1599	1517
ENSDARG00000006235	brms1la	protein_coding	550	601	582	682	574	554
ENSDARG00000006240	slc27a1a	protein_coding	681	741	688	583	539	585
ENSDARG00000006242	ptp4a1	protein_coding	2780	3051	2852	3339	3158	2927
ENSDARG00000006251	ell2	protein_coding	795	813	810	750	705	752
ENSDARG00000006253	mier3a	protein_coding	396	365	399	391	454	433
ENSDARG00000006257	vldlr	protein_coding	1216	1290	1258	1263	1429	1397
ENSDARG00000006260	tuba8l4	protein_coding	6562	8127	7270	5795	6738	6436
ENSDARG00000006266	stat1a	protein_coding	1368	1367	1382	2131	1555	1498
ENSDARG00000006272	mpp5a	protein_coding	292	260	242	245	284	269
ENSDARG00000006279	rragd	protein_coding	51	50	38	33	27	42
ENSDARG00000006283	waslb	protein_coding	654	739	710	838	738	606
ENSDARG00000006288	prdm5	protein_coding	33	37	26	44	50	40
ENSDARG00000006290	ndufs5	protein_coding	1412	1673	1555	1215	1154	1230
ENSDARG00000006292	maats1	protein_coding	16	34	27	24	20	29
ENSDARG00000006299	arhgef7a	protein_coding	813	846	837	846	1005	910
ENSDARG00000006300	psmd9	protein_coding	136	162	162	142	121	110
ENSDARG00000006301	raph1a	protein_coding	764	756	764	754	863	733
ENSDARG00000006307	shisa4	protein_coding	543	560	535	456	432	403
ENSDARG00000006308	ptpn18	protein_coding	23	26	17	12	14	24
ENSDARG00000006314	itgav	protein_coding	2189	1946	1906	2346	2304	2020
ENSDARG00000006316	rpl23a	protein_coding	19398	22847	22333	20536	18376	18773
ENSDARG00000006332	snx14	protein_coding	691	737	786	734	753	726
ENSDARG00000006341	tas1r3	protein_coding	13	11	21	5	4	1
ENSDARG00000006345	MED17	protein_coding	214	236	194	213	225	196
ENSDARG00000006350	nkx1.2la	protein_coding	10	8	14	10	15	9
ENSDARG00000006353	itga5	protein_coding	244	242	212	208	182	218
ENSDARG00000006356	slc18a3a	protein_coding	239	258	238	258	258	256
ENSDARG00000006368	crlf1b	protein_coding	136	137	139	137	117	126
ENSDARG00000006370	atp6v1h	protein_coding	1771	1985	1858	2000	1806	1773
ENSDARG00000006372	ugt5c2	protein_coding	6	12	8	3	6	7
ENSDARG00000006383	stxbp5l	protein_coding	635	583	582	553	580	646
ENSDARG00000006385	triobpb	protein_coding	264	299	301	305	276	263
ENSDARG00000006389	smad2	protein_coding	681	691	717	685	728	697
ENSDARG00000006392	exosc9	protein_coding	220	268	243	190	171	225
ENSDARG00000006395	rbm25b	protein_coding	929	1048	1001	882	857	1047
ENSDARG00000006396	nrcama	protein_coding	578	453	522	418	553	537
ENSDARG00000006397	laptm4a	protein_coding	2500	2660	2625	2666	2695	2609
ENSDARG00000006399	ywhae1	protein_coding	3119	3526	3228	3001	3120	2812
ENSDARG00000006408	hmgb3b	protein_coding	1204	1340	1279	1237	1139	1078
ENSDARG00000006409	mapk12b	protein_coding	12	6	12	23	21	25
ENSDARG00000006413	rpl38	protein_coding	5512	6472	6369	6536	5591	5570
ENSDARG00000006420	atrnl1b	protein_coding	1231	1222	1178	1160	1400	1370
ENSDARG00000006422	esyt3	protein_coding	324	347	309	436	433	416
ENSDARG00000006427	fabp2	protein_coding	7343	8915	7851	14361	8436	12928
ENSDARG00000006434	polr1e	protein_coding	262	357	327	246	259	260
ENSDARG00000006447	slc19a3a	protein_coding	41	40	31	39	31	57
ENSDARG00000006456	pdgfrl	protein_coding	221	270	274	265	275	305
ENSDARG00000006467	pcdh8	protein_coding	179	141	159	256	208	215
ENSDARG00000006468	grap2a	protein_coding	46	49	48	47	48	54
ENSDARG00000006474	saxo2	protein_coding	45	30	39	21	35	39
ENSDARG00000006477	ddi2	protein_coding	937	938	914	749	757	919
ENSDARG00000006487	anp32a	protein_coding	4827	5504	5457	6579	5553	4973
ENSDARG00000006491	agpat9l	protein_coding	217	242	214	331	235	261
ENSDARG00000006494	asb7	protein_coding	66	64	65	60	55	67
ENSDARG00000006497	rtn1a	protein_coding	7960	8695	8264	8422	8790	8346
ENSDARG00000006501	cyp2x10.2	protein_coding	7	3	4	13	11	12
ENSDARG00000006508	pip5k1bb	protein_coding	227	221	287	265	223	291
ENSDARG00000006514	her6	protein_coding	485	493	559	583	550	548
ENSDARG00000006522	otop2	protein_coding	129	93	110	134	103	135
ENSDARG00000006524	supt6h	protein_coding	1960	1929	1938	1949	2138	2064
ENSDARG00000006526	fn1b	protein_coding	8519	6574	6839	8825	9325	11533
ENSDARG00000006527	brd3a	protein_coding	1035	950	955	1058	1162	1112
ENSDARG00000006544	CABZ01084570.1	protein_coding	19	19	11	23	20	16
ENSDARG00000006545	rgp1	protein_coding	198	182	226	202	222	206
ENSDARG00000006546	ak4	protein_coding	698	798	722	1035	775	781
ENSDARG00000006553	rras	protein_coding	555	612	592	580	587	582
ENSDARG00000006560	irf4a	protein_coding	7	2	5	5	1	15
ENSDARG00000006566	nlk1	protein_coding	769	798	783	868	854	836
ENSDARG00000006567	dus4l	protein_coding	99	125	88	79	77	67
ENSDARG00000006568	kcnmb2	protein_coding	51	41	53	43	47	36
ENSDARG00000006577	nadka	protein_coding	5	7	7	7	10	12
ENSDARG00000006580	cldnd	protein_coding	3	0	2	3	1	1
ENSDARG00000006584	phf8	protein_coding	836	776	822	835	942	852
ENSDARG00000006585	DMWD	protein_coding	103	89	94	70	81	72
ENSDARG00000006588	zgc:111983	protein_coding	5711	4273	6143	4365	4356	4505
ENSDARG00000006598	sgk2b	protein_coding	196	290	303	126	115	142
ENSDARG00000006600	lsm14aa	protein_coding	730	696	726	669	655	586
ENSDARG00000006601	kaznb	protein_coding	267	260	286	235	291	304
ENSDARG00000006602	chrna2a	protein_coding	23	36	26	30	30	34
ENSDARG00000006603	csrp1a	protein_coding	511	525	498	538	659	516
ENSDARG00000006604	pvrl3b	protein_coding	139	148	136	113	167	129
ENSDARG00000006607	gpr27	protein_coding	356	389	387	440	469	409
ENSDARG00000006609	map2k2a	protein_coding	955	953	906	811	844	825
ENSDARG00000006615	hnf1ba	protein_coding	368	407	376	290	207	383
ENSDARG00000006617	napga	protein_coding	581	528	500	446	449	529
ENSDARG00000006621	pspc1	protein_coding	528	594	603	653	636	605
ENSDARG00000006624	ppp2r2ab	protein_coding	697	688	674	595	680	634
ENSDARG00000006636	slitrk2	protein_coding	348	278	303	293	312	326
ENSDARG00000006639	lnpb	protein_coding	305	301	283	336	283	256
ENSDARG00000006640	eomesa	protein_coding	273	268	251	444	418	366
ENSDARG00000006642	drg2	protein_coding	606	681	703	575	526	470
ENSDARG00000006666	BUD13	protein_coding	181	188	181	185	198	187
ENSDARG00000006672	znf395	protein_coding	449	471	441	523	519	451
ENSDARG00000006677	ripk1l	protein_coding	89	68	64	79	65	72
ENSDARG00000006678	pth2r	protein_coding	34	33	23	29	24	33
ENSDARG00000006683	arhgef6	protein_coding	516	490	506	565	504	502
ENSDARG00000006691	rpl12	protein_coding	24668	25030	26801	23304	23379	22797
ENSDARG00000006712	wipf2b	protein_coding	499	527	503	479	508	523
ENSDARG00000006719	specc1la	protein_coding	848	738	820	794	848	806
ENSDARG00000006747	tmem178b	protein_coding	992	903	975	891	973	956
ENSDARG00000006754	mllt3	protein_coding	219	196	172	180	192	198
ENSDARG00000006757	klhl41b	protein_coding	1528	1859	1960	2138	1901	1726
ENSDARG00000006758	zgc:77415	protein_coding	550	570	546	468	567	526
ENSDARG00000006760	slc24a3	protein_coding	522	422	443	379	428	419
ENSDARG00000006766	snd1	protein_coding	3022	3160	3138	3048	2637	2882
ENSDARG00000006773	elovl4a	protein_coding	441	325	360	374	407	430
ENSDARG00000006775	CASS4	protein_coding	66	68	67	56	54	54
ENSDARG00000006782	rb1	protein_coding	445	430	369	354	381	368
ENSDARG00000006786	copz2	protein_coding	522	591	573	649	539	434
ENSDARG00000006791	arntl1a	protein_coding	246	269	239	266	277	250
ENSDARG00000006797	nt5dc1	protein_coding	742	701	708	673	720	702
ENSDARG00000006811	sult1st6	protein_coding	1025	1108	952	761	688	865
ENSDARG00000006812	wdr26b	protein_coding	1075	1094	1120	1091	1198	1174
ENSDARG00000006816	gtf2f2b	protein_coding	0	0	0	0	0	0
ENSDARG00000006818	urod	protein_coding	174	199	154	133	118	153
ENSDARG00000006832	galnt9	protein_coding	436	464	470	459	541	470
ENSDARG00000006837	mycn	protein_coding	994	1059	1125	1113	1129	1070
ENSDARG00000006838	eef1a2	protein_coding	49	44	63	42	36	53
ENSDARG00000006840	gnmt	protein_coding	1225	1309	1225	924	777	958
ENSDARG00000006848	PARP9	protein_coding	56	49	64	68	62	66
ENSDARG00000006849	asic2	protein_coding	249	211	176	188	248	216
ENSDARG00000006859	nkain1	protein_coding	514	592	553	533	586	538
ENSDARG00000006862	kifap3b	protein_coding	516	543	524	681	620	573
ENSDARG00000006863	CCDC108	protein_coding	39	31	31	31	36	34
ENSDARG00000006865	glra4a	protein_coding	182	234	251	169	191	172
ENSDARG00000006868	trh	protein_coding	203	234	220	222	226	204
ENSDARG00000006869	stx17	protein_coding	89	77	95	80	81	77
ENSDARG00000006877	enpp4	protein_coding	46	30	42	36	30	36
ENSDARG00000006878	phf21aa	protein_coding	371	307	381	336	350	373
ENSDARG00000006889	mpped2a	protein_coding	441	445	492	496	504	466
ENSDARG00000006891	kcns3a	protein_coding	92	96	89	79	105	93
ENSDARG00000006892	myo3b	protein_coding	147	125	140	145	139	149
ENSDARG00000006894	oprk1	protein_coding	36	24	32	17	40	47
ENSDARG00000006896	lhx6	protein_coding	143	164	138	176	147	188
ENSDARG00000006899	far1	protein_coding	282	276	323	257	292	297
ENSDARG00000006900	impdh2	protein_coding	649	731	786	435	445	516
ENSDARG00000006901	AEBP1	protein_coding	495	564	596	704	622	596
ENSDARG00000006911	wnt8b	protein_coding	41	34	34	36	22	44
ENSDARG00000006915	arl8ba	protein_coding	549	608	612	610	565	609
ENSDARG00000006916	VMAC	protein_coding	37	30	26	28	19	28
ENSDARG00000006921	lrp5	protein_coding	894	888	908	927	897	909
ENSDARG00000006923	cacna1ab	protein_coding	677	489	527	307	486	497
ENSDARG00000006924	FBXO38	protein_coding	432	388	427	404	442	448
ENSDARG00000006925	si:dkey-58b18.3	protein_coding	0	0	0	0	1	0
ENSDARG00000006939	tbx6l	protein_coding	6	5	2	6	3	3
ENSDARG00000006944	gdpd3b	protein_coding	8	17	16	7	12	19
ENSDARG00000006963	cse1l	protein_coding	915	1007	899	751	912	811
ENSDARG00000006978	zak	protein_coding	63	50	53	57	47	49
ENSDARG00000006981	ccdc113	protein_coding	10	16	10	15	17	18
ENSDARG00000006983	celf3b	protein_coding	392	427	391	460	442	475
ENSDARG00000006990	CRELD1	protein_coding	313	349	262	244	287	303
ENSDARG00000007009	hoxa11b	protein_coding	101	94	62	108	100	90
ENSDARG00000007018	ms4a17a.6	protein_coding	23	21	16	24	18	19
ENSDARG00000007024	uox	protein_coding	956	990	1461	1353	1093	1358
ENSDARG00000007025	ttc9c	protein_coding	78	80	67	85	80	103
ENSDARG00000007034	hnrpkl	protein_coding	853	1254	1139	901	1059	1282
ENSDARG00000007040	tmigd1	protein_coding	155	152	150	233	163	191
ENSDARG00000007045	cnot4a	protein_coding	507	536	506	469	501	507
ENSDARG00000007065	mrps18b	protein_coding	494	572	518	505	433	395
ENSDARG00000007067	si:dkey-19a16.16	protein_coding	0	0	0	0	0	1
ENSDARG00000007077	si:dkey-145p14.5	protein_coding	364	401	338	387	434	342
ENSDARG00000007080	rhcgl1	protein_coding	462	662	469	1256	908	1510
ENSDARG00000007081	pias4a	protein_coding	914	953	935	898	937	957
ENSDARG00000007086	aqp10a	protein_coding	63	101	90	131	87	120
ENSDARG00000007092	xab2	protein_coding	418	415	396	409	388	395
ENSDARG00000007097	her13	protein_coding	58	60	64	79	64	78
ENSDARG00000007098	itm2ba	protein_coding	4938	5803	5470	5857	5275	5308
ENSDARG00000007099	cx43.4	protein_coding	588	648	630	720	776	648
ENSDARG00000007108	lipia	protein_coding	213	188	231	231	234	214
ENSDARG00000007125	asb6	protein_coding	134	119	113	111	124	138
ENSDARG00000007127	acat2	protein_coding	728	757	640	397	427	411
ENSDARG00000007129	slc6a16a	protein_coding	308	249	273	280	263	283
ENSDARG00000007130	mrto4	protein_coding	228	254	267	228	181	172
ENSDARG00000007135	cnot3a	protein_coding	1044	1065	947	1027	1141	1092
ENSDARG00000007136	sh3bp5lb	protein_coding	298	268	278	286	297	306
ENSDARG00000007141	psmc3	protein_coding	1296	1563	1405	1313	1238	1140
ENSDARG00000007149	nadl1.2	protein_coding	1087	984	985	837	980	1085
ENSDARG00000007151	kcnk2b	protein_coding	55	51	38	32	46	39
ENSDARG00000007169	itgb1bp1	protein_coding	215	219	220	219	249	223
ENSDARG00000007171	aig1	protein_coding	155	188	178	203	170	191
ENSDARG00000007172	plxna3	protein_coding	937	751	927	800	975	954
ENSDARG00000007175	recql	protein_coding	422	362	385	404	371	394
ENSDARG00000007179	sash1a	protein_coding	881	847	864	927	914	869
ENSDARG00000007180	slc30a4	protein_coding	550	576	576	569	509	535
ENSDARG00000007181	nadk2	protein_coding	242	227	251	238	233	228
ENSDARG00000007184	zbtb16a	protein_coding	620	522	525	500	616	585
ENSDARG00000007186	ppp1r8a	protein_coding	67	68	69	83	70	66
ENSDARG00000007195	GRM2	protein_coding	798	885	888	917	923	941
ENSDARG00000007196	rae1	protein_coding	587	613	579	589	601	547
ENSDARG00000007198	mta1	protein_coding	372	356	387	350	409	352
ENSDARG00000007199	CR846090.1	protein_coding	4	7	23	10	0	0
ENSDARG00000007204	si:ch211-195b21.5	protein_coding	663	674	639	705	703	658
ENSDARG00000007207	cnpy2	protein_coding	142	162	141	132	124	127
ENSDARG00000007216	abce1	protein_coding	2197	2391	2176	1519	1498	1658
ENSDARG00000007217	wdr55	protein_coding	196	234	240	188	161	183
ENSDARG00000007219	actn1	protein_coding	1221	1147	1130	1111	1205	1161
ENSDARG00000007220	ncam1b	protein_coding	891	912	819	861	897	903
ENSDARG00000007221	pbk	protein_coding	126	165	150	166	150	119
ENSDARG00000007231	ryk	protein_coding	512	614	504	506	443	478
ENSDARG00000007241	mycb	protein_coding	610	712	660	647	724	601
ENSDARG00000007244	ACP2	protein_coding	463	462	505	658	559	626
ENSDARG00000007245	rundc3aa	protein_coding	66	61	55	70	66	81
ENSDARG00000007247	ric8a	protein_coding	612	664	570	933	835	702
ENSDARG00000007250	use1	protein_coding	291	253	228	285	264	230
ENSDARG00000007257	rab5ab	protein_coding	423	360	346	323	393	385
ENSDARG00000007264	gbas	protein_coding	1897	2016	2075	1717	1739	1529
ENSDARG00000007271	mynn	protein_coding	341	342	322	363	371	359
ENSDARG00000007275	si:ch211-251b21.1	protein_coding	9552	9951	10121	10892	9909	8670
ENSDARG00000007276	ela3l	protein_coding	3020	3279	4148	10570	8303	8147
ENSDARG00000007277	myf5	protein_coding	53	54	66	55	50	49
ENSDARG00000007278	ect2	protein_coding	137	123	148	141	153	150
ENSDARG00000007279	yipf5	protein_coding	391	413	350	384	409	374
ENSDARG00000007285	mrpl57	protein_coding	400	487	424	306	324	322
ENSDARG00000007289	METRNL	protein_coding	24	41	27	39	33	28
ENSDARG00000007294	aco2	protein_coding	7224	8674	8627	6107	6528	6348
ENSDARG00000007302	sh3gl3b	protein_coding	256	267	301	354	256	329
ENSDARG00000007315	tmpoa	protein_coding	301	268	260	275	291	279
ENSDARG00000007320	rpl7	protein_coding	26774	30750	29561	29498	26235	26677
ENSDARG00000007323	chmp4bb	protein_coding	1318	1460	1368	1531	1257	1220
ENSDARG00000007329	tbx16	protein_coding	12	11	12	14	14	9
ENSDARG00000007344	tcap	protein_coding	139	349	497	203	191	206
ENSDARG00000007347	degs1	protein_coding	592	704	632	506	622	618
ENSDARG00000007349	dmrt1	protein_coding	11	16	20	18	10	13
ENSDARG00000007356	fgf20a	protein_coding	61	52	51	52	57	63
ENSDARG00000007358	cxcr3.1	protein_coding	6	11	4	10	16	5
ENSDARG00000007359	UBL4A	protein_coding	198	209	193	199	190	220
ENSDARG00000007362	sft2d1	protein_coding	382	407	386	425	368	287
ENSDARG00000007366	amdhd1	protein_coding	173	168	240	176	171	253
ENSDARG00000007369	tcf7l1b	protein_coding	328	316	320	341	317	392
ENSDARG00000007370	dysf	protein_coding	182	137	141	103	97	146
ENSDARG00000007371	slc26a3.1	protein_coding	23	31	16	13	17	40
ENSDARG00000007377	odc1	protein_coding	621	740	675	363	425	394
ENSDARG00000007382	ubtd1a	protein_coding	273	292	278	320	322	214
ENSDARG00000007383	kcnk6	protein_coding	292	285	305	278	246	253
ENSDARG00000007385	cct7	protein_coding	4821	5128	5315	4773	4787	4310
ENSDARG00000007387	irf2a	protein_coding	272	221	286	294	220	246
ENSDARG00000007396	rnd3b	protein_coding	173	187	150	196	171	204
ENSDARG00000007398	LRRK1	protein_coding	138	60	86	61	78	100
ENSDARG00000007405	strap	protein_coding	934	1082	968	955	943	959
ENSDARG00000007406	phox2a	protein_coding	294	366	301	221	237	285
ENSDARG00000007407	barx1	protein_coding	87	112	92	75	68	73
ENSDARG00000007409	ppifa	protein_coding	250	276	296	309	231	220
ENSDARG00000007412	slc2a1b	protein_coding	429	341	323	244	301	308
ENSDARG00000007413	arid2	protein_coding	851	761	826	761	844	822
ENSDARG00000007418	chmp4c	protein_coding	111	134	113	157	127	190
ENSDARG00000007421	ftcd	protein_coding	861	1076	1129	770	644	962
ENSDARG00000007425	apol1	protein_coding	207	227	210	244	218	217
ENSDARG00000007429	ndor1	protein_coding	162	160	182	128	138	156
ENSDARG00000007430	prdm12b	protein_coding	187	175	193	276	284	251
ENSDARG00000007436	avpr2aa	protein_coding	64	61	80	69	66	58
ENSDARG00000007438	ube2ib	protein_coding	1188	1325	1271	1332	1326	1160
ENSDARG00000007443	fbxl18	protein_coding	89	107	110	106	107	119
ENSDARG00000007444	ift81	protein_coding	92	88	94	109	116	93
ENSDARG00000007449	slc25a39	protein_coding	453	471	482	494	503	492
ENSDARG00000007461	srgap1	protein_coding	214	175	189	179	167	167
ENSDARG00000007465	tdrd1	protein_coding	42	36	29	38	27	29
ENSDARG00000007467	ifit10	protein_coding	0	8	7	13	4	2
ENSDARG00000007477	fbxo8	protein_coding	331	346	330	332	329	310
ENSDARG00000007480	rpe65a	protein_coding	2172	1640	1644	1470	1530	1846
ENSDARG00000007485	epc2	protein_coding	504	508	513	501	542	510
ENSDARG00000007490	adrb1	protein_coding	76	55	83	103	91	89
ENSDARG00000007494	st3gal2l	protein_coding	174	172	177	156	136	153
ENSDARG00000007496	ufl1	protein_coding	433	478	542	443	462	421
ENSDARG00000007523	kmt2e	protein_coding	1468	1392	1459	1350	1582	1433
ENSDARG00000007526	ndufs2	protein_coding	2976	3286	3212	2549	2562	2605
ENSDARG00000007531	zcchc9	protein_coding	313	349	330	377	332	313
ENSDARG00000007534	itln1	protein_coding	5	15	4	8	14	13
ENSDARG00000007553	opn4.1	protein_coding	545	436	482	594	657	701
ENSDARG00000007560	sema3bl	protein_coding	206	155	192	141	171	170
ENSDARG00000007561	cdh23	protein_coding	58	50	50	34	45	57
ENSDARG00000007566	appbp2	protein_coding	777	696	752	686	746	839
ENSDARG00000007576	crybb1l1	protein_coding	2927	2878	4279	1284	4609	6560
ENSDARG00000007582	si:ch1073-155h21.1	protein_coding	5	8	9	4	10	7
ENSDARG00000007597	bloc1s4	protein_coding	188	197	193	251	205	195
ENSDARG00000007601	zmynd8	protein_coding	468	428	428	391	510	436
ENSDARG00000007603	stxbp2	protein_coding	636	677	686	695	596	642
ENSDARG00000007614	wwox	protein_coding	92	94	99	95	91	89
ENSDARG00000007624	gins1	protein_coding	174	175	183	158	163	162
ENSDARG00000007630	mkrn2	protein_coding	274	275	303	253	255	234
ENSDARG00000007639	cnot4b	protein_coding	619	594	639	604	595	605
ENSDARG00000007641	msxe	protein_coding	37	30	48	46	45	50
ENSDARG00000007654	nsfa	protein_coding	4065	4017	3968	4356	4684	4301
ENSDARG00000007655	crybb1l3	protein_coding	46	60	72	75	74	102
ENSDARG00000007657	ccnh	protein_coding	130	149	112	142	115	120
ENSDARG00000007663	amph	protein_coding	2397	2475	2441	2525	2850	2621
ENSDARG00000007671	ghrb	protein_coding	491	420	620	706	454	674
ENSDARG00000007678	ttyh3b	protein_coding	4082	4014	4124	3937	4309	4386
ENSDARG00000007682	ppdpfa	protein_coding	1481	1664	1681	1621	1496	1449
ENSDARG00000007691	cul1b	protein_coding	577	596	557	613	611	597
ENSDARG00000007693	nfkbiab	protein_coding	1091	1331	1018	1222	1256	859
ENSDARG00000007697	fabp7a	protein_coding	3959	4578	4072	5241	5293	5103
ENSDARG00000007708	nsa2	protein_coding	7688	8981	8901	9902	8367	8236
ENSDARG00000007709	adamts8a	protein_coding	96	85	86	63	74	85
ENSDARG00000007711	rab3il1	protein_coding	179	193	170	149	149	139
ENSDARG00000007715	lgsn	protein_coding	304	264	383	93	198	285
ENSDARG00000007720	sub1b	protein_coding	490	591	531	498	494	490
ENSDARG00000007722	nudt8	protein_coding	116	122	125	105	115	105
ENSDARG00000007723	efnb1	protein_coding	215	196	216	196	218	223
ENSDARG00000007727	rgl2	protein_coding	117	95	118	120	127	135
ENSDARG00000007734	obfc1	protein_coding	95	90	83	98	91	108
ENSDARG00000007737	zyg11	protein_coding	664	853	881	762	671	734
ENSDARG00000007739	atp1a1a.2	protein_coding	2939	3233	3079	4253	3903	3204
ENSDARG00000007743	il15l	protein_coding	74	100	115	111	91	83
ENSDARG00000007744	tsr1	protein_coding	851	980	960	738	745	658
ENSDARG00000007745	uqcrfs1	protein_coding	3460	3933	3651	3022	2696	2739
ENSDARG00000007751	lmnl3	protein_coding	49	68	42	45	53	40
ENSDARG00000007753	cpne2	protein_coding	391	367	456	469	438	412
ENSDARG00000007755	wdr61	protein_coding	323	296	311	266	248	240
ENSDARG00000007760	spg21	protein_coding	263	269	278	254	247	244
ENSDARG00000007764	klhdc10	protein_coding	513	473	491	453	482	488
ENSDARG00000007769	sult5a1	protein_coding	126	156	155	145	127	99
ENSDARG00000007774	vash2	protein_coding	692	635	646	809	735	684
ENSDARG00000007783	blk	protein_coding	12	11	10	17	23	15
ENSDARG00000007786	tmx2b	protein_coding	1127	1221	1167	1267	1045	967
ENSDARG00000007787	zgc:112965	protein_coding	3	7	3	3	2	5
ENSDARG00000007788	atp2b1b	protein_coding	880	994	933	1262	1251	1152
ENSDARG00000007791	ppp2r1a	protein_coding	3812	4016	3883	3670	3930	3857
ENSDARG00000007795	cst3	protein_coding	3304	3666	3428	5071	3992	3519
ENSDARG00000007804	gas6	protein_coding	351	341	349	380	349	319
ENSDARG00000007807	cyth3a	protein_coding	303	327	307	466	381	336
ENSDARG00000007808	zdhhc16a	protein_coding	236	254	264	321	279	288
ENSDARG00000007812	sp3b	protein_coding	777	734	728	711	745	722
ENSDARG00000007813	RNPEPL1	protein_coding	127	100	111	85	119	119
ENSDARG00000007818	palm1b	protein_coding	1475	1618	1513	1779	1741	1576
ENSDARG00000007823	atf3	protein_coding	324	296	337	161	150	179
ENSDARG00000007824	camta1b	protein_coding	2883	2697	2726	2099	2406	2569
ENSDARG00000007825	map2k1	protein_coding	863	991	879	1023	1080	927
ENSDARG00000007836	ctsla	protein_coding	11954	14510	13769	10370	10181	11009
ENSDARG00000007842	MCHR2	protein_coding	0	1	1	0	1	0
ENSDARG00000007856	rtn4rl1a	protein_coding	32	30	53	31	50	53
ENSDARG00000007863	tra2a	protein_coding	1499	1578	1559	1809	1589	1555
ENSDARG00000007864	si:ch211-42h24.7	protein_coding	0	0	1	0	0	0
ENSDARG00000007867	dazap2	protein_coding	1845	1872	1860	1765	1962	1835
ENSDARG00000007869	ehd3	protein_coding	216	163	150	148	178	160
ENSDARG00000007885	fancl	protein_coding	11	13	11	13	10	12
ENSDARG00000007886	slc35b2	protein_coding	189	212	231	184	198	190
ENSDARG00000007891	meox1	protein_coding	159	180	169	138	155	156
ENSDARG00000007892	pdcd2	protein_coding	80	94	110	93	90	85
ENSDARG00000007901	crnkl1	protein_coding	428	437	471	448	456	436
ENSDARG00000007906	lrp2b	protein_coding	246	311	464	808	501	429
ENSDARG00000007912	si:ch211-196i2.2	protein_coding	422	469	407	547	559	490
ENSDARG00000007916	xpnpep3	protein_coding	236	293	263	210	196	185
ENSDARG00000007918	ttc27	protein_coding	426	466	458	329	375	359
ENSDARG00000007923	ptpn1	protein_coding	686	787	759	664	643	686
ENSDARG00000007941	hmx4	protein_coding	223	254	235	307	321	289
ENSDARG00000007943	gabpb2a	protein_coding	303	305	298	320	284	305
ENSDARG00000007944	lhx1b	protein_coding	117	91	95	104	117	119
ENSDARG00000007950	itga11b	protein_coding	41	31	47	31	40	40
ENSDARG00000007955	iars	protein_coding	2084	2034	1931	830	921	890
ENSDARG00000007959	hibadhb	protein_coding	1221	1384	1258	941	981	965
ENSDARG00000007960	hnrnpaba	protein_coding	6905	7767	7399	7931	7768	7586
ENSDARG00000007971	cks1b	protein_coding	141	178	147	136	144	145
ENSDARG00000007975	fth1b	protein_coding	461	446	511	467	502	415
ENSDARG00000007976	si:ch211-220f16.2	protein_coding	831	863	844	869	753	897
ENSDARG00000007982	onecut1	protein_coding	147	119	141	97	133	139
ENSDARG00000007988	masp2	protein_coding	187	199	215	181	159	226
ENSDARG00000007989	nedd8	protein_coding	494	497	467	410	390	454
ENSDARG00000007990	wt1b	protein_coding	51	31	37	46	30	46
ENSDARG00000007996	pou2f1b	protein_coding	798	637	699	622	759	655
ENSDARG00000008010	zgc:194189	protein_coding	6	6	5	10	6	5
ENSDARG00000008014	nudt17	protein_coding	268	299	297	307	292	262
ENSDARG00000008019	mxg	protein_coding	19	12	21	22	18	18
ENSDARG00000008020	med31	protein_coding	232	280	268	297	285	279
ENSDARG00000008022	kif18a	protein_coding	89	83	88	87	108	124
ENSDARG00000008026	fam129bb	protein_coding	286	250	282	358	317	296
ENSDARG00000008029	mep1a.2	protein_coding	463	516	458	597	357	575
ENSDARG00000008030	myl9b	protein_coding	1369	1726	1712	1317	1239	1224
ENSDARG00000008032	sart3	protein_coding	1102	968	1023	980	1092	961
ENSDARG00000008034	skib	protein_coding	508	509	547	637	658	610
ENSDARG00000008035	zgc:113516	protein_coding	267	341	316	196	206	238
ENSDARG00000008049	si:dkey-42i9.4	protein_coding	636	656	636	805	752	706
ENSDARG00000008060	scara3	protein_coding	110	106	126	120	115	127
ENSDARG00000008068	tma16	protein_coding	256	267	288	320	260	272
ENSDARG00000008075	illr4	protein_coding	5	10	3	2	7	11
ENSDARG00000008095	olfcd1	protein_coding	1	0	2	1	1	0
ENSDARG00000008097	srsf9	protein_coding	616	566	594	665	566	630
ENSDARG00000008098	ifit9	protein_coding	9	5	11	29	5	6
ENSDARG00000008100	slc7a10a	protein_coding	663	637	674	464	550	517
ENSDARG00000008105	mettl2a	protein_coding	153	179	171	106	153	113
ENSDARG00000008107	src	protein_coding	192	187	176	196	206	186
ENSDARG00000008119	E2F6	protein_coding	265	293	300	340	308	302
ENSDARG00000008127	pcdh15b	protein_coding	239	167	233	210	238	202
ENSDARG00000008131	sox1b	protein_coding	183	218	185	208	203	197
ENSDARG00000008133	foxl1	protein_coding	84	92	82	86	75	73
ENSDARG00000008140	kcnab1a	protein_coding	59	50	62	43	54	55
ENSDARG00000008141	rbl1	protein_coding	316	296	309	293	319	281
ENSDARG00000008142	stxbp3	protein_coding	507	565	500	592	462	508
ENSDARG00000008153	serinc5	protein_coding	1106	1027	1047	1154	1172	997
ENSDARG00000008155	sms	protein_coding	688	762	704	739	755	670
ENSDARG00000008164	CT573322.1	protein_coding	70	67	65	81	64	94
ENSDARG00000008165	caspa	protein_coding	153	152	136	178	145	161
ENSDARG00000008170	dbnla	protein_coding	271	338	272	331	270	307
ENSDARG00000008174	hoxb1a	protein_coding	13	20	24	10	18	15
ENSDARG00000008182	si:ch73-111e15.1	protein_coding	4	3	1	7	5	5
ENSDARG00000008184	mia3	protein_coding	1069	924	935	964	947	901
ENSDARG00000008186	syk	protein_coding	229	208	205	262	262	242
ENSDARG00000008188	sf1	protein_coding	1708	1861	1910	1729	1892	1737
ENSDARG00000008191	tmeff1a	protein_coding	90	72	90	87	96	80
ENSDARG00000008192	pank1a	protein_coding	549	672	555	720	659	747
ENSDARG00000008200	ugp2b	protein_coding	901	1042	893	999	825	895
ENSDARG00000008203	pax1a	protein_coding	75	59	49	34	45	59
ENSDARG00000008209	myt1la	protein_coding	966	910	966	940	1034	1031
ENSDARG00000008212	kcnk13a	protein_coding	17	21	20	19	16	19
ENSDARG00000008218	znf410	protein_coding	646	614	661	546	636	669
ENSDARG00000008219	crygm4	protein_coding	3	1	1	1	4	2
ENSDARG00000008224	vps35	protein_coding	1881	1843	1912	1780	1853	1910
ENSDARG00000008235	cog5	protein_coding	207	216	199	230	217	213
ENSDARG00000008237	sars	protein_coding	2438	2562	2322	1613	1676	1582
ENSDARG00000008238	manba	protein_coding	138	132	112	143	108	106
ENSDARG00000008239	mocs3	protein_coding	174	161	139	115	133	138
ENSDARG00000008243	cct8	protein_coding	4240	4715	4667	4184	4069	4215
ENSDARG00000008247	vezf1a	protein_coding	229	148	196	190	226	221
ENSDARG00000008249	ptchd4	protein_coding	99	55	76	61	73	76
ENSDARG00000008255	cnot6a	protein_coding	1663	1481	1493	1683	1808	1703
ENSDARG00000008263	mfsd4b	protein_coding	108	136	87	45	44	140
ENSDARG00000008275	klhl24b	protein_coding	759	694	782	1151	902	848
ENSDARG00000008278	rcor2	protein_coding	260	273	321	355	394	368
ENSDARG00000008279	map2k7	protein_coding	110	65	77	64	97	99
ENSDARG00000008287	fam114a1	protein_coding	164	185	173	168	138	208
ENSDARG00000008292	eif2s3	protein_coding	6992	7345	7028	5890	5791	5573
ENSDARG00000008305	hand2	protein_coding	280	258	276	272	249	275
ENSDARG00000008306	rdh5	protein_coding	271	214	188	209	195	242
ENSDARG00000008310	ip6k2a	protein_coding	3168	3435	3277	4062	3823	3292
ENSDARG00000008322	ambra1a	protein_coding	242	162	177	191	208	200
ENSDARG00000008329	asic1a	protein_coding	361	271	283	256	310	299
ENSDARG00000008333	znfl2a	protein_coding	98	86	62	71	54	82
ENSDARG00000008336	sh3bp5a	protein_coding	76	65	69	65	52	66
ENSDARG00000008363	mcl1b	protein_coding	1108	1479	1291	1588	1494	1089
ENSDARG00000008370	csnk1da	protein_coding	2802	2967	3018	3457	3316	3174
ENSDARG00000008372	spred2b	protein_coding	338	263	307	258	298	323
ENSDARG00000008377	epn2	protein_coding	1352	1352	1537	1359	1396	1270
ENSDARG00000008380	brd7	protein_coding	635	676	628	647	642	619
ENSDARG00000008383	arpc1a	protein_coding	2134	2362	2257	1965	1838	1967
ENSDARG00000008384	hdac6	protein_coding	272	272	319	261	222	284
ENSDARG00000008388	mmp14b	protein_coding	793	790	747	991	911	850
ENSDARG00000008395	snupn	protein_coding	214	151	197	124	169	167
ENSDARG00000008396	ftr24	protein_coding	114	127	111	124	116	153
ENSDARG00000008398	cacna1c	protein_coding	736	480	585	403	517	607
ENSDARG00000008403	phospho1	protein_coding	104	100	81	80	92	93
ENSDARG00000008407	tspan7b	protein_coding	2589	2688	2701	3300	3018	2544
ENSDARG00000008413	atp11a	protein_coding	1744	1625	1591	1674	1705	1742
ENSDARG00000008414	exoc3l2a	protein_coding	139	122	127	107	116	120
ENSDARG00000008433	unc45b	protein_coding	596	695	641	276	309	418
ENSDARG00000008434	bcl2l1	protein_coding	977	870	901	883	858	957
ENSDARG00000008439	atxn10	protein_coding	100	121	112	76	83	84
ENSDARG00000008447	fkbp4	protein_coding	1754	1840	1809	1867	1792	1633
ENSDARG00000008450	pcolce2a	protein_coding	45	48	41	47	31	40
ENSDARG00000008454	cpeb1b	protein_coding	28	24	30	21	15	13
ENSDARG00000008457	faah2a	protein_coding	292	255	261	308	192	347
ENSDARG00000008461	anapc5	protein_coding	69	70	90	48	64	55
ENSDARG00000008472	apex2	protein_coding	105	131	133	137	155	124
ENSDARG00000008473	asb14a	processed_transcript	0	1	0	0	0	2
ENSDARG00000008480	trmt61a	protein_coding	223	232	242	189	176	149
ENSDARG00000008485	LRP3	protein_coding	124	103	99	89	84	112
ENSDARG00000008487	dmd	protein_coding	843	710	842	752	735	821
ENSDARG00000008490	ltv1	protein_coding	608	721	678	596	520	539
ENSDARG00000008491	RDH13	protein_coding	529	562	464	542	329	559
ENSDARG00000008494	myl6	protein_coding	593	685	648	760	678	667
ENSDARG00000008502	pno1	protein_coding	1792	2262	2161	2292	2001	2077
ENSDARG00000008503	glcci1	protein_coding	217	223	205	188	184	212
ENSDARG00000008540	sox21b	protein_coding	214	194	168	194	235	214
ENSDARG00000008541	chia.4	protein_coding	23	10	11	10	6	4
ENSDARG00000008542	yod1	protein_coding	591	609	630	774	652	678
ENSDARG00000008548	arhgap12a	protein_coding	656	706	806	905	742	813
ENSDARG00000008551	pole3	protein_coding	353	421	369	372	373	357
ENSDARG00000008553	zgc:136872	protein_coding	226	246	227	288	152	232
ENSDARG00000008560	brap	protein_coding	176	182	182	181	187	186
ENSDARG00000008568	slc25a24	protein_coding	539	594	556	684	622	644
ENSDARG00000008573	fam20b	protein_coding	520	525	539	469	481	526
ENSDARG00000008575	lyst	protein_coding	522	363	390	327	444	404
ENSDARG00000008592	mtmr8	protein_coding	321	274	288	353	338	316
ENSDARG00000008593	nbas	protein_coding	386	334	311	324	313	391
ENSDARG00000008623	cops3	protein_coding	423	464	382	403	393	397
ENSDARG00000008637	mtp	protein_coding	1133	1163	1188	1187	597	1019
ENSDARG00000008639	kifap3a	protein_coding	744	745	785	827	864	752
ENSDARG00000008660	coro1b	protein_coding	1238	1085	1184	1372	1309	1267
ENSDARG00000008662	fign	protein_coding	66	51	49	48	52	51
ENSDARG00000008674	chrnb2a	protein_coding	35	38	43	40	50	46
ENSDARG00000008678	snx3	protein_coding	796	887	868	853	787	789
ENSDARG00000008697	epas1a	protein_coding	1952	2215	1992	1947	1748	2252
ENSDARG00000008703	apeh	protein_coding	510	597	549	522	452	478
ENSDARG00000008706	paip2b	protein_coding	1678	1969	1789	1976	1695	1785
ENSDARG00000008720	lmo3	protein_coding	998	1098	1200	1406	1430	1393
ENSDARG00000008723	prkcba	protein_coding	698	566	611	598	653	664
ENSDARG00000008727	ranbp3a	protein_coding	136	103	114	115	128	135
ENSDARG00000008732	zgc:66479	protein_coding	759	912	850	730	625	735
ENSDARG00000008735	atp6ap2	protein_coding	2202	2469	2245	2564	2357	2235
ENSDARG00000008740	esf1	protein_coding	425	481	465	454	425	395
ENSDARG00000008748	ube2na	protein_coding	1926	2108	1904	1873	1849	1761
ENSDARG00000008757	entpd6	protein_coding	402	432	411	375	366	389
ENSDARG00000008765	tmed5	protein_coding	259	280	296	255	215	236
ENSDARG00000008767	si:dkey-42p8.3	protein_coding	544	534	554	568	623	628
ENSDARG00000008772	cacng1a	protein_coding	468	468	483	490	506	368
ENSDARG00000008784	prpf4ba	protein_coding	669	676	736	666	698	770
ENSDARG00000008785	dldh	protein_coding	3399	3805	3682	3488	3240	3173
ENSDARG00000008788	camk1gb	protein_coding	1670	1687	1640	1995	2028	1868
ENSDARG00000008790	actr3b	protein_coding	99	85	105	103	112	100
ENSDARG00000008796	her5	protein_coding	1	0	4	2	0	1
ENSDARG00000008803	marcksb	protein_coding	4316	4268	4392	5930	5882	5107
ENSDARG00000008805	orc3	protein_coding	202	221	173	160	174	172
ENSDARG00000008807	bokb	protein_coding	40	42	55	65	63	55
ENSDARG00000008808	eml2	protein_coding	1068	1192	1203	1146	1190	1196
ENSDARG00000008811	cmtm3	protein_coding	79	103	75	69	62	85
ENSDARG00000008816	glud1a	protein_coding	1837	1927	1723	1413	1223	1313
ENSDARG00000008818	hsf1	protein_coding	360	346	339	357	355	384
ENSDARG00000008829	chga	protein_coding	482	566	522	593	476	532
ENSDARG00000008832	neu1	protein_coding	272	246	263	249	224	241
ENSDARG00000008835	A2ML1	protein_coding	0	0	0	1	0	0
ENSDARG00000008840	hmbsa	protein_coding	264	282	273	169	170	185
ENSDARG00000008849	ptprq	protein_coding	70	41	43	50	51	57
ENSDARG00000008852	elp4	protein_coding	157	208	183	133	157	133
ENSDARG00000008858	cyp7b1	protein_coding	127	90	88	110	108	123
ENSDARG00000008859	mylipa	protein_coding	613	696	749	902	827	737
ENSDARG00000008861	tfap2e	protein_coding	210	217	214	327	320	299
ENSDARG00000008866	cabp4	protein_coding	25	25	30	34	33	38
ENSDARG00000008867	rap1b	protein_coding	1204	1352	1194	1186	992	1077
ENSDARG00000008880	usp28	protein_coding	382	455	425	425	426	369
ENSDARG00000008884	hprt1	protein_coding	1275	1217	1159	990	797	781
ENSDARG00000008886	msxb	protein_coding	137	136	126	204	223	179
ENSDARG00000008890	ctns	protein_coding	141	163	116	154	136	113
ENSDARG00000008904	smarca2	protein_coding	839	788	832	857	842	730
ENSDARG00000008906	si:ch211-241e1.5	protein_coding	108	101	123	154	158	121
ENSDARG00000008912	slc8a2a	protein_coding	68	72	75	68	69	78
ENSDARG00000008920	mrpl53	protein_coding	128	177	140	118	106	101
ENSDARG00000008931	renbp	protein_coding	88	100	71	104	88	89
ENSDARG00000008936	sec11a	protein_coding	451	577	517	511	445	446
ENSDARG00000008946	ccdc127b	protein_coding	65	89	72	72	64	78
ENSDARG00000008947	rtf1	protein_coding	1398	1424	1471	1617	1566	1472
ENSDARG00000008948	PLA2G3	protein_coding	4	8	2	9	4	5
ENSDARG00000008953	pofut1	protein_coding	178	175	154	149	158	134
ENSDARG00000008966	tbl1xr1b	protein_coding	964	788	837	754	809	854
ENSDARG00000008969	fgb	protein_coding	2792	3049	2960	2335	2149	3246
ENSDARG00000008976	mdn1	protein_coding	1758	1445	1518	1269	1463	1404
ENSDARG00000008979	golga1	protein_coding	536	540	525	572	543	537
ENSDARG00000008982	casq2	protein_coding	1694	2006	1820	1440	1399	1712
ENSDARG00000008983	sh3glb2a	protein_coding	111	86	90	82	103	87
ENSDARG00000008986	e2f7	protein_coding	129	137	110	120	90	90
ENSDARG00000009001	pdia6	protein_coding	656	734	677	572	544	597
ENSDARG00000009014	col11a1b	protein_coding	2045	2075	2112	2468	2272	2140
ENSDARG00000009018	rhbg	protein_coding	6688	6650	6632	7695	7722	6964
ENSDARG00000009020	cnr1	protein_coding	118	110	128	91	110	125
ENSDARG00000009021	chrna1	protein_coding	555	653	584	522	476	538
ENSDARG00000009023	ankrd28b	protein_coding	681	659	688	552	639	661
ENSDARG00000009026	CR388002.1	protein_coding	1714	1621	1600	1320	1476	1629
ENSDARG00000009031	tnikb	protein_coding	1101	931	1011	1083	1042	1122
ENSDARG00000009040	si:ch73-141c7.1	protein_coding	284	420	315	278	255	292
ENSDARG00000009046	nphp1	protein_coding	118	89	108	94	125	112
ENSDARG00000009074	cbr4	protein_coding	110	118	129	79	98	118
ENSDARG00000009079	si:ch211-224l10.5	processed_transcript	5	0	6	9	6	8
ENSDARG00000009087	cd74a	protein_coding	29	23	13	32	16	18
ENSDARG00000009094	gata2b	protein_coding	13	15	13	23	17	19
ENSDARG00000009106	serinc1	protein_coding	5205	5235	5205	6645	6118	5197
ENSDARG00000009113	pigc	protein_coding	94	110	103	114	119	95
ENSDARG00000009121	CHRM1	protein_coding	4	4	3	1	0	2
ENSDARG00000009123	sele	protein_coding	59	60	55	43	33	53
ENSDARG00000009131	slc10a4	protein_coding	55	60	51	39	49	55
ENSDARG00000009133	myo1eb	protein_coding	502	548	601	618	553	516
ENSDARG00000009134	hlx1	protein_coding	114	148	171	145	130	192
ENSDARG00000009136	tp53bp2a	protein_coding	1671	1948	1920	1596	1441	1838
ENSDARG00000009142	ppp1r13bb	protein_coding	1222	1229	1244	1132	1298	1377
ENSDARG00000009153	pla2g1b	protein_coding	161	100	141	977	579	774
ENSDARG00000009160	kmo	protein_coding	519	496	538	479	373	524
ENSDARG00000009161	ftr55	protein_coding	6	6	6	4	6	7
ENSDARG00000009169	mob1ba	protein_coding	568	550	526	628	544	528
ENSDARG00000009170	ctr9	protein_coding	714	785	764	719	756	745
ENSDARG00000009178	zfand1	protein_coding	130	122	122	135	123	116
ENSDARG00000009194	COL25A1	protein_coding	1210	1273	1183	1415	1453	1189
ENSDARG00000009196	anxa3a	protein_coding	284	295	299	303	324	299
ENSDARG00000009208	prkcda	protein_coding	533	598	620	671	652	603
ENSDARG00000009209	slc9a6a	protein_coding	296	264	280	211	260	271
ENSDARG00000009212	ppiaa	protein_coding	20945	25720	23782	21830	22108	21784
ENSDARG00000009214	tmem180	protein_coding	492	545	551	551	538	509
ENSDARG00000009215	zgc:112437	protein_coding	74	100	86	83	73	65
ENSDARG00000009217	tom1l2	protein_coding	329	301	327	283	347	362
ENSDARG00000009218	mars2	protein_coding	120	140	141	114	107	121
ENSDARG00000009242	fev	protein_coding	73	84	54	65	77	80
ENSDARG00000009250	etfb	protein_coding	2101	2484	2301	2057	1826	1955
ENSDARG00000009252	napepld	protein_coding	175	160	193	165	155	146
ENSDARG00000009253	C17H14orf166	protein_coding	519	628	545	532	505	498
ENSDARG00000009262	FAR2	protein_coding	167	126	136	129	141	130
ENSDARG00000009266	uevld	protein_coding	99	140	108	82	82	92
ENSDARG00000009267	zgc:136439	protein_coding	61	52	42	45	38	52
ENSDARG00000009273	ppm1da	protein_coding	515	563	520	538	606	550
ENSDARG00000009280	smyd1a	protein_coding	2235	2800	2746	2167	2496	1734
ENSDARG00000009281	dnm1b	protein_coding	1061	894	932	801	938	961
ENSDARG00000009285	rpl15	protein_coding	17967	19503	19634	17879	17134	16539
ENSDARG00000009299	dusp8a	protein_coding	944	817	911	876	964	907
ENSDARG00000009311	pvalb6	protein_coding	869	973	914	919	996	903
ENSDARG00000009313	NAPSA	protein_coding	173	176	170	243	181	158
ENSDARG00000009315	clgn	protein_coding	883	888	895	946	981	919
ENSDARG00000009336	aif1l	protein_coding	804	910	809	1124	962	844
ENSDARG00000009341	nrap	protein_coding	919	933	978	753	752	766
ENSDARG00000009342	txndc5	protein_coding	1626	1735	1601	1417	1348	1439
ENSDARG00000009346	caprin1a	protein_coding	630	637	635	563	580	600
ENSDARG00000009350	atg3	protein_coding	720	789	729	694	588	633
ENSDARG00000009351	fgf6a	protein_coding	111	119	117	122	103	102
ENSDARG00000009361	CABZ01077220.1	protein_coding	26	41	32	31	32	31
ENSDARG00000009372	diras1b	protein_coding	31	12	16	14	14	20
ENSDARG00000009386	MPP4	protein_coding	70	54	80	65	99	84
ENSDARG00000009387	robo4	protein_coding	340	273	330	236	332	303
ENSDARG00000009390	npl	protein_coding	199	214	210	213	214	198
ENSDARG00000009401	vcanb	protein_coding	608	512	494	1277	1382	856
ENSDARG00000009402	si:ch211-210b2.2	protein_coding	70	84	70	83	116	100
ENSDARG00000009418	mef2cb	protein_coding	915	964	956	969	992	985
ENSDARG00000009430	tmem30c	protein_coding	318	304	329	408	282	384
ENSDARG00000009436	ubxn7	protein_coding	349	370	350	369	419	349
ENSDARG00000009438	myog	protein_coding	96	113	133	87	98	100
ENSDARG00000009443	zgc:92137	protein_coding	5495	5904	6349	11665	8337	9452
ENSDARG00000009447	atp5g3b	protein_coding	9449	11391	10389	9929	8872	8805
ENSDARG00000009459	slc35e4	protein_coding	75	62	70	61	77	64
ENSDARG00000009466	rgs9bp	protein_coding	87	88	71	134	106	87
ENSDARG00000009470	hnf1a	protein_coding	128	110	108	107	92	108
ENSDARG00000009471	nid2b	protein_coding	0	3	4	2	2	2
ENSDARG00000009472	med19b	protein_coding	144	179	149	174	207	176
ENSDARG00000009473	ppardb	protein_coding	559	592	558	643	644	629
ENSDARG00000009477	prkar2ab	protein_coding	194	194	180	203	233	222
ENSDARG00000009480	pdcl	protein_coding	1326	1340	1366	1662	1624	1560
ENSDARG00000009482	SLC38A8	protein_coding	5	1	0	2	1	12
ENSDARG00000009484	arf1	protein_coding	1936	2082	1950	1990	1785	1926
ENSDARG00000009488	gipc2	protein_coding	341	385	431	484	327	444
ENSDARG00000009493	MAP3K13	protein_coding	246	188	213	203	232	238
ENSDARG00000009494	xrcc1	protein_coding	318	282	297	359	347	310
ENSDARG00000009499	syne1a	protein_coding	3488	2838	2894	2688	3069	3310
ENSDARG00000009505	slmo2	protein_coding	1982	2434	2329	1379	1377	1617
ENSDARG00000009511	tnfa	protein_coding	1	1	1	0	1	2
ENSDARG00000009524	rnf150b	protein_coding	340	344	311	360	370	372
ENSDARG00000009525	tial1	protein_coding	2468	2483	2541	2487	2328	2519
ENSDARG00000009534	wls	protein_coding	1592	1568	1465	1642	1611	1532
ENSDARG00000009544	cldnb	protein_coding	640	956	946	769	762	755
ENSDARG00000009549	ubr4	protein_coding	3862	3185	3413	2936	3590	3525
ENSDARG00000009550	foxi3b	protein_coding	364	370	291	326	320	277
ENSDARG00000009553	gng3	protein_coding	2144	2458	2352	3002	2750	2548
ENSDARG00000009557	wrap73	protein_coding	111	126	117	114	140	122
ENSDARG00000009567	SPEG	protein_coding	1078	1030	1088	827	837	890
ENSDARG00000009568	CA10	protein_coding	101	113	114	131	125	134
ENSDARG00000009585	papola	protein_coding	2388	2504	2498	2371	2511	2452
ENSDARG00000009594	nr1d2b	protein_coding	4603	4773	4725	5571	5658	5033
ENSDARG00000009607	ccnc	protein_coding	511	510	552	622	571	557
ENSDARG00000009610	rgs12a	protein_coding	193	193	221	240	233	225
ENSDARG00000009612	chia.3	protein_coding	52	175	32	1304	501	1225
ENSDARG00000009624	UTS2R	protein_coding	16	12	19	12	12	17
ENSDARG00000009626	nrbp2b	protein_coding	140	131	139	111	141	117
ENSDARG00000009629	unc119.1	protein_coding	410	445	458	507	524	419
ENSDARG00000009637	zgc:73075	protein_coding	6250	6202	6880	7990	7868	7367
ENSDARG00000009640	psmb1	protein_coding	1130	1316	1161	1017	991	956
ENSDARG00000009653	lhfpl2a	protein_coding	83	58	53	57	67	63
ENSDARG00000009657	fgfr1op2	protein_coding	328	353	340	434	371	395
ENSDARG00000009673	si:ch211-197g15.6	protein_coding	2	3	3	7	6	5
ENSDARG00000009677	dlg1	protein_coding	1004	925	936	1091	1064	1010
ENSDARG00000009681	med27	protein_coding	144	176	155	134	153	171
ENSDARG00000009685	ppa2	protein_coding	265	257	256	222	230	242
ENSDARG00000009689	daam1b	protein_coding	994	976	966	1036	1078	1212
ENSDARG00000009693	llgl1	protein_coding	441	404	456	475	521	501
ENSDARG00000009702	ascl1b	protein_coding	117	106	150	163	52	83
ENSDARG00000009724	rpn2	protein_coding	2563	2707	2422	2433	2241	2456
ENSDARG00000009727	twf2b	protein_coding	56	72	61	76	52	59
ENSDARG00000009733	KIF21B	protein_coding	94	58	85	49	79	69
ENSDARG00000009735	gigfy2	protein_coding	978	929	978	821	975	1024
ENSDARG00000009738	cacnb4a	protein_coding	115	111	105	71	125	101
ENSDARG00000009740	ppp1r7	protein_coding	811	880	904	1050	907	905
ENSDARG00000009743	efhc1	protein_coding	43	41	40	38	55	40
ENSDARG00000009745	fbxw2	protein_coding	556	589	550	564	578	561
ENSDARG00000009748	dffb	protein_coding	79	89	77	117	84	93
ENSDARG00000009753	sf3b6	protein_coding	538	579	553	672	616	585
ENSDARG00000009754	zc3h11a	protein_coding	2298	2298	2397	2590	2482	2615
ENSDARG00000009764	srek1	protein_coding	490	429	494	395	359	400
ENSDARG00000009771	ppme1	protein_coding	871	1056	965	1063	1059	1038
ENSDARG00000009779	mcl1a	protein_coding	1710	1797	1956	2124	1777	1748
ENSDARG00000009782	myh11a	protein_coding	1207	1149	1063	1350	1053	1293
ENSDARG00000009783	dirc2	protein_coding	591	645	628	719	670	652
ENSDARG00000009796	klc1a	protein_coding	999	865	905	857	1018	953
ENSDARG00000009806	smfn	protein_coding	210	236	198	190	182	161
ENSDARG00000009822	her4.4	protein_coding	78	67	87	114	86	71
ENSDARG00000009823	pou3f1	protein_coding	904	840	950	1174	1317	1192
ENSDARG00000009825	mmp23bb	protein_coding	113	149	128	127	138	149
ENSDARG00000009830	hdlbpa	protein_coding	23880	23525	23501	19355	19263	18801
ENSDARG00000009837	agk	protein_coding	501	563	565	421	451	407
ENSDARG00000009839	fam117bb	protein_coding	102	97	105	99	115	106
ENSDARG00000009844	dusp23a	protein_coding	202	344	210	111	45	137
ENSDARG00000009851	wdr41	protein_coding	370	419	410	362	383	358
ENSDARG00000009862	dcps	protein_coding	225	197	172	205	189	200
ENSDARG00000009864	ddx55	protein_coding	184	220	201	194	200	174
ENSDARG00000009868	dcaf11	protein_coding	809	842	825	899	861	846
ENSDARG00000009870	mapk8b	protein_coding	306	235	270	220	306	282
ENSDARG00000009871	snrpc	protein_coding	387	464	425	409	369	413
ENSDARG00000009874	cyp2k31	protein_coding	2	2	2	2	2	7
ENSDARG00000009881	ier5	protein_coding	1460	1710	1676	1864	1727	1602
ENSDARG00000009885	sult3st1	protein_coding	4	2	4	3	7	9
ENSDARG00000009886	rnf114	protein_coding	142	130	135	191	130	125
ENSDARG00000009899	znf385a	protein_coding	208	146	171	131	166	161
ENSDARG00000009901	slc38a5a	protein_coding	853	806	797	905	758	576
ENSDARG00000009922	dmbx1a	protein_coding	587	616	650	737	774	755
ENSDARG00000009930	cadm2a	protein_coding	170	145	134	116	114	161
ENSDARG00000009939	micu2	protein_coding	1053	1187	1020	1191	885	1042
ENSDARG00000009941	erc1a	protein_coding	604	554	555	540	666	571
ENSDARG00000009942	cdc6	protein_coding	197	233	210	178	213	160
ENSDARG00000009949	FNDC4	protein_coding	515	576	562	650	633	588
ENSDARG00000009950	edf1	protein_coding	2484	2873	2720	2757	2288	2544
ENSDARG00000009953	med14	protein_coding	718	679	651	615	691	726
ENSDARG00000009958	cbl	protein_coding	353	326	309	286	314	328
ENSDARG00000009961	rundc3b	protein_coding	14	7	10	11	9	15
ENSDARG00000009978	icn	protein_coding	4626	5955	5255	5255	4831	4658
ENSDARG00000009982	fam199x	protein_coding	1131	1027	1068	1244	1191	1159
ENSDARG00000010002	gna11a	protein_coding	651	503	556	604	621	686
ENSDARG00000010008	vim	protein_coding	1328	1537	1568	1714	1717	1495
ENSDARG00000010010	trim13	protein_coding	1538	1498	1511	1734	1830	1648
ENSDARG00000010018	qki2	protein_coding	357	339	337	296	305	292
ENSDARG00000010021	grpel1	protein_coding	755	821	704	531	451	467
ENSDARG00000010023	CU856539.1	protein_coding	628	494	562	548	588	628
ENSDARG00000010029	spon1a	protein_coding	104	71	92	79	89	84
ENSDARG00000010031	ssh1b	protein_coding	352	289	322	270	315	366
ENSDARG00000010032	cmtm7	protein_coding	109	106	110	123	98	115
ENSDARG00000010035	engase	protein_coding	105	124	108	122	110	129
ENSDARG00000010042	dnm1a	protein_coding	1053	731	946	878	955	757
ENSDARG00000010047	neu3.2	protein_coding	175	219	164	266	308	211
ENSDARG00000010051	ufd1l	protein_coding	622	753	788	761	757	720
ENSDARG00000010052	ndrg3b	protein_coding	1384	1504	1451	1449	1522	1424
ENSDARG00000010059	itpkb	protein_coding	127	93	96	117	108	92
ENSDARG00000010070	adam9	protein_coding	461	406	371	419	468	415
ENSDARG00000010075	PTCHD3	protein_coding	28	21	22	23	34	20
ENSDARG00000010078	nup133	protein_coding	593	578	554	444	523	467
ENSDARG00000010083	rbfox3	protein_coding	885	921	924	831	946	928
ENSDARG00000010085	p4ha2	protein_coding	213	269	255	248	228	242
ENSDARG00000010096	slc1a6	protein_coding	264	215	239	261	258	266
ENSDARG00000010097	f9a	protein_coding	11	7	11	32	13	29
ENSDARG00000010098	pank1b	protein_coding	962	829	805	793	727	856
ENSDARG00000010108	bri3bp	protein_coding	253	188	220	212	263	208
ENSDARG00000010113	ndufb8	protein_coding	2718	3156	2826	2562	2379	2512
ENSDARG00000010124	sp5l	protein_coding	61	50	54	78	92	97
ENSDARG00000010130	smpdl3b	protein_coding	392	322	345	361	239	389
ENSDARG00000010132	dacha	protein_coding	373	381	392	407	385	419
ENSDARG00000010137	ldb1a	protein_coding	2133	2130	2151	2482	2386	2265
ENSDARG00000010144	lppr3a	protein_coding	714	697	723	833	871	759
ENSDARG00000010145	tor4aa	protein_coding	5	11	17	8	19	11
ENSDARG00000010146	cpa2	protein_coding	17	13	12	10	7	13
ENSDARG00000010149	atp5a1	protein_coding	20392	23464	22377	17367	17845	17529
ENSDARG00000010154	vstm4a	protein_coding	101	96	103	114	123	83
ENSDARG00000010155	abi1a	protein_coding	534	559	531	544	486	490
ENSDARG00000010160	rps15a	protein_coding	12092	14487	13193	12729	11723	11585
ENSDARG00000010169	myd88	protein_coding	128	164	136	182	152	136
ENSDARG00000010181	asap2a	protein_coding	358	334	338	366	324	410
ENSDARG00000010183	VWA5A	protein_coding	13	10	9	10	6	8
ENSDARG00000010186	myo3a	protein_coding	354	357	322	389	421	357
ENSDARG00000010192	pax3a	protein_coding	79	58	64	83	80	94
ENSDARG00000010194	eif4bb	protein_coding	2582	2799	2737	2171	2015	2204
ENSDARG00000010207	smad3b	protein_coding	165	169	198	141	186	193
ENSDARG00000010231	ppm1na	protein_coding	179	220	214	286	326	301
ENSDARG00000010238	rbm22	protein_coding	692	738	717	752	793	742
ENSDARG00000010244	rpl22l1	protein_coding	2894	3563	3408	3019	2570	2580
ENSDARG00000010246	prmt1	protein_coding	2508	2697	2653	2298	2329	2257
ENSDARG00000010248	wdr54	protein_coding	197	200	202	230	201	227
ENSDARG00000010250	nqo1	protein_coding	1411	1569	1394	1916	1419	1618
ENSDARG00000010252	jak3	protein_coding	19	28	38	45	37	41
ENSDARG00000010255	bin2b	protein_coding	115	162	148	147	184	126
ENSDARG00000010266	igf2bp3	protein_coding	1530	1554	1603	1425	1303	1512
ENSDARG00000010267	dpydb	protein_coding	954	885	1021	1081	872	1486
ENSDARG00000010270	fezf1	protein_coding	78	86	81	111	102	87
ENSDARG00000010276	ptgs2b	protein_coding	107	284	275	135	152	173
ENSDARG00000010279	scamp2	protein_coding	483	557	502	516	451	495
ENSDARG00000010280	clasp1a	protein_coding	1219	1278	1313	1165	1316	1404
ENSDARG00000010281	xpo4	protein_coding	439	461	491	440	365	404
ENSDARG00000010294	fmodb	protein_coding	184	116	119	245	309	170
ENSDARG00000010296	kcnh6b	protein_coding	21	12	18	20	19	18
ENSDARG00000010300	traf3ip1	protein_coding	160	133	156	164	168	162
ENSDARG00000010301	b4galt6	protein_coding	1087	1033	1071	1001	1043	1029
ENSDARG00000010312	cp	protein_coding	1591	1286	1358	2774	2120	4266
ENSDARG00000010316	qars	protein_coding	932	1016	960	592	540	613
ENSDARG00000010317	gpr183a	protein_coding	27	35	16	28	28	34
ENSDARG00000010318	srpx	protein_coding	211	267	251	236	240	232
ENSDARG00000010331	C5HXorf57	protein_coding	73	70	65	65	66	73
ENSDARG00000010332	zgc:56231	protein_coding	3	4	2	3	3	2
ENSDARG00000010347	acer1	protein_coding	20	24	33	24	18	19
ENSDARG00000010350	c1ql3a	protein_coding	107	92	81	70	85	70
ENSDARG00000010373	CYSLTR2	protein_coding	1	3	3	4	3	7
ENSDARG00000010376	slc5a3a	protein_coding	3	0	4	3	0	0
ENSDARG00000010381	rnf2	protein_coding	1197	1260	1217	1394	1401	1367
ENSDARG00000010384	lpar5a	protein_coding	18	24	18	30	26	35
ENSDARG00000010385	sept4a	protein_coding	141	164	142	172	159	169
ENSDARG00000010400	lrrfip2	protein_coding	599	648	588	637	537	605
ENSDARG00000010407	ppp4r4	protein_coding	142	164	176	148	195	144
ENSDARG00000010408	igsf9b	protein_coding	521	414	399	542	573	588
ENSDARG00000010411	epn1	protein_coding	1987	2085	1973	1766	1646	2090
ENSDARG00000010415	sirt4	protein_coding	93	133	97	83	71	96
ENSDARG00000010420	ndrg1b	protein_coding	995	1026	976	977	992	942
ENSDARG00000010423	npsn	protein_coding	375	421	344	428	408	391
ENSDARG00000010425	scara5	protein_coding	84	114	116	114	96	99
ENSDARG00000010432	eaf2	protein_coding	378	378	344	305	329	346
ENSDARG00000010434	clu	protein_coding	1159	1142	1050	1144	1297	1232
ENSDARG00000010437	fam46c	protein_coding	100	104	115	74	103	98
ENSDARG00000010442	rnf11a	protein_coding	707	689	678	956	839	746
ENSDARG00000010445	trabd	protein_coding	184	201	214	143	153	164
ENSDARG00000010454	guca1a	protein_coding	25	38	30	30	35	26
ENSDARG00000010472	atp1a2a	protein_coding	1039	1368	1183	891	839	868
ENSDARG00000010477	p2rx3a	protein_coding	57	47	51	38	35	77
ENSDARG00000010478	hsp90aa1.1	protein_coding	838	1198	1108	489	485	527
ENSDARG00000010481	bzw1a	protein_coding	1977	2193	2131	2071	1979	1966
ENSDARG00000010482	prg4a	protein_coding	25	23	21	31	21	23
ENSDARG00000010487	sae1	protein_coding	375	412	356	349	312	347
ENSDARG00000010514	CXCR5	protein_coding	4	6	4	5	4	6
ENSDARG00000010515	dvl1a	protein_coding	114	111	108	102	110	105
ENSDARG00000010516	rpl21	protein_coding	15953	18104	17866	16102	15032	15306
ENSDARG00000010519	per3	protein_coding	1533	1145	1218	1263	1522	1561
ENSDARG00000010524	si:ch211-282j22.3	protein_coding	239	183	201	176	223	241
ENSDARG00000010531	scamp4	protein_coding	854	816	843	759	812	657
ENSDARG00000010553	mmgt1	protein_coding	712	748	782	606	646	642
ENSDARG00000010555	pdha1b	protein_coding	138	141	130	211	196	176
ENSDARG00000010556	MMP25	protein_coding	106	95	81	75	40	74
ENSDARG00000010563	spopla	protein_coding	413	370	391	419	416	402
ENSDARG00000010565	aqp4	protein_coding	43	22	31	21	13	9
ENSDARG00000010571	ezh2	protein_coding	367	398	420	320	378	378
ENSDARG00000010572	slc25a25a	protein_coding	379	680	643	365	232	360
ENSDARG00000010583	pard3	protein_coding	376	356	373	349	397	384
ENSDARG00000010586	tex9	protein_coding	98	123	103	146	81	117
ENSDARG00000010591	foxn4	protein_coding	265	227	270	248	276	252
ENSDARG00000010596	slc7a6os	protein_coding	574	681	609	683	670	677
ENSDARG00000010601	mtmr10	protein_coding	196	165	166	154	192	175
ENSDARG00000010602	zgc:112294	protein_coding	42	46	49	55	45	62
ENSDARG00000010603	kctd9b	protein_coding	210	185	192	164	239	237
ENSDARG00000010610	sarm1	protein_coding	301	300	333	341	393	320
ENSDARG00000010619	themis	protein_coding	7	11	7	4	9	10
ENSDARG00000010625	clic2	protein_coding	147	169	133	182	133	148
ENSDARG00000010630	hoxb6a	protein_coding	104	95	129	91	95	84
ENSDARG00000010641	slc20a1b	protein_coding	2593	3006	2939	2027	2318	2198
ENSDARG00000010654	ARHGAP42	protein_coding	99	74	80	73	72	78
ENSDARG00000010655	ppm1k	protein_coding	1260	1277	1264	1345	1293	1173
ENSDARG00000010658	insig1	protein_coding	410	524	296	727	439	589
ENSDARG00000010662	fbxo36a	protein_coding	7	6	10	3	6	4
ENSDARG00000010673	trim16	protein_coding	138	173	154	191	172	163
ENSDARG00000010680	gngt2a	protein_coding	483	380	412	403	351	410
ENSDARG00000010681	tjap1	protein_coding	360	371	344	369	418	368
ENSDARG00000010700	il17d	protein_coding	9	18	9	12	19	15
ENSDARG00000010701	crygs4	protein_coding	3	1	1	2	0	1
ENSDARG00000010710	msi1	protein_coding	614	633	607	802	740	659
ENSDARG00000010712	npffr1l3	protein_coding	11	8	13	12	14	17
ENSDARG00000010717	chchd10	protein_coding	882	1001	931	563	532	594
ENSDARG00000010721	Sep-06	protein_coding	1792	1747	1711	1981	1839	1757
ENSDARG00000010727	ttyh2l	protein_coding	367	349	456	428	443	404
ENSDARG00000010728	scin	protein_coding	142	199	172	208	155	173
ENSDARG00000010729	CABZ01073795.1	protein_coding	38	66	271	173	17	39
ENSDARG00000010732	xrcc4	protein_coding	99	121	103	78	82	90
ENSDARG00000010738	C16H8orf76	protein_coding	52	53	66	55	63	46
ENSDARG00000010745	dnaja2l	protein_coding	1435	1533	1480	1518	1573	1417
ENSDARG00000010752	acsl4b	protein_coding	180	240	222	233	215	193
ENSDARG00000010756	nod2	protein_coding	142	164	156	147	128	132
ENSDARG00000010758	capn12	protein_coding	310	239	239	342	423	279
ENSDARG00000010764	flj13639	protein_coding	162	186	171	203	200	194
ENSDARG00000010767	epha4l	protein_coding	343	288	295	287	349	313
ENSDARG00000010770	sox19a	protein_coding	571	520	669	592	690	624
ENSDARG00000010773	pnpla6	protein_coding	1304	1473	1422	1367	1167	1362
ENSDARG00000010779	tlk2	protein_coding	599	539	561	567	597	636
ENSDARG00000010782	zgc:55621	protein_coding	3	3	1	6	7	7
ENSDARG00000010784	ppp1r12a	protein_coding	811	794	833	744	851	813
ENSDARG00000010785	thbs1b	protein_coding	2487	2579	2553	3422	3231	2830
ENSDARG00000010789	homer3	protein_coding	742	777	720	795	728	596
ENSDARG00000010791	dla	protein_coding	478	518	483	595	623	582
ENSDARG00000010792	cdc25b	protein_coding	295	276	343	300	341	426
ENSDARG00000010794	tfeb	protein_coding	228	247	259	352	259	251
ENSDARG00000010816	slc7a14a	protein_coding	699	705	717	702	780	702
ENSDARG00000010823	memo1	protein_coding	297	282	319	272	242	288
ENSDARG00000010831	churc1	protein_coding	376	395	403	358	378	333
ENSDARG00000010841	fshb	protein_coding	0	0	0	1	0	1
ENSDARG00000010844	kras	protein_coding	233	178	181	182	196	210
ENSDARG00000010862	amt	protein_coding	808	796	798	779	635	710
ENSDARG00000010873	DDX17	protein_coding	4309	4152	4229	4436	4128	4365
ENSDARG00000010878	cdkn1ca	protein_coding	280	282	280	335	343	286
ENSDARG00000010905	mettl13	protein_coding	178	163	178	136	137	136
ENSDARG00000010918	nprl3	protein_coding	263	282	265	252	273	282
ENSDARG00000010925	HTRA3	protein_coding	73	106	84	107	77	66
ENSDARG00000010933	cacna1fa	protein_coding	278	275	275	329	366	320
ENSDARG00000010934	syt14a	protein_coding	116	62	95	74	70	90
ENSDARG00000010936	abcb4	protein_coding	2783	2262	2289	2824	1700	3248
ENSDARG00000010940	BX957278.1	protein_coding	67	68	59	64	88	64
ENSDARG00000010941	pomgnt2	protein_coding	169	140	165	110	159	185
ENSDARG00000010945	rapgef6	protein_coding	321	228	235	212	264	248
ENSDARG00000010946	cbsb	protein_coding	1198	1102	1090	979	831	942
ENSDARG00000010948	kif11	protein_coding	482	498	491	567	526	523
ENSDARG00000010953	ndel1a	protein_coding	717	691	768	824	856	676
ENSDARG00000010956	sh3glb1b	protein_coding	505	497	507	544	516	536
ENSDARG00000010957	mpp2b	protein_coding	734	850	751	838	821	799
ENSDARG00000010958	glmnb	protein_coding	533	560	579	761	588	663
ENSDARG00000010962	fkbp7	protein_coding	186	248	232	183	159	164
ENSDARG00000010965	psma8	protein_coding	1610	1947	1784	1688	1483	1547
ENSDARG00000010977	rab34b	protein_coding	58	73	74	81	67	64
ENSDARG00000010978	trmt1	protein_coding	193	203	210	164	178	156
ENSDARG00000010981	zdhhc3a	protein_coding	294	265	281	238	280	236
ENSDARG00000011000	gtf2a1	protein_coding	797	826	817	912	812	811
ENSDARG00000011020	hnrnpa1a	protein_coding	2669	3135	2915	2773	2852	3000
ENSDARG00000011023	pdlim3a	protein_coding	32	47	39	44	28	40
ENSDARG00000011026	zgc:92907	protein_coding	84	95	91	109	110	88
ENSDARG00000011027	fgfr1a	protein_coding	773	737	819	760	787	757
ENSDARG00000011034	si:dkey-47k20.5	protein_coding	0	4	1	2	2	2
ENSDARG00000011042	pgbd5	protein_coding	169	111	133	100	135	142
ENSDARG00000011049	slc17a9b	protein_coding	212	228	200	127	135	164
ENSDARG00000011055	fbxo9	protein_coding	1010	1128	1104	1242	1129	1112
ENSDARG00000011065	camk2b1	protein_coding	3851	3938	4000	4195	3928	4248
ENSDARG00000011066	glra3	protein_coding	271	240	264	319	300	310
ENSDARG00000011072	ddx11	protein_coding	97	112	90	101	74	77
ENSDARG00000011076	MREG	protein_coding	346	469	420	371	404	365
ENSDARG00000011079	wdr3	protein_coding	1043	1092	1220	1158	981	940
ENSDARG00000011083	si:dkey-42l23.2	protein_coding	11	12	13	13	18	17
ENSDARG00000011088	si:ch211-288d18.1	protein_coding	294	234	244	243	291	260
ENSDARG00000011091	drd2b	protein_coding	92	85	87	72	99	110
ENSDARG00000011094	ccna2	protein_coding	318	361	352	288	394	351
ENSDARG00000011113	chrna10a	protein_coding	53	30	56	67	50	53
ENSDARG00000011122	pptc7a	protein_coding	616	779	815	811	703	828
ENSDARG00000011125	snrpb	protein_coding	1738	1975	1854	1428	1495	1457
ENSDARG00000011141	dpysl5a	protein_coding	1539	1544	1523	1788	1790	1709
ENSDARG00000011146	uqcrb	protein_coding	336	366	361	234	251	222
ENSDARG00000011152	rpp14	protein_coding	184	219	158	178	176	179
ENSDARG00000011157	arhgef18a	protein_coding	1020	1014	1058	982	1008	995
ENSDARG00000011163	sema3fa	protein_coding	615	710	626	674	661	625
ENSDARG00000011166	cahz	protein_coding	976	1031	1003	1019	972	1131
ENSDARG00000011170	ndrg2	protein_coding	829	687	810	606	706	810
ENSDARG00000011171	TENM2	protein_coding	1169	1072	1215	1110	1381	1339
ENSDARG00000011175	atp6v1d	protein_coding	2161	2531	2375	2396	2448	2243
ENSDARG00000011188	acvr2aa	protein_coding	1711	1632	1558	1590	1773	1688
ENSDARG00000011190	fgfr1b	protein_coding	166	160	182	161	182	161
ENSDARG00000011196	dnajc11	protein_coding	888	901	853	644	608	642
ENSDARG00000011201	rplp2l	protein_coding	6745	7849	7648	7581	6082	6153
ENSDARG00000011208	COX5B	protein_coding	523	511	538	721	646	640
ENSDARG00000011219	akt2	protein_coding	1392	1433	1405	1343	1526	1480
ENSDARG00000011222	ccdc28b	protein_coding	99	94	99	106	98	83
ENSDARG00000011233	pcyt1aa	protein_coding	203	204	220	194	233	224
ENSDARG00000011235	otx2	protein_coding	692	647	662	1001	1030	1020
ENSDARG00000011239	ppp1r14aa	protein_coding	143	183	169	217	190	168
ENSDARG00000011240	ift46	protein_coding	264	318	270	334	325	296
ENSDARG00000011245	esrp1	protein_coding	883	850	888	851	948	1026
ENSDARG00000011246	krr1	protein_coding	270	356	290	270	252	237
ENSDARG00000011247	rnpc3	protein_coding	406	416	449	481	464	459
ENSDARG00000011257	enpp2	protein_coding	133	129	128	170	161	155
ENSDARG00000011259	trpm1a	protein_coding	349	273	308	347	340	395
ENSDARG00000011262	traip	protein_coding	48	53	68	59	62	58
ENSDARG00000011272	uqcc2	protein_coding	449	487	528	420	417	417
ENSDARG00000011273	tlx2	protein_coding	130	142	137	104	104	119
ENSDARG00000011283	CABZ01024426.1	protein_coding	2	0	1	2	1	2
ENSDARG00000011298	atf7a	protein_coding	179	177	169	172	187	217
ENSDARG00000011299	blzf1	protein_coding	354	329	383	480	450	400
ENSDARG00000011301	nae1	protein_coding	463	519	515	433	406	461
ENSDARG00000011312	stk3	protein_coding	603	577	634	674	633	588
ENSDARG00000011317	adra1ba	protein_coding	17	12	14	14	13	16
ENSDARG00000011326	ankrd45	protein_coding	11	13	12	14	15	12
ENSDARG00000011333	arhgap33	protein_coding	798	781	822	740	811	849
ENSDARG00000011334	ncaldb	protein_coding	842	808	840	1174	1130	1069
ENSDARG00000011360	nfatc2ip	protein_coding	299	306	308	293	272	299
ENSDARG00000011370	fyna	protein_coding	1028	1075	1070	1232	1234	1137
ENSDARG00000011371	zgc:64106	protein_coding	441	433	432	494	372	569
ENSDARG00000011373	mknk2a	protein_coding	432	416	428	440	400	401
ENSDARG00000011376	zgc:77816	protein_coding	157	180	187	244	155	234
ENSDARG00000011400	tnnc1a	protein_coding	176	217	206	127	119	151
ENSDARG00000011404	fen1	protein_coding	589	689	602	479	496	530
ENSDARG00000011405	rps9	protein_coding	20800	23319	23909	24155	20919	20994
ENSDARG00000011407	col2a1b	protein_coding	6102	6448	6389	6666	6364	6589
ENSDARG00000011410	AADAT	protein_coding	127	113	88	71	85	87
ENSDARG00000011418	sigmar1	protein_coding	300	340	331	278	268	252
ENSDARG00000011422	ryr1a	protein_coding	798	723	755	482	555	674
ENSDARG00000011434	ptger2a	protein_coding	73	62	70	82	77	72
ENSDARG00000011445	elmsan1a	protein_coding	315	344	345	425	399	380
ENSDARG00000011449	fes	protein_coding	98	128	95	96	123	116
ENSDARG00000011459	gsna	protein_coding	623	655	628	616	580	713
ENSDARG00000011462	otub1b	protein_coding	700	716	747	701	753	696
ENSDARG00000011463	CABZ01044048.1	protein_coding	33	16	19	32	30	43
ENSDARG00000011466	lace1a	protein_coding	171	190	176	148	153	164
ENSDARG00000011468	HTR1E	protein_coding	6	12	8	11	7	8
ENSDARG00000011473	calcrla	protein_coding	170	142	140	140	149	120
ENSDARG00000011487	gnaq	protein_coding	145	180	159	178	175	129
ENSDARG00000011488	sirt2	protein_coding	884	913	883	1084	920	853
ENSDARG00000011490	scube3	protein_coding	120	87	105	120	105	110
ENSDARG00000011493	DCUN1D3	protein_coding	183	214	209	231	230	254
ENSDARG00000011496	ppm1bb	protein_coding	1790	1978	1939	1824	1808	1882
ENSDARG00000011498	si:ch211-212o1.2	protein_coding	262	277	295	214	248	213
ENSDARG00000011506	lpcat1	protein_coding	123	125	141	152	162	150
ENSDARG00000011510	rcc2	protein_coding	1679	1802	1743	1814	1988	1928
ENSDARG00000011515	orai1a	protein_coding	116	116	122	133	121	130
ENSDARG00000011519	myl4	protein_coding	457	691	601	715	649	694
ENSDARG00000011521	upb1	protein_coding	263	338	284	371	367	489
ENSDARG00000011533	sema6dl	protein_coding	943	776	858	810	937	1023
ENSDARG00000011537	ugt2a5	protein_coding	82	74	78	88	63	64
ENSDARG00000011545	arrb2b	protein_coding	1471	1626	1654	1480	1493	1545
ENSDARG00000011549	c1ql4a	protein_coding	52	37	34	32	50	45
ENSDARG00000011553	atp5f1	protein_coding	7069	8092	7630	6114	5891	5874
ENSDARG00000011555	spag7	protein_coding	929	1201	1020	1168	983	922
ENSDARG00000011564	sfpq	protein_coding	2761	3178	2994	2991	3119	3020
ENSDARG00000011570	pou6f1	protein_coding	338	330	342	404	407	368
ENSDARG00000011571	calcrlb	protein_coding	30	37	21	16	20	17
ENSDARG00000011573	abcb11a	protein_coding	187	187	204	141	68	142
ENSDARG00000011579	hoxb10a	protein_coding	107	129	108	121	130	100
ENSDARG00000011581	si:dkey-23k10.5	protein_coding	259	231	237	466	228	293
ENSDARG00000011582	sox5	protein_coding	1496	1505	1594	1696	1694	1745
ENSDARG00000011583	cry1b	protein_coding	594	625	636	660	627	601
ENSDARG00000011594	smarcb1b	protein_coding	380	432	441	533	499	524
ENSDARG00000011597	atxn2l	protein_coding	588	543	555	479	569	549
ENSDARG00000011600	epha4b	protein_coding	415	318	344	231	373	346
ENSDARG00000011602	si:dkeyp-117h8.2	protein_coding	1103	1083	1045	1156	1214	1255
ENSDARG00000011605	dennd6b	protein_coding	283	266	270	338	301	296
ENSDARG00000011609	FOXK2	protein_coding	1290	1301	1389	1321	1327	1270
ENSDARG00000011611	actr1	protein_coding	1835	1909	1853	1791	1918	1776
ENSDARG00000011613	rbm39a	protein_coding	4266	4539	4586	4875	4842	4961
ENSDARG00000011615	mybpc3	protein_coding	1919	2081	2068	1865	1639	1641
ENSDARG00000011618	slc26a2	protein_coding	273	259	290	272	249	281
ENSDARG00000011635	scxb	protein_coding	15	14	6	6	13	8
ENSDARG00000011640	syt5b	protein_coding	2262	2349	2369	2715	2940	2319
ENSDARG00000011648	snrpd1	protein_coding	717	752	698	583	621	555
ENSDARG00000011652	RANBP2	protein_coding	74	67	57	97	83	77
ENSDARG00000011661	twf1b	protein_coding	586	601	572	706	499	625
ENSDARG00000011662	chuk	protein_coding	951	959	955	1118	1056	1055
ENSDARG00000011665	aldoaa	protein_coding	9911	11914	10894	8286	8176	7572
ENSDARG00000011671	pde6b	protein_coding	839	833	963	1002	1071	1034
ENSDARG00000011672	sema3b	protein_coding	1216	1312	1410	1385	1358	1326
ENSDARG00000011673	si:ch211-246m6.5	protein_coding	60	74	72	74	82	70
ENSDARG00000011683	prtfdc1	protein_coding	186	224	183	217	216	151
ENSDARG00000011693	ttc36	protein_coding	319	382	388	417	366	399
[truncated: 29,954 more rows]

## Sheet: 8dpf
gene_id	gene_name	gene_biotype	Mut1	Mut2	Mut3	WT1	WT2	WT3
ENSDARG00000000001	slc35a5	protein_coding	164	149	128	96	127	136
ENSDARG00000000002	ccdc80	protein_coding	76	61	85	47	59	64
ENSDARG00000000018	nrf1	protein_coding	804	690	759	599	930	744
ENSDARG00000000019	ube2h	protein_coding	2066	1695	2172	1310	2124	2151
ENSDARG00000000068	slc9a3r1	protein_coding	222	251	246	285	399	424
ENSDARG00000000069	dap	protein_coding	769	609	680	563	941	981
ENSDARG00000000086	itsn1	protein_coding	1018	873	1279	613	1175	1234
ENSDARG00000000103	myh10	protein_coding	4095	3633	4130	3292	5365	4370
ENSDARG00000000142	C10H5orf28	protein_coding	80	72	121	48	110	135
ENSDARG00000000151	thraa	protein_coding	182	173	206	136	154	165
ENSDARG00000000161	itsn2a	protein_coding	432	352	422	324	542	394
ENSDARG00000000175	hoxb2a	protein_coding	266	240	248	218	264	186
ENSDARG00000000183	ptpn4b	protein_coding	1639	1439	1534	1304	2176	1661
ENSDARG00000000189	sema6e	protein_coding	1240	997	1327	785	1267	1084
ENSDARG00000000212	krt97	protein_coding	1702	1422	1331	877	1313	2734
ENSDARG00000000229	usp49	protein_coding	736	605	735	704	1106	880
ENSDARG00000000241	slc40a1	protein_coding	890	731	926	578	878	1040
ENSDARG00000000324	dcaf8	protein_coding	657	619	831	451	734	724
ENSDARG00000000349	C21H11orf70	protein_coding	10	15	1	8	20	15
ENSDARG00000000369	prkag3b	protein_coding	188	130	133	113	133	95
ENSDARG00000000370	triob	protein_coding	1650	1415	1881	1054	1906	1709
ENSDARG00000000380	pde6a	protein_coding	570	542	512	721	801	942
ENSDARG00000000394	matr3l1.1	protein_coding	2738	2650	2829	2593	3616	2811
ENSDARG00000000423	si:ch73-314g15.3	protein_coding	94	85	75	96	113	103
ENSDARG00000000442	slc39a13	protein_coding	114	86	148	106	165	121
ENSDARG00000000460	nitr2b	protein_coding	1	2	0	3	5	7
ENSDARG00000000472	cntn2	protein_coding	218	211	378	130	239	357
ENSDARG00000000474	tnni1a	protein_coding	6	8	16	8	21	19
ENSDARG00000000476	pms1	protein_coding	248	213	217	130	182	166
ENSDARG00000000489	upf3b	protein_coding	641	505	668	443	646	623
ENSDARG00000000503	stx1b	protein_coding	14505	11830	15227	10173	17819	15734
ENSDARG00000000516	ankar	protein_coding	24	25	19	21	24	24
ENSDARG00000000529	ofd1	protein_coding	514	472	488	426	566	533
ENSDARG00000000540	asnsd1	protein_coding	614	508	527	513	782	570
ENSDARG00000000542	gtf2e1	protein_coding	361	347	340	315	528	434
ENSDARG00000000551	slc1a4	protein_coding	3288	2348	2189	1418	2747	1775
ENSDARG00000000563	ttnb	protein_coding	4778	4100	11931	2025	4252	6326
ENSDARG00000000567	znf281a	protein_coding	726	542	678	547	958	769
ENSDARG00000000568	ell	protein_coding	917	699	963	653	927	943
ENSDARG00000000588	grasp	protein_coding	70	62	107	58	108	123
ENSDARG00000000606	dnah7l	protein_coding	119	104	142	60	87	76
ENSDARG00000000631	ptpn4a	protein_coding	1191	1022	1262	908	1460	1130
ENSDARG00000000638	opn1mw4	protein_coding	0	0	0	2	0	0
ENSDARG00000000651	osgepl1	protein_coding	108	68	93	63	84	82
ENSDARG00000000656	psmb9a	protein_coding	10	13	12	10	20	15
ENSDARG00000000666	creg2	protein_coding	1047	1004	1423	869	1062	1067
ENSDARG00000000690	sypl2b	protein_coding	119	84	102	89	73	108
ENSDARG00000000729	daxx	protein_coding	529	426	510	482	795	603
ENSDARG00000000730	slc6a13	protein_coding	253	248	316	215	236	344
ENSDARG00000000747	lcmt2	protein_coding	64	61	48	49	76	70
ENSDARG00000000760	znf511	protein_coding	134	149	145	105	127	117
ENSDARG00000000767	spi1b	protein_coding	85	75	61	72	94	89
ENSDARG00000000779	scfd1	protein_coding	974	894	848	817	1211	969
ENSDARG00000000796	nr4a1	protein_coding	3237	2628	2121	1840	2603	3179
ENSDARG00000000804	rassf6	protein_coding	127	127	137	116	137	142
ENSDARG00000000830	telo2	protein_coding	368	355	364	286	437	325
ENSDARG00000000837	snx9a	protein_coding	97	104	146	56	127	130
ENSDARG00000000853	dstyk	protein_coding	1791	1755	1569	1585	2299	1525
ENSDARG00000000857	mapk14a	protein_coding	618	567	575	570	903	638
ENSDARG00000000861	scrib	protein_coding	1775	1467	2002	1312	2256	1952
ENSDARG00000000887	GTSF1	protein_coding	40	42	43	33	36	27
ENSDARG00000000906	skap2	protein_coding	39	37	40	25	47	36
ENSDARG00000000935	unk	protein_coding	103	121	189	102	157	161
ENSDARG00000000943	dzip1	protein_coding	677	600	582	535	885	573
ENSDARG00000000966	ncor2	protein_coding	3159	2682	3435	2197	3606	3552
ENSDARG00000001014	myh9b	protein_coding	884	981	1240	936	1678	1445
ENSDARG00000001015	znf384l	protein_coding	726	686	846	548	774	881
ENSDARG00000001057	bysl	protein_coding	2140	2417	2458	2237	3076	1976
ENSDARG00000001127	slc17a6a	protein_coding	348	328	628	216	485	542
ENSDARG00000001129	dicer1	protein_coding	1418	1202	1826	1035	1781	1655
ENSDARG00000001154	rimbp2	protein_coding	767	731	848	525	954	772
ENSDARG00000001162	matr3l1.1	protein_coding	3326	2854	2726	2401	3175	2533
ENSDARG00000001169	hsd17b8	protein_coding	193	169	133	152	191	135
ENSDARG00000001210	arl14ep	protein_coding	657	504	471	534	812	548
ENSDARG00000001220	mycbp2	protein_coding	4180	3529	4673	2886	5097	4598
ENSDARG00000001234	map4k2	protein_coding	291	283	297	246	311	278
ENSDARG00000001241	puf60b	protein_coding	3087	2728	2656	2678	4022	2870
ENSDARG00000001244	srrm1	protein_coding	11247	9381	9794	7019	11154	7723
ENSDARG00000001249	pcgf1	protein_coding	253	245	231	206	272	207
ENSDARG00000001259	CABZ01086367.1	protein_coding	18	17	3	4	24	14
ENSDARG00000001303	psmb8	protein_coding	7	18	8	8	13	18
ENSDARG00000001313	g2e3	protein_coding	153	130	110	103	193	207
ENSDARG00000001354	slc6a13l	protein_coding	40	64	108	69	83	139
ENSDARG00000001414	mctp2a	protein_coding	33	44	27	21	50	45
ENSDARG00000001431	actn3b	protein_coding	11027	9504	14055	8103	10068	10056
ENSDARG00000001437	slc2a1a	protein_coding	48	56	48	37	56	73
ENSDARG00000001442	inppl1b	protein_coding	124	111	108	63	116	110
ENSDARG00000001447	mier1b	protein_coding	302	270	353	272	420	338
ENSDARG00000001452	adam8a	protein_coding	39	23	28	32	50	50
ENSDARG00000001463	tdh2	protein_coding	2033	1767	2291	2022	2731	2751
ENSDARG00000001470	mhc1zea	protein_coding	281	272	303	236	325	288
ENSDARG00000001498	skap1	protein_coding	27	23	26	19	32	20
ENSDARG00000001549	sp3a	protein_coding	70	67	75	50	107	97
ENSDARG00000001557	tomm34	protein_coding	439	411	556	577	822	495
ENSDARG00000001558	kifc1	protein_coding	488	450	290	362	679	638
ENSDARG00000001559	csmd2	protein_coding	623	567	937	270	689	700
ENSDARG00000001572	prf1.3	protein_coding	3	1	4	0	0	0
ENSDARG00000001578	echs1	protein_coding	1584	1424	1415	1187	1630	1523
ENSDARG00000001621	nfyal	protein_coding	481	436	460	389	565	433
ENSDARG00000001634	kirrela	protein_coding	1024	891	911	851	1157	1052
ENSDARG00000001656	psmb10	protein_coding	11	19	3	18	22	15
ENSDARG00000001676	gpm6bb	protein_coding	605	487	762	358	667	796
ENSDARG00000001686	uckl1a	protein_coding	184	193	151	189	269	231
ENSDARG00000001710	flot1a	protein_coding	1826	1554	2270	1105	1832	1930
ENSDARG00000001712	si:ch211-247n2.1	protein_coding	102	92	116	61	85	106
ENSDARG00000001721	oc90	protein_coding	25	33	55	18	33	27
ENSDARG00000001729	strn3	protein_coding	2126	1887	2058	1933	2625	2211
ENSDARG00000001733	gulp1a	protein_coding	471	393	411	354	488	403
ENSDARG00000001734	fkbp8	protein_coding	478	387	453	423	609	503
ENSDARG00000001754	noc2l	protein_coding	1301	1071	1580	1056	1477	1091
ENSDARG00000001760	tnxb	protein_coding	20	30	26	10	17	40
ENSDARG00000001767	slc29a2	protein_coding	388	372	289	434	805	617
ENSDARG00000001769	ptpra	protein_coding	432	341	555	269	523	516
ENSDARG00000001771	otol1a	protein_coding	9	14	15	12	16	9
ENSDARG00000001776	stim2b	protein_coding	78	105	115	63	91	80
ENSDARG00000001777	nup155	protein_coding	794	678	975	655	1278	960
ENSDARG00000001781	tspan11	protein_coding	57	50	70	29	55	61
ENSDARG00000001782	prkacba	protein_coding	4	8	5	4	21	13
ENSDARG00000001785	irx2a	protein_coding	794	737	636	536	851	532
ENSDARG00000001788	atp5o	protein_coding	14710	12950	11351	12209	15461	11179
ENSDARG00000001803	kcnh6a	protein_coding	178	203	184	181	236	233
ENSDARG00000001804	zgc:112148	protein_coding	83	74	104	59	93	110
ENSDARG00000001807	tnfrsf21	protein_coding	666	532	705	439	708	686
ENSDARG00000001817	CABZ01112877.1	protein_coding	11	4	25	9	17	15
ENSDARG00000001818	c3b.2	protein_coding	71	94	401	176	170	636
ENSDARG00000001825	cfap43	protein_coding	49	43	73	35	45	61
ENSDARG00000001829	zgc:112982	protein_coding	4238	3817	3867	2933	4363	3573
ENSDARG00000001835	nalcn	protein_coding	1617	1364	1628	1084	1679	1384
ENSDARG00000001857	aff4	protein_coding	258	262	415	154	350	333
ENSDARG00000001859	dbx1b	protein_coding	240	224	156	146	208	140
ENSDARG00000001870	atp1a1a.4	protein_coding	2120	1684	2052	1677	2289	2844
ENSDARG00000001873	phgdh	protein_coding	2427	1954	1396	881	1712	1322
ENSDARG00000001879	nav2b	protein_coding	307	271	384	176	321	335
ENSDARG00000001880	stx3a	protein_coding	566	500	442	510	754	594
ENSDARG00000001881	cacnb3a	protein_coding	48	44	94	14	58	62
ENSDARG00000001882	kbtbd12	protein_coding	192	190	262	107	209	181
ENSDARG00000001888	ppm1ba	protein_coding	288	277	350	212	430	366
ENSDARG00000001889	tuba1a	protein_coding	5974	5785	4995	6135	9802	7324
ENSDARG00000001890	STT3B	protein_coding	1747	1556	1866	1609	2517	1919
ENSDARG00000001891	syt14b	protein_coding	195	244	415	192	292	347
ENSDARG00000001897	man2b1	protein_coding	842	873	892	661	1034	823
ENSDARG00000001898	manea	protein_coding	215	169	214	174	244	226
ENSDARG00000001906	si:dkey-247m21.3	protein_coding	38	23	54	21	42	43
ENSDARG00000001909	VILL	protein_coding	351	305	199	234	334	272
ENSDARG00000001910	rorab	protein_coding	2952	2231	2975	2138	3320	3535
ENSDARG00000001912	drd4-rs	protein_coding	121	106	153	75	146	122
ENSDARG00000001913	palmda	protein_coding	239	145	196	218	198	318
ENSDARG00000001929	pink1	protein_coding	305	307	357	156	264	266
ENSDARG00000001930	klhl15	protein_coding	353	322	380	239	416	347
ENSDARG00000001933	prkag2b	protein_coding	184	203	203	87	131	121
ENSDARG00000001937	CABZ01043017.1	protein_coding	7	4	12	0	23	15
ENSDARG00000001939	b3gat3	protein_coding	207	201	254	197	334	240
ENSDARG00000001940	dnajc1	protein_coding	1182	1157	1308	1146	1553	1114
ENSDARG00000001950	ak1	protein_coding	41990	45704	30520	34534	36808	23787
ENSDARG00000001953	pfkfb3	protein_coding	619	591	1082	580	870	838
ENSDARG00000001968	dock5	protein_coding	16	27	23	11	18	19
ENSDARG00000001969	txlng	protein_coding	468	474	468	378	550	504
ENSDARG00000001971	cthrc1b	protein_coding	56	60	80	55	63	36
ENSDARG00000001975	hsd11b2	protein_coding	512	322	478	314	347	412
ENSDARG00000001976	fkbp16	protein_coding	344	400	405	522	654	525
ENSDARG00000001993	myhb	protein_coding	95	1059	247	143	208	430
ENSDARG00000001994	stxbp1a	protein_coding	10942	8782	11507	7906	13428	11442
ENSDARG00000001999	adamts18	protein_coding	317	272	300	288	491	460
ENSDARG00000002002	lmcd1	protein_coding	122	126	103	113	119	114
ENSDARG00000002006	rxrbb	protein_coding	285	243	293	189	292	262
ENSDARG00000002013	grb10a	protein_coding	98	75	130	46	86	115
ENSDARG00000002016	ppil2	protein_coding	498	472	438	400	549	460
ENSDARG00000002020	rictorb	protein_coding	612	489	627	347	591	594
ENSDARG00000002021	pygb	protein_coding	740	647	715	513	828	766
ENSDARG00000002026	qkib	protein_coding	139	98	269	75	140	169
ENSDARG00000002031	tox4a	protein_coding	710	582	630	505	921	725
ENSDARG00000002037	pfkfb2b	protein_coding	616	542	811	482	847	749
ENSDARG00000002060	brf2	protein_coding	86	76	77	95	148	92
ENSDARG00000002071	adss	protein_coding	326	351	696	208	362	414
ENSDARG00000002077	mnat1	protein_coding	240	200	218	246	261	180
ENSDARG00000002082	csnk2a1	protein_coding	3145	2790	3189	2885	4193	3270
ENSDARG00000002084	lamb2	protein_coding	810	754	1044	695	766	767
ENSDARG00000002097	si:dkeyp-52c3.7	protein_coding	1	4	7	4	3	1
ENSDARG00000002127	stam	protein_coding	1588	1372	1481	1170	1721	1541
ENSDARG00000002128	cwf19l1	protein_coding	508	420	462	381	547	489
ENSDARG00000002131	celf2	protein_coding	918	803	1507	518	1236	1277
ENSDARG00000002165	psme1	protein_coding	207	287	279	218	279	234
ENSDARG00000002167	cacnb1	protein_coding	281	256	387	226	325	371
ENSDARG00000002168	tra2b	protein_coding	1731	1514	1582	1448	2093	1377
ENSDARG00000002172	aplnra	protein_coding	259	187	247	236	384	307
ENSDARG00000002174	itfg2	protein_coding	274	249	183	138	199	184
ENSDARG00000002184	igbp1	protein_coding	803	734	756	707	1019	872
ENSDARG00000002190	chmp2bb	protein_coding	1116	998	1005	899	1255	1125
ENSDARG00000002192	aspn	protein_coding	70	81	78	74	81	67
ENSDARG00000002193	rho	protein_coding	28045	25539	23696	37381	45760	44370
ENSDARG00000002194	rhd	protein_coding	18	16	34	16	19	24
ENSDARG00000002196	bach1b	protein_coding	124	106	112	92	129	142
ENSDARG00000002197	pygl	protein_coding	576	530	771	487	454	973
ENSDARG00000002204	hspb11	protein_coding	856	668	1198	623	836	564
ENSDARG00000002210	stk25a	protein_coding	443	449	360	390	444	252
ENSDARG00000002213	invs	protein_coding	186	128	130	66	107	89
ENSDARG00000002215	rtca	protein_coding	616	552	504	590	852	616
ENSDARG00000002216	tbx3a	protein_coding	591	606	595	582	769	573
ENSDARG00000002217	scocb	protein_coding	1742	1402	1690	1269	1977	2008
ENSDARG00000002219	si:dkey-103j14.5	protein_coding	48	39	44	28	51	54
ENSDARG00000002220	C5H9orf78	protein_coding	562	492	524	569	778	519
ENSDARG00000002230	sypb	protein_coding	3944	3532	4583	3680	5721	5241
ENSDARG00000002231	PPAP2C	protein_coding	5	12	14	5	11	13
ENSDARG00000002235	mmp14a	protein_coding	365	288	376	239	323	342
ENSDARG00000002240	psmb6	protein_coding	1656	1665	1720	1726	2219	1413
ENSDARG00000002241	KCNA2	protein_coding	37	21	42	18	45	40
ENSDARG00000002249	tbxas1	protein_coding	245	241	287	174	234	246
ENSDARG00000002255	epb41l3a	protein_coding	3683	3141	3056	2573	3945	2784
ENSDARG00000002259	ca15c	protein_coding	37	85	88	98	119	95
ENSDARG00000002264	mrpl41	protein_coding	774	742	586	658	861	527
ENSDARG00000002267	dcaf13	protein_coding	1098	965	1047	821	1220	843
ENSDARG00000002271	zfand5b	protein_coding	2396	1898	2328	1694	1934	2092
ENSDARG00000002285	mcoln1a	protein_coding	370	237	404	234	371	407
ENSDARG00000002293	si:ch211-197g15.9	protein_coding	41	22	17	16	23	32
ENSDARG00000002295	si:dkey-21p1.3	protein_coding	5	12	35	3	18	28
ENSDARG00000002298	ankrd22	protein_coding	166	133	122	119	194	169
ENSDARG00000002299	arsh	protein_coding	34	42	38	20	48	40
ENSDARG00000002300	p2rx2	protein_coding	10	8	23	14	19	26
ENSDARG00000002304	gins2	protein_coding	211	192	146	209	311	209
ENSDARG00000002305	me3	protein_coding	2151	1709	2000	1273	1967	1795
ENSDARG00000002311	fabp11b	protein_coding	89	70	86	146	245	252
ENSDARG00000002330	lhx8a	protein_coding	81	72	75	63	67	56
ENSDARG00000002332	frmd6	protein_coding	359	347	459	322	432	395
ENSDARG00000002333	fam102bb	protein_coding	279	243	361	145	299	278
ENSDARG00000002336	dlc	protein_coding	1698	1429	1241	1273	1926	1465
ENSDARG00000002339	ccdc101	protein_coding	506	480	393	345	511	402
ENSDARG00000002344	tubb4b	protein_coding	16694	15486	14516	16346	24640	17426
ENSDARG00000002347	cyp11a1	protein_coding	3	17	3	2	6	3
ENSDARG00000002353	tagapa	protein_coding	61	44	63	62	71	85
ENSDARG00000002355	shpk	protein_coding	22	15	18	8	23	20
ENSDARG00000002362	ubald1a	protein_coding	1159	924	1167	765	1134	1053
ENSDARG00000002365	cers5	protein_coding	423	372	332	333	517	398
ENSDARG00000002369	si:ch211-202a12.4	protein_coding	2261	2367	2712	2223	2973	2650
ENSDARG00000002377	mief2	protein_coding	224	168	227	134	196	244
ENSDARG00000002385	atm	protein_coding	364	347	395	270	451	368
ENSDARG00000002391	tlcd1	protein_coding	59	60	70	45	112	88
ENSDARG00000002394	ugt5d1	protein_coding	13	10	12	12	26	47
ENSDARG00000002396	cry-dash	protein_coding	722	657	612	621	750	676
ENSDARG00000002401	gale	protein_coding	154	165	126	188	257	192
ENSDARG00000002402	ercc3	protein_coding	536	465	602	493	632	576
ENSDARG00000002403	nusap1	protein_coding	475	414	335	365	632	718
ENSDARG00000002405	si:ch211-225b11.1	protein_coding	557	508	556	436	662	495
ENSDARG00000002406	zmynd10	protein_coding	15	10	18	8	13	16
ENSDARG00000002411	pde4cb	protein_coding	36	34	46	25	42	53
ENSDARG00000002445	prdm1a	protein_coding	194	168	177	243	430	416
ENSDARG00000002463	arhgef37	protein_coding	49	51	82	22	67	62
ENSDARG00000002467	rdh14b	protein_coding	651	650	612	475	580	443
ENSDARG00000002479	ercc6l	protein_coding	335	275	261	352	517	431
ENSDARG00000002483	WNT7A	protein_coding	13	11	16	5	19	13
ENSDARG00000002487	noc3l	protein_coding	503	495	573	399	661	502
ENSDARG00000002494	itgb6	protein_coding	210	218	202	193	326	200
ENSDARG00000002506	C7H16orf87	protein_coding	1075	958	828	995	1201	865
ENSDARG00000002507	itga10	protein_coding	142	108	115	57	88	95
ENSDARG00000002508	ankrd33ab	protein_coding	30	21	35	26	39	28
ENSDARG00000002509	zgc:153911	protein_coding	99	80	49	101	173	142
ENSDARG00000002510	dmbx1b	protein_coding	52	51	66	30	62	41
ENSDARG00000002523	hsdl2	protein_coding	1878	1672	1549	1253	1648	1591
ENSDARG00000002533	adora2b	protein_coding	3	7	15	8	14	18
ENSDARG00000002536	tm9sf4	protein_coding	637	559	725	564	981	797
ENSDARG00000002538	smu1a	protein_coding	943	858	813	838	1223	890
ENSDARG00000002546	rundc3ab	protein_coding	1808	1556	1622	1378	2082	1658
ENSDARG00000002549	eif3eb	protein_coding	317	290	286	225	361	273
ENSDARG00000002552	mapkapk2a	protein_coding	987	733	1114	674	1036	1060
ENSDARG00000002564	syngr1a	protein_coding	660	608	869	463	704	831
ENSDARG00000002571	tmod2	protein_coding	64	80	107	29	100	110
ENSDARG00000002576	cabp5a	protein_coding	350	382	394	530	669	699
ENSDARG00000002582	tbx15	protein_coding	266	218	319	180	205	247
ENSDARG00000002587	dpysl3	protein_coding	4775	4013	4625	3680	6390	5422
ENSDARG00000002589	mylpfb	protein_coding	29851	30293	32728	23058	26197	21990
ENSDARG00000002591	ruvbl1	protein_coding	1295	1246	1023	1196	1824	1229
ENSDARG00000002593	slc45a2	protein_coding	324	347	430	385	471	511
ENSDARG00000002597	pabpc1l	protein_coding	3	10	1	0	4	5
ENSDARG00000002600	pcsk1	protein_coding	392	300	716	170	438	541
ENSDARG00000002601	irx7	protein_coding	221	218	156	193	252	166
ENSDARG00000002607	unm_sa1614	protein_coding	383	250	435	227	456	483
ENSDARG00000002609	rnf145a	protein_coding	924	801	1164	823	1137	1041
ENSDARG00000002613	rpa3	protein_coding	514	370	285	462	668	459
ENSDARG00000002632	anxa11b	protein_coding	639	624	746	564	803	775
ENSDARG00000002634	b4galt1	protein_coding	134	122	137	139	225	204
ENSDARG00000002635	FAM184A	protein_coding	1652	1554	1594	1186	1793	1409
ENSDARG00000002642	sh3gl1b	protein_coding	151	145	191	120	218	209
ENSDARG00000002644	rgs5a	protein_coding	299	255	397	229	336	378
ENSDARG00000002656	stxbp5a	protein_coding	1687	1497	1919	1159	1935	1860
ENSDARG00000002659	mapre1b	protein_coding	2607	2259	2505	2720	4117	3337
ENSDARG00000002663	optn	protein_coding	479	454	477	385	434	476
ENSDARG00000002666	kcnj1b	protein_coding	201	142	118	120	203	149
ENSDARG00000002670	ATG14	protein_coding	630	575	591	384	464	471
ENSDARG00000002682	tbcela	protein_coding	227	207	283	139	204	205
ENSDARG00000002685	fam113	protein_coding	0	3	0	1	1	1
ENSDARG00000002690	rabif	protein_coding	301	223	227	220	356	229
ENSDARG00000002696	gnb3b	protein_coding	5677	5681	6719	6516	9854	10352
ENSDARG00000002701	rasl12	protein_coding	38	53	44	29	23	30
ENSDARG00000002707	her11	protein_coding	3	10	2	8	11	7
ENSDARG00000002710	ncl	protein_coding	11335	10875	11848	9786	14561	11130
ENSDARG00000002720	utp15	protein_coding	613	619	583	502	711	486
ENSDARG00000002722	ankrd2	protein_coding	1	0	0	0	1	0
ENSDARG00000002728	kiss1ra	protein_coding	32	37	31	26	30	33
ENSDARG00000002731	sdc2	protein_coding	401	302	551	296	488	549
ENSDARG00000002732	spon2b	protein_coding	189	217	179	171	169	161
ENSDARG00000002745	tdh	protein_coding	5106	4901	6152	4058	4975	4878
ENSDARG00000002748	sema6d	protein_coding	978	696	779	534	545	757
ENSDARG00000002750	phf20a	protein_coding	327	292	371	315	494	394
ENSDARG00000002754	pdcd2l	protein_coding	149	137	129	138	201	147
ENSDARG00000002758	dedd1	protein_coding	6776	6465	5375	4480	6232	4748
ENSDARG00000002760	gdf5	protein_coding	10	5	10	3	3	3
ENSDARG00000002764	miox	protein_coding	22	13	38	13	29	61
ENSDARG00000002768	pvalb2	protein_coding	437335	446440	401620	345904	408579	291455
ENSDARG00000002771	SLC4A5	protein_coding	44	34	57	44	67	98
ENSDARG00000002773	htr1fa	protein_coding	24	11	22	4	33	30
ENSDARG00000002779	pdx1	protein_coding	26	26	22	15	26	28
ENSDARG00000002787	tle3a	protein_coding	2088	1975	2123	1799	2865	1971
ENSDARG00000002790	ap2m1a	protein_coding	6225	5660	5266	5139	7271	5425
ENSDARG00000002791	atp1a1a.1	protein_coding	5848	5151	6808	4334	6460	6550
ENSDARG00000002792	arcn1a	protein_coding	990	923	947	985	1490	1155
ENSDARG00000002794	RNF14	protein_coding	75	67	36	61	81	65
ENSDARG00000002795	meis3	protein_coding	497	389	636	355	578	433
ENSDARG00000002797	BX908804.1	protein_coding	0	1	3	0	0	0
ENSDARG00000002798	cog8	protein_coding	225	201	251	199	298	218
ENSDARG00000002816	rasgrf2b	protein_coding	80	62	124	46	106	149
ENSDARG00000002826	cep57l1	protein_coding	171	161	107	181	309	223
ENSDARG00000002830	trmt2a	protein_coding	269	262	280	278	380	310
ENSDARG00000002831	col4a4	protein_coding	22	20	27	12	19	45
ENSDARG00000002840	si:dkey-28b4.8	protein_coding	1905	1635	2156	1649	2479	2293
ENSDARG00000002847	fndc1	protein_coding	65	71	58	42	52	46
ENSDARG00000002872	zgc:113210	protein_coding	383	350	382	301	423	306
ENSDARG00000002877	reps1	protein_coding	865	755	946	626	953	920
ENSDARG00000002880	ccdc132	protein_coding	445	425	512	319	489	515
ENSDARG00000002894	aven	protein_coding	353	256	283	247	344	255
ENSDARG00000002897	INPP1	protein_coding	412	407	481	347	479	462
ENSDARG00000002909	tjp3	protein_coding	324	312	265	211	404	389
ENSDARG00000002912	adipor1a	protein_coding	959	821	981	761	1185	1031
ENSDARG00000002916	sec31b	protein_coding	205	185	299	132	270	278
ENSDARG00000002917	gls2b	protein_coding	659	492	736	302	373	529
ENSDARG00000002933	gbx2	protein_coding	466	483	396	339	517	421
ENSDARG00000002937	meis1a	protein_coding	725	633	585	494	647	571
ENSDARG00000002945	bgnb	protein_coding	403	380	405	235	385	439
ENSDARG00000002947	abcd3b	protein_coding	209	207	248	229	316	266
ENSDARG00000002949	ppp6c	protein_coding	2246	1847	1970	1757	2459	1986
ENSDARG00000002952	smo	protein_coding	445	398	450	314	492	471
ENSDARG00000002956	si:dkey-32n7.4	protein_coding	42	59	107	37	79	80
ENSDARG00000002959	gpr34b	protein_coding	1	7	3	3	4	3
ENSDARG00000002967	pdap1b	protein_coding	1485	1226	1475	1023	1355	1084
ENSDARG00000002968	a1cf	protein_coding	17	19	32	7	13	66
ENSDARG00000002970	ss18	protein_coding	2295	1964	1945	1898	3166	2173
ENSDARG00000002971	phc1	protein_coding	442	368	403	324	524	470
ENSDARG00000002986	gda	protein_coding	124	87	229	108	151	541
ENSDARG00000002988	tnnt2d	protein_coding	5471	5069	4542	3645	4656	3541
ENSDARG00000002991	cep135	protein_coding	291	221	189	225	346	277
ENSDARG00000002994	itpkca	protein_coding	593	542	618	548	711	702
ENSDARG00000003008	prkcea	protein_coding	1546	1352	1807	1211	1811	1663
ENSDARG00000003017	zgc:55512	protein_coding	1473	1353	1486	1144	1703	1539
ENSDARG00000003020	lrrc4.2	protein_coding	556	520	590	399	668	529
ENSDARG00000003021	hdac8	protein_coding	324	268	275	255	387	294
ENSDARG00000003022	limk1b	protein_coding	122	142	124	81	91	108
ENSDARG00000003027	scnm1	protein_coding	438	427	341	350	446	273
ENSDARG00000003032	eif4a1b	protein_coding	9689	8726	11022	8070	11086	10316
ENSDARG00000003035	hspa9	protein_coding	7894	6441	8051	5881	8756	7180
ENSDARG00000003041	CABZ01111496.1	protein_coding	25	25	63	21	48	43
ENSDARG00000003046	sorbs2a	protein_coding	221	226	405	162	265	303
ENSDARG00000003054	tacr3l	protein_coding	62	65	72	42	70	67
ENSDARG00000003058	fgfr1op	protein_coding	812	751	697	677	823	683
ENSDARG00000003061	cd276	protein_coding	213	159	188	205	250	209
ENSDARG00000003068	gorasp1	protein_coding	346	286	464	284	443	543
ENSDARG00000003069	btbd7	protein_coding	60	56	129	49	80	70
ENSDARG00000003077	si:ch73-111m19.2	protein_coding	95	124	201	216	308	306
ENSDARG00000003081	mybphb	protein_coding	30935	32883	33161	24916	25603	23656
ENSDARG00000003084	spire2	protein_coding	143	116	179	88	172	166
ENSDARG00000003085	stambpl1	protein_coding	195	172	168	175	283	213
ENSDARG00000003087	ubxn6	protein_coding	366	309	421	238	331	406
ENSDARG00000003090	or103-4	protein_coding	0	0	0	0	0	0
ENSDARG00000003091	oclnb	protein_coding	166	182	184	108	228	246
ENSDARG00000003098	kdm5bb	protein_coding	4098	3624	3928	3426	5213	4002
ENSDARG00000003109	rcan1a	protein_coding	1057	1004	1148	1147	1592	1244
ENSDARG00000003113	ada	protein_coding	560	476	679	387	680	1329
ENSDARG00000003127	zgc:123105	protein_coding	2738	2445	2798	2081	2848	2670
ENSDARG00000003132	apip	protein_coding	729	713	643	589	757	579
ENSDARG00000003142	dachc	protein_coding	422	347	391	331	453	343
ENSDARG00000003144	pxmp2	protein_coding	44	58	106	50	99	137
ENSDARG00000003145	CLMP	protein_coding	21	19	35	10	30	36
ENSDARG00000003146	si:dkey-27m7.4	protein_coding	393	371	505	286	433	401
ENSDARG00000003151	skp1	protein_coding	6192	5429	5403	5483	7595	5113
ENSDARG00000003153	cpsf5	protein_coding	786	723	590	802	1247	848
ENSDARG00000003157	nfkbil1	protein_coding	205	174	190	190	221	196
ENSDARG00000003165	nr2f6b	protein_coding	594	479	748	367	493	643
ENSDARG00000003167	mlst8	protein_coding	361	336	293	299	398	340
ENSDARG00000003169	magi1b	protein_coding	4594	3959	4240	3156	5264	3789
ENSDARG00000003175	stx5al	protein_coding	438	388	476	359	495	448
ENSDARG00000003181	sult1st4	protein_coding	12	9	26	3	12	19
ENSDARG00000003189	psmd1	protein_coding	2878	2677	3741	3208	4559	3127
ENSDARG00000003193	rassf7b	protein_coding	112	121	146	122	173	167
ENSDARG00000003197	wdr21	protein_coding	246	237	219	137	299	242
ENSDARG00000003200	foxm1	protein_coding	24	16	16	30	46	59
ENSDARG00000003203	rhcga	protein_coding	488	862	385	896	1263	819
ENSDARG00000003205	ngly1	protein_coding	517	454	465	411	644	531
ENSDARG00000003206	chchd6a	protein_coding	714	624	575	583	737	552
ENSDARG00000003207	mterf3	protein_coding	445	438	491	310	417	323
ENSDARG00000003208	pomk	protein_coding	266	268	275	140	227	212
ENSDARG00000003209	si:ch73-129a22.11	protein_coding	0	1	0	0	0	0
ENSDARG00000003210	ANO2	protein_coding	507	432	584	283	491	552
ENSDARG00000003213	naa15a	protein_coding	2072	1856	2304	1784	2617	2054
ENSDARG00000003216	anxa2a	protein_coding	1180	1134	1176	1060	1612	1388
ENSDARG00000003217	urb2	protein_coding	337	279	362	218	377	379
ENSDARG00000003219	bin2a	protein_coding	241	196	220	213	252	328
ENSDARG00000003229	gdf9	protein_coding	2	2	0	1	0	0
ENSDARG00000003235	nup88	protein_coding	926	819	750	777	1160	851
ENSDARG00000003244	gbp3	protein_coding	516	573	435	363	374	428
ENSDARG00000003250	pik3cd	protein_coding	269	288	319	259	421	308
ENSDARG00000003251	zbtb22b	protein_coding	120	106	205	74	133	174
ENSDARG00000003257	zgc:101559	protein_coding	226	186	229	120	220	183
ENSDARG00000003259	lox	protein_coding	35	31	52	32	32	55
ENSDARG00000003269	clcn3	protein_coding	380	338	506	257	487	434
ENSDARG00000003270	dhps	protein_coding	506	587	692	421	494	402
ENSDARG00000003281	pik3ip1	protein_coding	2181	1914	2046	1687	2143	1786
ENSDARG00000003287	wdr12	protein_coding	671	556	645	512	686	523
ENSDARG00000003290	dab1b	protein_coding	107	69	151	64	155	153
ENSDARG00000003293	sox9a	protein_coding	291	267	439	168	339	313
ENSDARG00000003303	stc1	protein_coding	6	8	8	2	9	7
ENSDARG00000003307	stx16	protein_coding	744	634	776	604	901	856
ENSDARG00000003308	emc2	protein_coding	1854	1543	1543	1564	2377	1636
ENSDARG00000003311	pank2	protein_coding	2014	1641	1573	1653	2164	2288
ENSDARG00000003313	EPS8L1	protein_coding	90	108	94	123	182	133
ENSDARG00000003320	fam91a1	protein_coding	1419	1224	1404	948	1661	1407
ENSDARG00000003326	cacng5a	protein_coding	128	110	121	114	121	104
ENSDARG00000003328	fam178a	protein_coding	274	233	228	181	324	281
ENSDARG00000003344	trpc2b	protein_coding	0	4	4	3	3	8
ENSDARG00000003373	commd2	protein_coding	701	646	495	512	717	521
ENSDARG00000003375	gng12a	protein_coding	256	214	233	200	284	248
ENSDARG00000003380	PAOX	protein_coding	594	460	497	436	590	503
ENSDARG00000003381	si:ch211-266g18.6	protein_coding	138	189	140	98	165	122
ENSDARG00000003382	cwc25	protein_coding	834	770	736	628	825	694
ENSDARG00000003383	asb8	protein_coding	678	625	711	468	685	645
ENSDARG00000003395	col4a3	protein_coding	23	70	65	24	48	89
ENSDARG00000003398	rbpja	protein_coding	396	335	364	339	499	522
ENSDARG00000003399	fgf8a	protein_coding	35	26	40	32	31	38
ENSDARG00000003403	tenm1	protein_coding	2006	1696	2130	1198	2644	1873
ENSDARG00000003411	foxa2	protein_coding	179	200	150	159	180	137
ENSDARG00000003414	capslb	protein_coding	12	14	10	13	12	12
ENSDARG00000003420	chrna5	protein_coding	356	296	352	263	370	292
ENSDARG00000003421	igf2bp2a	protein_coding	214	162	346	96	232	256
ENSDARG00000003429	hnrpdl	protein_coding	8599	7957	7298	7946	11176	7937
ENSDARG00000003444	dhrs7	protein_coding	251	246	272	187	305	254
ENSDARG00000003446	ippk	protein_coding	106	84	119	96	135	151
ENSDARG00000003449	pde10a	protein_coding	220	165	346	69	162	212
ENSDARG00000003462	fech	protein_coding	10	17	38	9	12	14
ENSDARG00000003469	neurod4	protein_coding	1605	1454	1249	1516	2527	1957
ENSDARG00000003475	sult1st5	protein_coding	69	54	66	59	58	60
ENSDARG00000003486	ppp1caa	protein_coding	2897	2625	2888	2579	3732	3142
ENSDARG00000003487	nup93	protein_coding	1813	1659	1728	1745	2748	1856
ENSDARG00000003495	madd	protein_coding	3824	3420	4418	2808	4698	3820
ENSDARG00000003512	anks1b	protein_coding	2804	2309	2778	2017	3285	2569
ENSDARG00000003517	impa1	protein_coding	435	327	321	357	568	400
ENSDARG00000003519	aprt	protein_coding	476	388	396	320	442	490
ENSDARG00000003520	tbc1d14	protein_coding	229	211	240	182	341	264
ENSDARG00000003523	itln3	protein_coding	1	1	6	2	7	11
ENSDARG00000003526	psma5	protein_coding	1747	1712	2663	2128	2650	2050
ENSDARG00000003527	mak16	protein_coding	1331	1182	1197	1027	1231	1039
ENSDARG00000003531	tcea1	protein_coding	2084	1661	1578	1665	2648	1872
ENSDARG00000003533	col8a1b	protein_coding	19	19	29	11	12	14
ENSDARG00000003544	adarb1b	protein_coding	123	101	190	69	129	165
ENSDARG00000003553	gnrhr2	protein_coding	8	22	12	15	14	10
ENSDARG00000003564	dohh	protein_coding	866	829	901	891	1093	750
ENSDARG00000003570	hsp90b1	protein_coding	4108	4251	4930	4811	7688	6505
ENSDARG00000003573	dctn5	protein_coding	639	530	499	443	736	551
ENSDARG00000003576	klhl32	protein_coding	466	388	381	322	434	341
ENSDARG00000003584	pla2g7	protein_coding	196	185	182	123	167	198
ENSDARG00000003592	surf1	protein_coding	670	575	516	491	691	555
ENSDARG00000003599	rpl3	protein_coding	78047	79865	71431	71989	86354	69782
ENSDARG00000003607	nr2f6a	protein_coding	663	573	628	488	761	714
ENSDARG00000003615	slc26a3.2	protein_coding	22	16	20	21	29	235
ENSDARG00000003616	arih1	protein_coding	420	342	511	352	516	443
ENSDARG00000003631	clockb	protein_coding	619	513	794	333	626	601
ENSDARG00000003632	zgc:172270	protein_coding	59	66	83	68	101	67
ENSDARG00000003635	atp6v1e1a	protein_coding	46	64	59	53	79	91
ENSDARG00000003641	tfg	protein_coding	1433	1434	1630	1456	2208	1671
ENSDARG00000003642	zfyve19	protein_coding	489	423	376	294	453	369
ENSDARG00000003655	tmem59l	protein_coding	5904	4813	5759	4294	6643	5397
ENSDARG00000003675	cryl1	protein_coding	326	387	318	320	441	365
ENSDARG00000003680	runx1t1	protein_coding	2811	2420	3060	2143	3612	2962
ENSDARG00000003681	eif5	protein_coding	5553	5020	4888	5046	7138	5420
ENSDARG00000003684	obsl1a	protein_coding	484	464	574	481	550	495
ENSDARG00000003693	hars	protein_coding	4382	3846	3513	3084	4071	2918
ENSDARG00000003695	vdac3	protein_coding	13183	12719	14707	11147	14413	11939
ENSDARG00000003697	slc5a8l	protein_coding	29	32	58	24	30	48
ENSDARG00000003699	atp7a	protein_coding	334	259	365	191	314	341
ENSDARG00000003701	cldng	protein_coding	1	5	2	3	3	8
ENSDARG00000003705	prnprs3	protein_coding	3526	2850	3700	2440	3548	3297
ENSDARG00000003706	ryr2b	protein_coding	68	137	92	42	58	64
ENSDARG00000003732	mitfa	protein_coding	33	31	23	26	56	46
ENSDARG00000003749	polb	protein_coding	482	506	519	440	720	571
ENSDARG00000003750	pfas	protein_coding	430	311	327	149	225	286
ENSDARG00000003751	lats1	protein_coding	658	489	615	419	698	583
ENSDARG00000003754	tspan2a	protein_coding	1648	1261	1478	1057	1466	1533
ENSDARG00000003757	cnpy1	protein_coding	298	244	229	185	265	256
ENSDARG00000003769	tada2b	protein_coding	134	109	114	85	160	136
ENSDARG00000003776	pip4k2aa	protein_coding	1083	892	1028	862	1301	1126
ENSDARG00000003779	ctnnd2b	protein_coding	2231	1755	1961	1701	2755	2030
ENSDARG00000003789	dennd5b	protein_coding	1723	1445	1749	1319	2113	1864
ENSDARG00000003795	IDH2	protein_coding	34488	33437	27411	27444	32949	24574
ENSDARG00000003797	asb2a.1	protein_coding	287	284	347	153	214	178
ENSDARG00000003803	LHX3	protein_coding	77	69	61	38	103	101
ENSDARG00000003808	aqp3a	protein_coding	1416	1539	1345	774	1520	1210
ENSDARG00000003811	plxnb2a	protein_coding	1060	957	1034	766	1149	1150
ENSDARG00000003818	prkag1	protein_coding	604	535	620	474	738	634
ENSDARG00000003820	nr1d2a	protein_coding	3202	2526	3590	2837	5094	4835
ENSDARG00000003822	ankrd16	protein_coding	214	197	163	128	164	188
ENSDARG00000003827	snapc1b	protein_coding	336	284	258	253	337	265
ENSDARG00000003829	galnt2	protein_coding	1162	1114	1305	1028	1588	1393
ENSDARG00000003835	stom	protein_coding	1182	979	1312	744	1047	1138
ENSDARG00000003841	usb1	protein_coding	164	125	169	157	207	151
ENSDARG00000003845	chm	protein_coding	470	430	456	369	621	449
ENSDARG00000003846	mrpl21	protein_coding	547	514	507	580	862	542
ENSDARG00000003854	acsl1b	protein_coding	724	533	626	562	603	744
ENSDARG00000003860	cbx3a	protein_coding	2024	1709	1595	1933	2982	2097
ENSDARG00000003865	pard6b	protein_coding	29	49	44	15	38	35
ENSDARG00000003866	tm9sf2	protein_coding	2251	2116	2560	2210	3184	2778
ENSDARG00000003867	cdk20	protein_coding	112	83	159	86	129	138
ENSDARG00000003869	decr1	protein_coding	366	305	316	263	410	339
ENSDARG00000003872	ccdc102a	protein_coding	658	645	786	565	892	678
ENSDARG00000003877	pbrm1	protein_coding	1012	940	1099	794	1240	1013
ENSDARG00000003899	zdhhc23b	protein_coding	59	73	65	48	58	46
ENSDARG00000003900	si:dkeyp-111e5.4	protein_coding	24	30	22	35	27	35
ENSDARG00000003902	ctsl.1	protein_coding	7112	12866	7027	5488	10148	7422
ENSDARG00000003903	hapln2	protein_coding	23	37	22	8	23	22
ENSDARG00000003904	sycp1	protein_coding	49	48	55	28	42	44
ENSDARG00000003909	ftr01	protein_coding	0	3	1	0	1	7
ENSDARG00000003910	med13b	protein_coding	1667	1467	1681	1229	2045	1574
ENSDARG00000003920	setb	protein_coding	7323	6275	6433	6483	9682	7118
ENSDARG00000003925	cx28.6	protein_coding	3	3	5	3	9	9
ENSDARG00000003927	cldn12	protein_coding	558	484	602	397	628	583
ENSDARG00000003931	cndp2	protein_coding	370	434	460	396	647	673
ENSDARG00000003934	nxnl2	protein_coding	97	88	83	78	108	134
ENSDARG00000003938	rpa1	protein_coding	2085	1809	1674	1929	2926	2106
ENSDARG00000003940	mtfr1l	protein_coding	1034	827	890	847	1258	1078
ENSDARG00000003941	rrs1	protein_coding	814	721	642	846	1122	684
ENSDARG00000003944	NMUR1	protein_coding	0	0	0	0	0	1
ENSDARG00000003952	pfn2	protein_coding	5450	4308	5116	4522	7256	7263
ENSDARG00000003961	parp3	protein_coding	215	169	234	276	303	293
ENSDARG00000003963	traf4a	protein_coding	943	891	840	768	1083	917
ENSDARG00000003965	tlx1	protein_coding	26	33	30	17	38	30
ENSDARG00000003968	zgc:162969	protein_coding	6	3	6	3	2	2
ENSDARG00000003970	trim35-13	protein_coding	176	162	230	128	168	172
ENSDARG00000003971	isl2a	protein_coding	490	399	511	381	571	447
ENSDARG00000003973	chordc1a	protein_coding	80	95	123	95	110	115
ENSDARG00000003974	spoplb	protein_coding	737	728	622	648	893	685
ENSDARG00000003977	zgc:153896	protein_coding	23	24	24	22	26	93
ENSDARG00000003984	LTN1	protein_coding	327	318	382	316	573	426
ENSDARG00000003989	crhr1	protein_coding	109	92	172	55	129	170
ENSDARG00000003991	fhl2b	protein_coding	13	310	29	5	21	19
ENSDARG00000003994	syt9a	protein_coding	904	820	751	705	1187	834
ENSDARG00000003998	phyhipla	protein_coding	336	272	480	211	367	319
ENSDARG00000004015	adcyap1a	protein_coding	258	284	274	189	349	231
ENSDARG00000004017	spag1a	protein_coding	438	405	455	543	669	521
ENSDARG00000004018	CHST13	protein_coding	61	53	57	31	43	43
ENSDARG00000004023	isl1	protein_coding	1590	1364	1398	1429	2020	1647
ENSDARG00000004034	arhgdig	protein_coding	1398	1326	1399	1070	1802	1904
ENSDARG00000004037	cog2	protein_coding	264	208	218	194	321	298
ENSDARG00000004046	phf6	protein_coding	823	690	669	681	952	632
ENSDARG00000004049	marcksa	protein_coding	266	217	310	207	370	393
ENSDARG00000004051	CR354540.1	protein_coding	21	20	18	22	15	33
ENSDARG00000004055	uhrf1bp1l	protein_coding	619	575	647	474	783	609
ENSDARG00000004059	galk2	protein_coding	97	83	83	61	105	90
ENSDARG00000004060	bhlhe40	protein_coding	8761	7981	8318	8468	10703	9283
ENSDARG00000004074	bach2b	protein_coding	401	281	485	196	415	523
ENSDARG00000004078	acsl4a	protein_coding	620	439	756	544	823	808
ENSDARG00000004082	cx39.9	protein_coding	189	216	364	109	169	147
ENSDARG00000004094	acsbg2	protein_coding	1759	1513	1766	1810	2727	2414
ENSDARG00000004105	tie1	protein_coding	117	110	133	81	122	116
ENSDARG00000004109	CABZ01059909.1	protein_coding	0	0	0	0	0	0
ENSDARG00000004111	esr1	protein_coding	19	31	24	14	15	16
ENSDARG00000004114	tti1	protein_coding	176	143	169	111	198	167
ENSDARG00000004115	mgat4b	protein_coding	380	316	393	274	470	427
ENSDARG00000004130	mvk	protein_coding	103	84	123	162	200	171
ENSDARG00000004131	rttn	protein_coding	112	128	125	96	151	148
ENSDARG00000004132	usp19	protein_coding	1557	1406	1629	1303	2042	1628
ENSDARG00000004141	zgc:92630	protein_coding	309	143	369	421	543	642
ENSDARG00000004150	grm2a	protein_coding	497	466	581	356	519	501
ENSDARG00000004151	rab23	protein_coding	148	144	154	107	170	164
ENSDARG00000004154	orai1b	protein_coding	17	15	27	9	20	34
ENSDARG00000004158	tmem63c	protein_coding	313	261	377	242	429	370
ENSDARG00000004160	reep3b	protein_coding	717	615	607	546	734	645
ENSDARG00000004161	ik	protein_coding	1919	1839	1655	1543	2414	1761
ENSDARG00000004167	zgc:110366	protein_coding	124	123	140	145	135	146
ENSDARG00000004169	stmn1a	protein_coding	1654	1527	1141	1687	2485	2063
ENSDARG00000004171	rabac1	protein_coding	653	581	659	503	793	638
ENSDARG00000004173	copa	protein_coding	3199	3042	3334	2967	4558	3471
ENSDARG00000004174	cnot1	protein_coding	5137	4429	5483	3844	6590	5361
ENSDARG00000004176	ulk4	protein_coding	15	24	33	7	25	29
ENSDARG00000004177	fam169ab	protein_coding	149	145	190	81	116	168
ENSDARG00000004184	nf1b	protein_coding	1045	770	1263	600	1247	1042
ENSDARG00000004187	zgc:122979	protein_coding	3065	2830	2670	2735	4138	3169
ENSDARG00000004189	cbx1a	protein_coding	1960	1576	1845	1571	2432	2053
ENSDARG00000004196	tnfsf10l	protein_coding	155	120	198	147	217	178
ENSDARG00000004199	spam1	protein_coding	0	3	0	0	0	5
ENSDARG00000004204	efhc2	protein_coding	22	15	42	28	41	26
ENSDARG00000004211	ccdc106a	protein_coding	1016	827	947	762	1100	926
ENSDARG00000004218	rnd1l	protein_coding	1102	891	1178	801	1330	1208
ENSDARG00000004219	SLC6A3	protein_coding	143	181	170	129	177	129
ENSDARG00000004227	pde3a	protein_coding	197	184	281	123	239	206
ENSDARG00000004232	dlb	protein_coding	910	822	665	705	1151	841
ENSDARG00000004243	asic4b	protein_coding	4	12	11	10	7	7
ENSDARG00000004246	slit2	protein_coding	1432	1217	1560	1012	1677	1458
ENSDARG00000004251	dhfr	protein_coding	386	329	329	385	624	479
ENSDARG00000004256	wnt11	protein_coding	7	4	10	9	12	7
ENSDARG00000004260	cul5b	protein_coding	235	216	187	177	290	223
ENSDARG00000004261	tmed9	protein_coding	1184	1123	1242	1328	1986	1429
ENSDARG00000004262	cyp46a1.2	protein_coding	73	96	88	64	80	102
ENSDARG00000004270	atl3	protein_coding	373	341	444	249	449	485
ENSDARG00000004274	zgc:112496	protein_coding	157	118	94	93	146	112
ENSDARG00000004280	seh1l	protein_coding	665	611	732	650	1010	755
ENSDARG00000004282	zgc:77375	protein_coding	193	185	267	133	260	196
ENSDARG00000004291	hecw1b	protein_coding	1315	1109	1479	961	1592	1450
ENSDARG00000004296	ambp	protein_coding	312	409	863	642	493	1694
ENSDARG00000004297	irf2bpl	protein_coding	3567	3317	3389	2628	4063	2781
ENSDARG00000004301	rhogb	protein_coding	40	41	52	39	68	72
ENSDARG00000004302	slc45a1	protein_coding	633	549	662	452	749	516
ENSDARG00000004305	vangl1	protein_coding	296	255	326	194	347	298
ENSDARG00000004306	klhl18	protein_coding	251	223	303	191	334	311
ENSDARG00000004307	lypd6	protein_coding	135	96	143	99	176	135
ENSDARG00000004308	fam8a1	protein_coding	222	197	217	178	286	226
ENSDARG00000004311	ldlrap1a	protein_coding	195	189	195	129	162	122
ENSDARG00000004318	cbwd	protein_coding	506	451	504	361	570	424
ENSDARG00000004322	ush1ga	protein_coding	56	63	47	36	70	60
ENSDARG00000004325	casp9	protein_coding	346	272	328	178	177	233
ENSDARG00000004328	si:ch1073-284b18.2	protein_coding	3	1	2	0	6	9
ENSDARG00000004336	exoc4	protein_coding	281	222	375	165	284	364
ENSDARG00000004343	nelfe	protein_coding	637	595	622	480	752	637
ENSDARG00000004358	gnb3a	protein_coding	973	948	757	1103	1679	1325
ENSDARG00000004363	lhfp	protein_coding	212	161	231	185	279	209
ENSDARG00000004372	fmnl3	protein_coding	208	172	235	148	205	222
ENSDARG00000004377	ppp1r13ba	protein_coding	1213	1227	1354	1154	1592	1315
ENSDARG00000004378	yrk	protein_coding	160	134	184	118	172	205
ENSDARG00000004386	si:dkey-153k10.9	protein_coding	1980	1706	1798	1405	2043	1817
ENSDARG00000004392	hdr	protein_coding	18	34	45	13	24	37
ENSDARG00000004396	b3gnt5b	protein_coding	37	31	45	14	50	51
ENSDARG00000004402	elovl6	protein_coding	687	641	630	629	991	720
ENSDARG00000004405	snx10a	protein_coding	15	11	4	11	12	8
ENSDARG00000004406	spra	protein_coding	103	103	167	108	195	142
ENSDARG00000004415	tcf7l2	protein_coding	3090	2804	3069	2498	4273	3432
ENSDARG00000004427	dpy30	protein_coding	1028	912	772	929	1251	765
ENSDARG00000004433	btk	protein_coding	14	18	24	20	24	23
ENSDARG00000004436	fam92a1	protein_coding	180	351	167	150	274	178
ENSDARG00000004445	GRM5	protein_coding	145	153	245	76	198	166
ENSDARG00000004447	si:dkey-150l7.7	protein_coding	78	69	97	65	83	72
ENSDARG00000004451	tnfrsfa	protein_coding	148	145	194	101	150	166
ENSDARG00000004452	tardbpl	protein_coding	5568	5127	4853	4886	7408	5406
ENSDARG00000004455	p2rx5	protein_coding	81	62	81	58	93	60
ENSDARG00000004459	unc119.2	protein_coding	79	70	88	101	150	137
ENSDARG00000004460	desi2	protein_coding	578	472	546	525	737	517
ENSDARG00000004470	prkcsh	protein_coding	1251	1115	1139	1184	1840	1421
ENSDARG00000004472	atat1	protein_coding	391	365	374	325	519	390
ENSDARG00000004473	tbx21	protein_coding	53	40	99	23	60	64
ENSDARG00000004492	pcyt1ab	protein_coding	706	610	606	633	855	693
ENSDARG00000004497	tspan33	protein_coding	130	125	122	72	137	154
ENSDARG00000004498	xkr8.1	protein_coding	4	8	7	4	4	8
ENSDARG00000004502	rcor3	protein_coding	159	147	247	90	197	201
ENSDARG00000004517	ppat	protein_coding	426	377	350	285	432	322
ENSDARG00000004525	C2H1orf35	protein_coding	220	229	203	191	265	225
ENSDARG00000004527	pin4	protein_coding	530	551	522	503	686	531
ENSDARG00000004529	zgc:173742	protein_coding	43	54	58	24	45	35
ENSDARG00000004532	cobl	protein_coding	0	0	0	0	0	0
ENSDARG00000004537	kmt2a	protein_coding	3957	3102	4761	2480	4119	3975
ENSDARG00000004539	ptgs2a	protein_coding	435	462	367	404	693	452
ENSDARG00000004561	prkcg	protein_coding	73	64	102	43	74	84
ENSDARG00000004574	gtf3c2	protein_coding	117	83	97	78	132	130
ENSDARG00000004576	plk4	protein_coding	236	215	181	209	363	256
ENSDARG00000004577	zgc:194665	protein_coding	774	680	607	634	946	604
ENSDARG00000004580	nmnat2	protein_coding	1496	1213	1436	1180	1849	1359
ENSDARG00000004581	sel1l	protein_coding	704	612	782	613	930	856
ENSDARG00000004586	ntrk1	protein_coding	7	8	15	4	10	6
ENSDARG00000004587	kat5a	protein_coding	1767	1548	1530	1282	1634	1223
ENSDARG00000004588	sox4a	protein_coding	6479	5558	6037	5035	7247	6198
ENSDARG00000004592	gpr22	protein_coding	430	377	473	340	483	386
ENSDARG00000004594	znf800a	protein_coding	353	336	386	275	464	407
ENSDARG00000004597	lrrc4ba	protein_coding	95	79	145	80	124	159
ENSDARG00000004598	or102-2	protein_coding	0	0	1	0	1	0
ENSDARG00000004616	mtmr2	protein_coding	303	246	273	264	390	338
ENSDARG00000004618	stx2a	protein_coding	103	82	103	63	103	114
ENSDARG00000004621	gpm6ab	protein_coding	9878	7867	10078	6976	11653	10533
ENSDARG00000004627	panx3	protein_coding	4	0	5	3	3	5
ENSDARG00000004632	egln1b	protein_coding	398	393	405	588	716	585
ENSDARG00000004633	epn3b	protein_coding	70	72	98	42	83	70
ENSDARG00000004634	osbp	protein_coding	224	219	327	152	273	250
ENSDARG00000004635	epha7	protein_coding	857	724	836	609	892	782
ENSDARG00000004636	ccdc9	protein_coding	500	345	515	392	645	562
ENSDARG00000004643	cdhr1a	protein_coding	739	598	690	584	814	736
ENSDARG00000004647	spice1	protein_coding	79	44	46	49	70	78
ENSDARG00000004648	kctd16a	protein_coding	58	51	104	36	71	78
ENSDARG00000004658	zgc:101810	protein_coding	410	367	356	146	445	449
ENSDARG00000004672	ptk2ab	protein_coding	1308	1323	1213	996	1582	1120
ENSDARG00000004680	dnajb6a	protein_coding	922	792	932	799	1214	1013
ENSDARG00000004687	acaa1	protein_coding	302	291	327	319	410	456
ENSDARG00000004692	nabp1a	protein_coding	795	800	889	942	1525	1029
ENSDARG00000004695	six4a	protein_coding	364	350	376	293	283	258
ENSDARG00000004696	eefsec	protein_coding	287	258	232	235	315	244
ENSDARG00000004697	rxrgb	protein_coding	246	199	241	183	285	259
ENSDARG00000004702	irf2bp2a	protein_coding	922	948	947	723	1228	928
ENSDARG00000004706	syf2	protein_coding	1346	1245	1032	1056	1440	1116
ENSDARG00000004712	tbr1b	protein_coding	470	359	477	445	601	514
ENSDARG00000004713	mad2l1	protein_coding	225	198	140	273	448	354
ENSDARG00000004714	tcf12	protein_coding	1717	1452	1584	1265	1915	1637
ENSDARG00000004721	mpp5b	protein_coding	66	76	85	65	87	92
ENSDARG00000004724	tcea3	protein_coding	457	465	408	249	252	312
ENSDARG00000004726	trappc11	protein_coding	845	766	973	682	945	921
ENSDARG00000004727	cmss1	protein_coding	371	308	301	372	446	380
ENSDARG00000004735	hnrnpub	protein_coding	4811	4565	4623	4446	7189	5337
ENSDARG00000004745	lmbr1l	protein_coding	88	96	119	67	93	152
ENSDARG00000004748	zgc:100868	protein_coding	322	537	601	464	1012	848
ENSDARG00000004753	mylkb	protein_coding	22	17	12	8	16	27
ENSDARG00000004754	hspa4a	protein_coding	1721	1735	2371	3063	4919	2915
ENSDARG00000004757	ybx1	protein_coding	31606	33221	32642	29136	35449	25563
ENSDARG00000004763	hhla2a.2	protein_coding	42	18	14	7	19	20
ENSDARG00000004771	ankrd10b	protein_coding	921	830	806	831	1155	799
ENSDARG00000004774	wdr36	protein_coding	844	631	729	595	852	638
ENSDARG00000004782	fgfr3	protein_coding	204	161	280	111	235	256
ENSDARG00000004785	cops2	protein_coding	2002	1748	2131	1634	2542	1995
ENSDARG00000004789	lrp1ba	protein_coding	141	91	225	44	158	140
ENSDARG00000004794	ccdc146	protein_coding	17	16	18	7	17	15
ENSDARG00000004796	mgrn1b	protein_coding	841	743	981	689	1030	982
ENSDARG00000004803	CR759920.1	protein_coding	0	0	0	0	0	0
ENSDARG00000004806	grwd1	protein_coding	472	392	515	376	582	401
ENSDARG00000004823	asz1	protein_coding	13	17	11	5	6	9
ENSDARG00000004830	flot2a	protein_coding	2391	2037	2741	1554	2540	2388
ENSDARG00000004836	dnajc5ab	protein_coding	2163	1740	2419	1689	2484	2620
ENSDARG00000004840	rassf1	protein_coding	584	578	481	599	722	648
ENSDARG00000004843	foxp1a	protein_coding	618	514	730	319	594	653
ENSDARG00000004851	hinfp	protein_coding	167	170	147	149	224	178
ENSDARG00000004861	esrrga	protein_coding	1242	1100	1638	1010	1645	1453
ENSDARG00000004864	FOXR1	protein_coding	0	0	0	0	0	0
ENSDARG00000004866	fam63a	protein_coding	579	540	530	401	504	456
ENSDARG00000004869	penka	protein_coding	302	312	269	227	345	300
ENSDARG00000004870	psen1	protein_coding	702	663	658	607	933	641
ENSDARG00000004871	mst1rb	protein_coding	6	7	9	4	7	8
ENSDARG00000004874	spata6l	protein_coding	24	18	19	15	22	15
ENSDARG00000004875	TMC6	protein_coding	474	436	326	331	433	344
ENSDARG00000004877	rock2b	protein_coding	320	290	373	158	295	297
ENSDARG00000004880	acsm3	protein_coding	188	102	162	88	122	140
ENSDARG00000004889	aga	protein_coding	266	284	233	140	256	168
ENSDARG00000004891	pex19	protein_coding	1567	1367	1772	1261	1991	1767
ENSDARG00000004898	zp2l2	protein_coding	22	28	47	52	73	31
ENSDARG00000004904	gys2	protein_coding	91	144	416	160	198	493
ENSDARG00000004906	stip1	protein_coding	3600	2856	3961	3363	5554	3685
ENSDARG00000004925	immp2l	protein_coding	168	142	137	145	187	124
ENSDARG00000004930	lmo7a	protein_coding	1301	1250	1527	974	1163	1233
ENSDARG00000004931	slc8a3	protein_coding	76	66	111	53	75	95
ENSDARG00000004932	kal1b	protein_coding	154	144	219	135	183	168
ENSDARG00000004937	skp2	protein_coding	214	123	109	188	319	225
ENSDARG00000004939	mtdhb	protein_coding	218	59	242	135	343	342
ENSDARG00000004948	bccip	protein_coding	2247	2096	2116	1909	2235	1847
ENSDARG00000004952	rsad2	protein_coding	5	4	7	11	9	7
ENSDARG00000004953	mxb	protein_coding	1	4	3	0	3	2
ENSDARG00000004954	grna	protein_coding	68	81	68	56	113	92
ENSDARG00000004956	zmat2	protein_coding	787	779	752	733	1003	810
ENSDARG00000004964	cyp4t8	protein_coding	376	319	399	339	371	509
ENSDARG00000004979	elovl5	protein_coding	129	146	248	272	159	270
ENSDARG00000004988	ppp3ca	protein_coding	2057	1736	2300	1542	2484	2057
ENSDARG00000005002	brf1b	protein_coding	177	156	183	135	230	200
ENSDARG00000005004	slc5a12	protein_coding	142	143	149	124	156	132
ENSDARG00000005010	ZNF784	protein_coding	41	25	28	20	22	27
ENSDARG00000005015	TSPY2	protein_coding	868	718	885	604	984	750
ENSDARG00000005023	fkbp9	protein_coding	435	359	408	545	663	447
ENSDARG00000005026	tshz1	protein_coding	1767	1509	1925	1359	2111	1734
ENSDARG00000005034	ispd	protein_coding	365	313	293	272	365	301
ENSDARG00000005049	rab20	protein_coding	107	178	140	152	148	137
ENSDARG00000005050	wnt2ba	protein_coding	25	22	23	24	29	35
ENSDARG00000005057	dimt1l	protein_coding	277	218	293	218	337	309
ENSDARG00000005058	ncapd2	protein_coding	580	502	457	582	1037	806
ENSDARG00000005078	eif4e3	protein_coding	748	576	760	538	784	808
ENSDARG00000005085	ggctb	protein_coding	1332	1195	1091	924	1408	888
ENSDARG00000005092	cep89	protein_coding	57	56	58	52	63	80
ENSDARG00000005095	glcea	protein_coding	473	423	426	350	520	401
ENSDARG00000005098	zgc:86764	protein_coding	236	195	133	181	360	290
ENSDARG00000005104	limk2	protein_coding	1045	873	1036	759	1113	1000
ENSDARG00000005108	oclna	protein_coding	509	560	553	397	641	675
ENSDARG00000005112	cdh17	protein_coding	400	305	575	324	447	623
ENSDARG00000005115	calub	protein_coding	320	233	290	338	502	498
ENSDARG00000005122	atp2a2b	protein_coding	2560	2939	2833	2294	4045	2969
ENSDARG00000005126	large	protein_coding	112	77	167	60	97	140
ENSDARG00000005128	rnaseh2b	protein_coding	658	588	485	627	831	685
ENSDARG00000005134	psmd11b	protein_coding	935	751	1133	1004	1489	970
ENSDARG00000005139	hhatlb	protein_coding	258	193	261	147	242	275
ENSDARG00000005141	camkvb	protein_coding	1070	943	1226	755	1369	1236
ENSDARG00000005150	tbx20	protein_coding	26	25	52	23	20	31
ENSDARG00000005154	aspa	protein_coding	25	22	56	9	15	24
ENSDARG00000005159	cyth3b	protein_coding	665	489	605	487	717	665
ENSDARG00000005162	tpm3	protein_coding	7436	6873	6953	6151	7777	6696
ENSDARG00000005163	efr3a	protein_coding	953	958	1093	743	1090	1109
ENSDARG00000005172	dynll2b	protein_coding	1215	1036	995	1040	1360	891
ENSDARG00000005176	zgc:101040	protein_coding	43	35	23	33	35	44
ENSDARG00000005179	C17H14orf159	protein_coding	515	492	365	299	468	490
ENSDARG00000005185	cpn1	protein_coding	26	28	36	19	23	33
ENSDARG00000005186	sp4	protein_coding	765	680	850	608	958	808
ENSDARG00000005191	ahcy	protein_coding	8544	7499	9760	6520	9467	11488
ENSDARG00000005210	coro2a	protein_coding	319	267	242	221	322	310
ENSDARG00000005216	zgc:158328	protein_coding	11	16	17	14	14	14
ENSDARG00000005218	wrnip1	protein_coding	99	84	106	94	138	114
ENSDARG00000005220	pdcd6	protein_coding	525	563	555	485	573	520
ENSDARG00000005221	desmb	protein_coding	132	207	201	129	182	264
ENSDARG00000005230	ssr2	protein_coding	2207	2229	2507	2682	3203	2810
ENSDARG00000005232	ccdc85ca	protein_coding	153	132	203	99	166	193
ENSDARG00000005236	srcap	protein_coding	2441	2089	2925	1776	3139	3074
ENSDARG00000005246	asb3	protein_coding	171	134	155	148	209	130
ENSDARG00000005251	rpe	protein_coding	422	377	383	396	554	456
ENSDARG00000005254	kdelr2a	protein_coding	1157	1048	1016	1306	1940	1448
ENSDARG00000005257	si:dkey-110k5.10	protein_coding	12	9	18	6	2	16
ENSDARG00000005271	zc3h12a	protein_coding	7	12	11	5	16	7
ENSDARG00000005274	rad52	protein_coding	106	77	79	96	149	113
ENSDARG00000005284	fbxl15	protein_coding	123	94	117	107	182	99
ENSDARG00000005314	CALHM1	protein_coding	1	0	6	4	2	1
ENSDARG00000005315	celf1	protein_coding	1273	1007	1553	934	1592	1599
ENSDARG00000005318	stam2	protein_coding	437	400	546	320	561	556
ENSDARG00000005320	nipsnap1	protein_coding	8	16	18	19	12	41
ENSDARG00000005327	ftr66	protein_coding	0	10	4	1	3	0
ENSDARG00000005332	lipib	protein_coding	85	54	67	53	82	95
ENSDARG00000005335	slc22a4	protein_coding	70	60	69	61	73	87
ENSDARG00000005343	ccdc85al	protein_coding	352	334	414	323	525	419
ENSDARG00000005350	dip2ba	protein_coding	1019	865	988	700	1150	1047
ENSDARG00000005355	larp6	protein_coding	895	845	707	838	1227	745
ENSDARG00000005356	tyro3	protein_coding	50	36	54	17	42	44
ENSDARG00000005359	sucla2	protein_coding	4992	4504	5187	3859	5326	4295
ENSDARG00000005364	grin3ba	protein_coding	62	55	76	34	92	56
ENSDARG00000005368	mcamb	protein_coding	300	266	373	239	316	361
ENSDARG00000005371	gprc6a	protein_coding	17	9	14	11	14	30
ENSDARG00000005372	camk4	protein_coding	915	771	929	701	1113	990
ENSDARG00000005374	tubgcp4	protein_coding	596	531	580	498	815	641
ENSDARG00000005382	prdm9	protein_coding	284	287	344	196	359	263
ENSDARG00000005392	slc5a5	protein_coding	10	4	20	6	13	8
ENSDARG00000005394	dnmt3aa	protein_coding	67	81	159	33	84	90
ENSDARG00000005397	trim3b	protein_coding	1700	1501	1979	1203	1898	1771
ENSDARG00000005414	grapa	protein_coding	71	69	47	54	64	60
ENSDARG00000005416	map3k5	protein_coding	1205	1088	1430	787	1085	1094
ENSDARG00000005423	pgam1a	protein_coding	1632	1594	1306	2075	2506	2116
ENSDARG00000005425	wdfy1	protein_coding	135	100	205	77	169	201
ENSDARG00000005448	mtfmt	protein_coding	275	305	295	284	330	246
ENSDARG00000005451	gdi2	protein_coding	5946	5242	5536	5380	8094	6673
ENSDARG00000005453	foxp2	protein_coding	713	629	958	462	834	761
ENSDARG00000005454	tacc3	protein_coding	504	418	355	300	510	581
ENSDARG00000005456	katnb1	protein_coding	1067	922	919	792	1221	965
ENSDARG00000005458	csnk1g2a	protein_coding	1212	1057	1145	1039	1452	1187
ENSDARG00000005462	kif4	protein_coding	411	402	343	493	824	760
ENSDARG00000005463	slc30a1a	protein_coding	581	587	555	581	864	783
ENSDARG00000005464	dnase1l3	protein_coding	81	84	76	65	100	123
ENSDARG00000005468	irf2bp1	protein_coding	895	775	949	835	1167	913
ENSDARG00000005476	nav3	protein_coding	555	528	704	276	636	683
ENSDARG00000005479	tenm3	protein_coding	4408	3505	4342	2909	4976	4443
ENSDARG00000005481	nfkbiaa	protein_coding	453	576	480	472	603	434
ENSDARG00000005482	rapgef2	protein_coding	2888	2373	2964	2047	3477	2903
ENSDARG00000005485	ucmab	protein_coding	142	133	204	72	291	312
ENSDARG00000005500	dgcr6	protein_coding	298	295	270	230	312	241
ENSDARG00000005510	gdf6b	protein_coding	8	2	0	2	6	4
ENSDARG00000005513	naca	protein_coding	38337	38354	37134	32625	38441	31278
ENSDARG00000005518	slc5a9	protein_coding	19	18	25	38	33	70
ENSDARG00000005522	galr1a	protein_coding	34	16	31	21	33	31
ENSDARG00000005525	acy3.2	protein_coding	309	292	292	282	376	340
ENSDARG00000005526	igfn1.1	protein_coding	2575	2410	3614	2033	2205	1879
ENSDARG00000005536	ubr7	protein_coding	1096	862	922	927	1352	980
ENSDARG00000005540	xpo7	protein_coding	1858	1464	1617	1287	2107	1778
ENSDARG00000005541	wif1	protein_coding	232	218	242	171	219	187
ENSDARG00000005544	btbd3a	protein_coding	45	63	107	37	71	69
ENSDARG00000005547	rint1	protein_coding	271	243	261	198	270	235
ENSDARG00000005549	ZNF710	protein_coding	726	663	686	557	824	663
ENSDARG00000005551	hnrnph1l	protein_coding	2671	2685	2257	2859	4252	2665
ENSDARG00000005559	pou4f1	protein_coding	583	544	621	463	810	624
ENSDARG00000005560	ywhah	protein_coding	6042	5439	6100	5469	8523	6742
ENSDARG00000005561	gfm2	protein_coding	580	538	495	440	521	423
ENSDARG00000005565	entpd8	protein_coding	27	29	41	30	30	107
ENSDARG00000005574	vsx2	protein_coding	378	315	421	373	558	493
ENSDARG00000005576	mphosph8	protein_coding	1523	1376	1516	1290	1989	1724
ENSDARG00000005578	ugp2a	protein_coding	187	206	406	77	140	274
ENSDARG00000005586	zbtb20	protein_coding	16	18	17	7	17	13
ENSDARG00000005590	mtf2	protein_coding	370	290	409	308	476	492
ENSDARG00000005593	rxrga	processed_transcript	168	204	216	160	281	213
ENSDARG00000005595	adgb	protein_coding	69	76	59	34	86	81
ENSDARG00000005606	paxip1	protein_coding	719	623	608	654	1032	833
ENSDARG00000005612	aph1b	protein_coding	864	699	809	838	1200	939
ENSDARG00000005616	bfb	protein_coding	12	26	51	32	32	87
ENSDARG00000005619	nek2	protein_coding	103	109	61	72	113	106
ENSDARG00000005625	tmem57a	protein_coding	334	297	390	286	404	377
ENSDARG00000005626	RHOU	protein_coding	31	36	23	21	32	49
ENSDARG00000005627	CABZ01068209.1	protein_coding	36	50	36	28	61	47
ENSDARG00000005629	smyd2b	protein_coding	1554	1395	1544	1265	1400	1202
ENSDARG00000005640	adat3	protein_coding	75	88	68	51	81	72
ENSDARG00000005643	gcat	protein_coding	481	426	507	458	632	477
ENSDARG00000005645	robo3	protein_coding	1689	1499	1637	1232	2061	1601
ENSDARG00000005648	olfml2a	protein_coding	32	35	58	16	34	42
ENSDARG00000005651	hrasb	protein_coding	814	752	877	583	859	814
ENSDARG00000005652	man1a1	protein_coding	1077	852	1154	761	1217	1218
ENSDARG00000005670	ttbk2	protein_coding	198	159	318	77	250	246
ENSDARG00000005673	f3b	protein_coding	150	81	103	102	180	102
ENSDARG00000005675	sec61al2	protein_coding	528	474	568	530	786	714
ENSDARG00000005679	trip10a	protein_coding	319	432	334	284	399	420
ENSDARG00000005690	slc25a23a	protein_coding	819	682	1038	573	860	909
ENSDARG00000005699	ddx19	protein_coding	841	716	782	894	1326	1038
ENSDARG00000005704	eps8l3	protein_coding	112	110	111	87	145	240
ENSDARG00000005713	ethe1	protein_coding	244	208	201	192	198	262
ENSDARG00000005716	olfml2ba	protein_coding	32	35	51	18	30	39
ENSDARG00000005738	rpf1	protein_coding	534	514	605	580	821	679
ENSDARG00000005739	gpm6ba	protein_coding	1389	1179	1697	928	1519	1740
ENSDARG00000005749	cand2	protein_coding	877	1008	1846	766	1124	804
ENSDARG00000005754	ptprfb	protein_coding	2796	2516	2881	1954	3238	2894
ENSDARG00000005762	col14a1a	protein_coding	511	527	483	352	606	495
ENSDARG00000005772	tsr2	protein_coding	1335	1107	1196	1052	1304	911
ENSDARG00000005774	pl10	protein_coding	6818	6466	6354	7212	10756	6843
ENSDARG00000005775	scn8aa	protein_coding	2930	2615	3665	1751	3217	3021
ENSDARG00000005776	guk1b	protein_coding	403	452	447	495	692	815
ENSDARG00000005780	npy8br	protein_coding	21	12	36	7	18	22
ENSDARG00000005783	ncanb	protein_coding	142	130	354	79	189	249
ENSDARG00000005786	ppm1f	protein_coding	7	6	16	8	16	16
ENSDARG00000005789	enpp1	protein_coding	248	176	241	183	249	264
ENSDARG00000005791	rpl28	protein_coding	27268	28100	23167	23667	28791	20259
ENSDARG00000005799	smim14	protein_coding	241	214	293	156	230	278
ENSDARG00000005800	ampd3a	protein_coding	57	91	109	68	74	113
ENSDARG00000005814	klhl10a	protein_coding	6	7	11	3	4	2
ENSDARG00000005821	ncf2	protein_coding	56	51	63	62	76	55
ENSDARG00000005823	slc39a10	protein_coding	309	260	503	209	368	430
ENSDARG00000005827	eif2s1a	protein_coding	1084	1043	1030	1062	1475	1130
ENSDARG00000005828	faima	protein_coding	87	87	96	77	120	94
ENSDARG00000005834	gatad2b	protein_coding	178	203	380	127	291	273
ENSDARG00000005840	got2b	protein_coding	5995	5520	5119	5167	6856	4772
ENSDARG00000005841	tnni2a.2	protein_coding	122	119	139	131	148	178
ENSDARG00000005842	cd9a	protein_coding	1081	985	927	1073	1328	985
ENSDARG00000005846	FO704755.1	protein_coding	7	8	8	5	7	9
ENSDARG00000005853	slc25a6	protein_coding	209	861	295	146	312	254
ENSDARG00000005861	ralgapa2	protein_coding	1493	1185	1516	985	1518	1238
ENSDARG00000005865	or131-1	protein_coding	0	0	0	0	0	0
ENSDARG00000005867	gon4l	protein_coding	1403	1115	1360	1035	1798	1600
ENSDARG00000005870	mmadhc	protein_coding	1329	1200	1298	974	1212	1161
ENSDARG00000005883	rfx1a	protein_coding	1253	1203	1296	1018	1563	1191
ENSDARG00000005891	cyb5r3	protein_coding	381	295	379	243	415	405
ENSDARG00000005894	slc7a9	protein_coding	32	38	53	35	67	40
ENSDARG00000005897	dera	protein_coding	137	152	216	153	187	199
ENSDARG00000005908	clk4b	protein_coding	2023	1848	1705	1548	2112	1582
ENSDARG00000005913	TGM1	protein_coding	12	17	41	26	13	41
ENSDARG00000005915	tcf3a	protein_coding	77	64	139	43	60	88
ENSDARG00000005916	srpk3	protein_coding	989	843	818	798	1038	852
ENSDARG00000005924	serpina10a	protein_coding	1545	1460	1985	1127	1634	1439
ENSDARG00000005926	ak2	protein_coding	1990	1988	1886	1674	2446	2054
ENSDARG00000005927	tbc1d17	protein_coding	571	551	513	333	478	370
ENSDARG00000005941	yes1	protein_coding	1531	1377	1594	1326	1894	1869
ENSDARG00000005942	v2rl1	protein_coding	7	7	9	6	6	15
ENSDARG00000005943	htra4	protein_coding	65	65	52	50	82	63
ENSDARG00000005945	sart1	protein_coding	1988	1816	1861	1680	2545	2064
ENSDARG00000005948	ankmy2a	protein_coding	205	159	191	152	213	228
ENSDARG00000005972	ric8b	protein_coding	473	388	391	398	588	486
ENSDARG00000005980	sfswap	protein_coding	5149	4994	4739	3705	5047	2969
ENSDARG00000005989	rgl1	protein_coding	437	304	421	225	418	442
ENSDARG00000005993	prc1b	protein_coding	143	135	106	110	190	150
ENSDARG00000006003	mycla	protein_coding	577	633	440	541	828	626
ENSDARG00000006008	dct	protein_coding	718	688	801	780	1089	1256
ENSDARG00000006010	bmi1a	protein_coding	392	374	479	313	486	459
ENSDARG00000006011	klhl42	protein_coding	84	68	88	56	69	70
ENSDARG00000006019	tktb	protein_coding	3511	3055	3524	2967	4479	3750
ENSDARG00000006025	tp53i11b	protein_coding	855	724	879	590	917	944
ENSDARG00000006029	lta4h	protein_coding	373	349	304	322	619	669
ENSDARG00000006031	abat	protein_coding	1352	1213	2177	687	1192	1500
ENSDARG00000006038	aebp2	protein_coding	690	688	503	642	1020	672
ENSDARG00000006040	cyp20a1	protein_coding	523	526	528	657	809	637
ENSDARG00000006044	ust	protein_coding	91	69	99	74	105	94
ENSDARG00000006052	malt1a	protein_coding	101	102	124	127	175	147
ENSDARG00000006060	aim1b	protein_coding	642	522	526	365	627	564
ENSDARG00000006062	akap1b	protein_coding	996	897	1097	634	947	810
ENSDARG00000006065	znf385b	protein_coding	728	645	780	565	914	889
ENSDARG00000006074	uck2a	protein_coding	843	688	781	713	1171	995
ENSDARG00000006079	gpr37l1a	protein_coding	71	103	109	47	85	89
ENSDARG00000006092	rad21a	protein_coding	4439	3995	3769	3687	5569	4887
ENSDARG00000006093	cdk15	protein_coding	96	112	140	59	90	130
ENSDARG00000006094	igf2r	protein_coding	167	167	328	106	214	217
ENSDARG00000006109	si:dkeyp-104h9.7	protein_coding	21	20	19	15	16	13
ENSDARG00000006110	chd	protein_coding	74	70	53	48	71	41
ENSDARG00000006112	myof	protein_coding	293	289	278	204	358	250
ENSDARG00000006120	tbx2b	protein_coding	972	829	851	814	1271	1154
ENSDARG00000006124	kdm5c	protein_coding	3504	2975	3309	2838	4524	3540
ENSDARG00000006125	csnk1db	protein_coding	3527	3161	3265	2872	4027	3488
ENSDARG00000006128	cep170aa	protein_coding	1221	1004	1246	956	1675	1364
ENSDARG00000006137	star	protein_coding	69	73	81	29	58	61
ENSDARG00000006151	pde11al	protein_coding	75	60	99	37	71	72
ENSDARG00000006169	lrrk2	protein_coding	607	519	597	334	556	503
ENSDARG00000006174	lrrc23	protein_coding	17	18	13	18	18	25
ENSDARG00000006181	hif1aa	protein_coding	517	442	447	345	479	383
ENSDARG00000006192	gatad2ab	protein_coding	499	403	551	383	624	611
ENSDARG00000006196	sav1	protein_coding	362	369	461	292	420	356
ENSDARG00000006200	eif4g1a	protein_coding	3938	3510	4262	3701	5699	4502
ENSDARG00000006202	erbb3a	protein_coding	301	329	425	260	395	409
ENSDARG00000006206	pou4f3	protein_coding	85	97	60	72	73	67
ENSDARG00000006207	gpx1b	protein_coding	177	216	162	174	269	339
ENSDARG00000006215	akr1b1	protein_coding	1251	1196	1345	943	1185	1458
ENSDARG00000006219	gnl3	protein_coding	1589	1350	1032	1293	1804	1027
ENSDARG00000006220	ugt1ab	protein_coding	167	191	301	293	307	1044
ENSDARG00000006225	ddx39aa	protein_coding	2193	2142	1803	2268	3497	2321
ENSDARG00000006235	brms1la	protein_coding	808	681	774	506	792	731
ENSDARG00000006240	slc27a1a	protein_coding	956	805	966	601	863	864
ENSDARG00000006242	ptp4a1	protein_coding	4319	3659	3476	4036	5722	4219
ENSDARG00000006251	ell2	protein_coding	532	497	562	514	670	724
ENSDARG00000006253	mier3a	protein_coding	410	371	454	295	523	420
ENSDARG00000006257	vldlr	protein_coding	2448	2140	2351	1977	3274	2457
ENSDARG00000006260	tuba8l4	protein_coding	9036	8500	7573	9698	15374	11151
ENSDARG00000006266	stat1a	protein_coding	1327	1190	1328	825	1261	1177
ENSDARG00000006272	mpp5a	protein_coding	158	155	234	142	195	237
ENSDARG00000006279	rragd	protein_coding	31	31	45	32	36	39
ENSDARG00000006283	waslb	protein_coding	654	569	761	574	880	760
ENSDARG00000006288	prdm5	protein_coding	13	15	30	11	14	9
ENSDARG00000006290	ndufs5	protein_coding	3260	3063	2368	2574	3573	2085
ENSDARG00000006292	maats1	protein_coding	51	46	48	38	26	45
ENSDARG00000006299	arhgef7a	protein_coding	1419	1442	1651	1181	2053	1466
ENSDARG00000006300	psmd9	protein_coding	252	241	273	273	363	242
ENSDARG00000006301	raph1a	protein_coding	1167	1055	1290	1034	1702	1346
ENSDARG00000006307	shisa4	protein_coding	787	479	860	276	511	578
ENSDARG00000006308	ptpn18	protein_coding	5	5	5	6	12	8
ENSDARG00000006314	itgav	protein_coding	565	555	740	337	721	708
ENSDARG00000006316	rpl23a	protein_coding	40813	42051	36709	38931	45604	33272
ENSDARG00000006332	snx14	protein_coding	1262	1155	1095	852	1249	1013
ENSDARG00000006341	tas1r3	protein_coding	0	4	11	3	1	1
ENSDARG00000006345	MED17	protein_coding	346	366	341	286	453	385
ENSDARG00000006350	nkx1.2la	protein_coding	12	5	10	16	22	8
ENSDARG00000006353	itga5	protein_coding	122	99	124	113	151	153
ENSDARG00000006356	slc18a3a	protein_coding	432	366	509	344	492	354
ENSDARG00000006368	crlf1b	protein_coding	70	103	97	71	120	85
ENSDARG00000006370	atp6v1h	protein_coding	2848	2576	2400	2413	3305	2563
ENSDARG00000006372	ugt5c2	protein_coding	10	6	5	2	4	3
ENSDARG00000006383	stxbp5l	protein_coding	1173	1101	1359	761	1316	1109
ENSDARG00000006385	triobpb	protein_coding	273	267	262	198	299	241
ENSDARG00000006389	smad2	protein_coding	1092	877	1062	783	1296	1061
ENSDARG00000006392	exosc9	protein_coding	538	479	490	491	681	527
ENSDARG00000006395	rbm25b	protein_coding	2963	2701	2543	2829	3914	2481
ENSDARG00000006396	nrcama	protein_coding	696	600	856	368	796	735
ENSDARG00000006397	laptm4a	protein_coding	3993	3229	3834	3026	4443	4078
ENSDARG00000006399	ywhae1	protein_coding	5746	5271	5695	4947	7072	5547
ENSDARG00000006408	hmgb3b	protein_coding	1504	1271	1181	1147	1534	1289
ENSDARG00000006409	mapk12b	protein_coding	10	20	12	21	24	14
ENSDARG00000006413	rpl38	protein_coding	21587	20958	18236	18968	22057	16873
ENSDARG00000006420	atrnl1b	protein_coding	1714	1457	1701	1232	1945	1728
ENSDARG00000006422	esyt3	protein_coding	153	155	122	92	153	121
ENSDARG00000006427	fabp2	protein_coding	1523	1011	1093	1530	1462	9187
ENSDARG00000006434	polr1e	protein_coding	599	546	563	462	638	469
ENSDARG00000006447	slc19a3a	protein_coding	20	19	10	18	35	26
ENSDARG00000006456	pdgfrl	protein_coding	244	244	213	212	252	238
ENSDARG00000006467	pcdh8	protein_coding	89	82	95	110	141	227
ENSDARG00000006468	grap2a	protein_coding	49	49	29	38	68	51
ENSDARG00000006474	saxo2	protein_coding	22	14	27	6	16	20
ENSDARG00000006477	ddi2	protein_coding	1099	903	1034	790	1319	1060
ENSDARG00000006487	anp32a	protein_coding	7221	6380	6365	6088	8762	6899
ENSDARG00000006491	agpat9l	protein_coding	78	83	71	34	109	95
ENSDARG00000006494	asb7	protein_coding	58	55	52	47	82	64
ENSDARG00000006497	rtn1a	protein_coding	15801	12939	13057	11690	17841	13513
ENSDARG00000006501	cyp2x10.2	protein_coding	2	1	1	8	2	4
ENSDARG00000006508	pip5k1bb	protein_coding	269	238	245	199	294	239
ENSDARG00000006514	her6	protein_coding	1380	1198	1005	704	1137	737
ENSDARG00000006522	otop2	protein_coding	174	190	136	126	186	151
ENSDARG00000006524	supt6h	protein_coding	2371	2201	2645	1842	2930	2797
ENSDARG00000006526	fn1b	protein_coding	475	477	1452	526	708	2663
ENSDARG00000006527	brd3a	protein_coding	1328	1099	1308	1072	1604	1434
ENSDARG00000006544	CABZ01084570.1	protein_coding	20	13	4	17	8	8
ENSDARG00000006545	rgp1	protein_coding	275	230	245	199	341	260
ENSDARG00000006546	ak4	protein_coding	524	733	601	305	395	463
ENSDARG00000006553	rras	protein_coding	372	343	382	295	459	437
ENSDARG00000006560	irf4a	protein_coding	1	6	2	3	3	3
ENSDARG00000006566	nlk1	protein_coding	1393	1293	1222	1200	1761	1470
ENSDARG00000006567	dus4l	protein_coding	135	104	93	114	130	98
ENSDARG00000006568	kcnmb2	protein_coding	73	68	82	45	56	57
ENSDARG00000006577	nadka	protein_coding	2	1	2	3	9	5
ENSDARG00000006580	cldnd	protein_coding	1	0	4	0	3	1
ENSDARG00000006584	phf8	protein_coding	758	634	980	610	985	907
ENSDARG00000006585	DMWD	protein_coding	70	77	114	42	117	99
ENSDARG00000006588	zgc:111983	protein_coding	2169	3618	3112	2229	5164	4420
ENSDARG00000006598	sgk2b	protein_coding	732	741	533	513	496	540
ENSDARG00000006600	lsm14aa	protein_coding	613	548	766	448	738	700
ENSDARG00000006601	kaznb	protein_coding	368	317	446	222	492	374
ENSDARG00000006602	chrna2a	protein_coding	46	65	67	46	75	60
ENSDARG00000006603	csrp1a	protein_coding	328	330	385	247	401	431
ENSDARG00000006604	pvrl3b	protein_coding	143	119	155	116	175	165
ENSDARG00000006607	gpr27	protein_coding	510	441	575	360	628	506
ENSDARG00000006609	map2k2a	protein_coding	839	708	831	753	1294	989
ENSDARG00000006615	hnf1ba	protein_coding	62	73	112	84	74	113
ENSDARG00000006617	napga	protein_coding	772	620	707	523	841	816
ENSDARG00000006621	pspc1	protein_coding	955	883	802	833	1205	936
ENSDARG00000006624	ppp2r2ab	protein_coding	1228	1027	1064	1094	1805	1285
ENSDARG00000006636	slitrk2	protein_coding	702	652	709	498	786	600
ENSDARG00000006639	lnpb	protein_coding	405	400	423	306	451	357
ENSDARG00000006640	eomesa	protein_coding	517	507	604	513	889	640
ENSDARG00000006642	drg2	protein_coding	984	1005	1172	779	1197	1004
ENSDARG00000006666	BUD13	protein_coding	410	362	320	379	531	379
ENSDARG00000006672	znf395	protein_coding	581	579	609	557	883	736
ENSDARG00000006677	ripk1l	protein_coding	12	5	18	11	20	22
ENSDARG00000006678	pth2r	protein_coding	80	98	81	62	109	86
ENSDARG00000006683	arhgef6	protein_coding	455	429	615	390	575	534
ENSDARG00000006691	rpl12	protein_coding	46093	47389	37294	39128	47079	36033
ENSDARG00000006712	wipf2b	protein_coding	1120	916	1153	793	1171	1080
ENSDARG00000006719	specc1la	protein_coding	1361	1099	1351	837	1528	1220
ENSDARG00000006747	tmem178b	protein_coding	1501	1266	1652	957	1713	1626
ENSDARG00000006754	mllt3	protein_coding	252	228	280	247	385	337
ENSDARG00000006757	klhl41b	protein_coding	4075	4187	4824	3401	3972	2993
ENSDARG00000006758	zgc:77415	protein_coding	1176	1100	1150	999	1539	1171
ENSDARG00000006760	slc24a3	protein_coding	216	181	289	142	238	294
ENSDARG00000006766	snd1	protein_coding	2923	2704	3190	2240	3184	3130
ENSDARG00000006773	elovl4a	protein_coding	306	253	399	207	458	423
ENSDARG00000006775	CASS4	protein_coding	38	58	66	32	62	76
ENSDARG00000006782	rb1	protein_coding	527	364	469	407	687	486
ENSDARG00000006786	copz2	protein_coding	757	718	700	613	858	706
ENSDARG00000006791	arntl1a	protein_coding	869	706	640	683	1106	727
ENSDARG00000006797	nt5dc1	protein_coding	1205	1000	1226	991	1549	1318
ENSDARG00000006811	sult1st6	protein_coding	157	156	223	158	228	446
ENSDARG00000006812	wdr26b	protein_coding	1632	1480	1630	1199	1853	1499
ENSDARG00000006816	gtf2f2b	protein_coding	0	3	2	0	0	0
ENSDARG00000006818	urod	protein_coding	136	138	124	141	176	139
ENSDARG00000006832	galnt9	protein_coding	1025	822	887	777	1193	894
ENSDARG00000006837	mycn	protein_coding	2382	2250	1893	1688	2511	1915
ENSDARG00000006838	eef1a2	protein_coding	79	147	70	64	85	68
ENSDARG00000006840	gnmt	protein_coding	443	409	412	218	328	349
ENSDARG00000006848	PARP9	protein_coding	212	444	436	236	375	272
ENSDARG00000006849	asic2	protein_coding	323	208	382	191	296	289
ENSDARG00000006859	nkain1	protein_coding	1498	1357	1203	1319	1886	1259
ENSDARG00000006862	kifap3b	protein_coding	894	604	829	600	924	867
ENSDARG00000006863	CCDC108	protein_coding	67	63	52	38	71	60
ENSDARG00000006865	glra4a	protein_coding	388	381	265	297	360	271
ENSDARG00000006868	trh	protein_coding	715	706	625	560	736	537
ENSDARG00000006869	stx17	protein_coding	28	79	36	28	46	43
ENSDARG00000006877	enpp4	protein_coding	6	4	16	3	11	6
ENSDARG00000006878	phf21aa	protein_coding	466	420	634	388	634	563
ENSDARG00000006889	mpped2a	protein_coding	659	536	637	532	900	706
ENSDARG00000006891	kcns3a	protein_coding	113	90	189	83	120	114
ENSDARG00000006892	myo3b	protein_coding	93	102	76	70	78	95
ENSDARG00000006894	oprk1	protein_coding	12	19	42	16	32	30
ENSDARG00000006896	lhx6	protein_coding	147	152	169	134	169	161
ENSDARG00000006899	far1	protein_coding	263	250	318	207	368	348
ENSDARG00000006900	impdh2	protein_coding	1026	944	938	1078	1404	997
ENSDARG00000006901	AEBP1	protein_coding	287	290	410	308	324	369
ENSDARG00000006911	wnt8b	protein_coding	52	48	65	47	59	52
ENSDARG00000006915	arl8ba	protein_coding	730	699	781	608	777	677
ENSDARG00000006916	VMAC	protein_coding	24	14	35	16	22	31
ENSDARG00000006921	lrp5	protein_coding	601	491	678	387	604	566
ENSDARG00000006923	cacna1ab	protein_coding	598	516	1007	301	687	709
ENSDARG00000006924	FBXO38	protein_coding	793	750	760	535	917	693
ENSDARG00000006925	si:dkey-58b18.3	protein_coding	0	1	0	0	1	0
ENSDARG00000006939	tbx6l	protein_coding	10	5	3	12	9	7
ENSDARG00000006944	gdpd3b	protein_coding	9	8	12	12	9	9
ENSDARG00000006963	cse1l	protein_coding	1585	1398	1475	1511	2429	1710
ENSDARG00000006978	zak	protein_coding	29	25	35	20	34	42
ENSDARG00000006981	ccdc113	protein_coding	26	20	22	11	24	33
ENSDARG00000006983	celf3b	protein_coding	842	774	733	715	1005	817
ENSDARG00000006990	CRELD1	protein_coding	497	529	577	586	908	631
ENSDARG00000007009	hoxa11b	protein_coding	110	95	131	86	125	101
ENSDARG00000007018	ms4a17a.6	protein_coding	18	15	32	19	26	19
ENSDARG00000007024	uox	protein_coding	236	303	1145	321	453	1958
ENSDARG00000007025	ttc9c	protein_coding	176	155	130	142	185	144
ENSDARG00000007034	hnrpkl	protein_coding	2100	1910	2000	1902	2976	2199
ENSDARG00000007040	tmigd1	protein_coding	73	119	115	88	154	103
ENSDARG00000007045	cnot4a	protein_coding	785	617	771	546	882	761
ENSDARG00000007065	mrps18b	protein_coding	599	487	623	504	767	614
ENSDARG00000007067	si:dkey-19a16.16	protein_coding	0	0	0	0	0	0
ENSDARG00000007077	si:dkey-145p14.5	protein_coding	321	294	339	257	392	304
ENSDARG00000007080	rhcgl1	protein_coding	756	829	484	373	583	764
ENSDARG00000007081	pias4a	protein_coding	1205	1099	1188	985	1647	1430
ENSDARG00000007086	aqp10a	protein_coding	10	3	24	10	12	59
ENSDARG00000007092	xab2	protein_coding	548	504	557	420	668	529
ENSDARG00000007097	her13	protein_coding	83	66	57	67	96	108
ENSDARG00000007098	itm2ba	protein_coding	6866	5653	7224	5078	7199	6999
ENSDARG00000007099	cx43.4	protein_coding	734	779	709	651	1137	903
ENSDARG00000007108	lipia	protein_coding	97	79	83	68	110	93
ENSDARG00000007125	asb6	protein_coding	136	130	147	102	147	168
ENSDARG00000007127	acat2	protein_coding	556	414	605	547	804	842
ENSDARG00000007129	slc6a16a	protein_coding	92	111	169	58	95	112
ENSDARG00000007130	mrto4	protein_coding	393	342	470	324	461	327
ENSDARG00000007135	cnot3a	protein_coding	1401	1253	1377	1094	1728	1332
ENSDARG00000007136	sh3bp5lb	protein_coding	195	169	269	102	220	217
ENSDARG00000007141	psmc3	protein_coding	1926	1944	2156	2211	3045	2090
ENSDARG00000007149	nadl1.2	protein_coding	783	609	1165	392	856	895
ENSDARG00000007151	kcnk2b	protein_coding	51	72	89	35	76	79
ENSDARG00000007169	itgb1bp1	protein_coding	370	271	250	237	310	310
ENSDARG00000007171	aig1	protein_coding	402	358	355	291	451	337
ENSDARG00000007172	plxna3	protein_coding	911	770	1107	557	1129	1102
ENSDARG00000007175	recql	protein_coding	580	540	473	387	584	491
ENSDARG00000007179	sash1a	protein_coding	1106	887	1068	637	1201	1078
ENSDARG00000007180	slc30a4	protein_coding	484	475	610	329	517	533
ENSDARG00000007181	nadk2	protein_coding	474	351	356	305	424	345
ENSDARG00000007184	zbtb16a	protein_coding	779	581	811	452	662	736
ENSDARG00000007186	ppp1r8a	protein_coding	72	73	80	44	93	77
ENSDARG00000007195	GRM2	protein_coding	1665	1380	1651	1124	1818	1547
ENSDARG00000007196	rae1	protein_coding	793	789	695	786	1280	917
ENSDARG00000007198	mta1	protein_coding	621	459	540	478	712	533
ENSDARG00000007199	CR846090.1	protein_coding	1	1	1	0	0	0
ENSDARG00000007204	si:ch211-195b21.5	protein_coding	1136	1023	1080	851	1358	1163
ENSDARG00000007207	cnpy2	protein_coding	333	268	243	292	374	231
ENSDARG00000007216	abce1	protein_coding	3889	3698	3945	3832	5545	3941
ENSDARG00000007217	wdr55	protein_coding	309	280	376	262	336	296
ENSDARG00000007219	actn1	protein_coding	771	883	864	788	1361	1084
ENSDARG00000007220	ncam1b	protein_coding	1352	1157	1339	922	1595	1287
ENSDARG00000007221	pbk	protein_coding	153	128	94	174	317	256
ENSDARG00000007231	ryk	protein_coding	557	436	443	363	623	575
ENSDARG00000007241	mycb	protein_coding	1305	1268	1198	1324	1628	1156
ENSDARG00000007244	ACP2	protein_coding	334	316	377	188	314	362
ENSDARG00000007245	rundc3aa	protein_coding	95	81	108	63	112	107
ENSDARG00000007247	ric8a	protein_coding	829	660	808	665	977	741
ENSDARG00000007250	use1	protein_coding	417	400	362	315	499	414
ENSDARG00000007257	rab5ab	protein_coding	262	259	323	230	392	306
ENSDARG00000007264	gbas	protein_coding	4094	3978	3729	2956	4192	2930
ENSDARG00000007271	mynn	protein_coding	666	616	599	497	828	741
ENSDARG00000007275	si:ch211-251b21.1	protein_coding	14105	12942	15799	9684	13018	12090
ENSDARG00000007276	ela3l	protein_coding	1887	1178	1736	1185	3452	10138
ENSDARG00000007277	myf5	protein_coding	148	166	100	84	141	82
ENSDARG00000007278	ect2	protein_coding	312	212	181	132	255	230
ENSDARG00000007279	yipf5	protein_coding	332	315	445	340	555	441
ENSDARG00000007285	mrpl57	protein_coding	835	824	664	939	1179	731
ENSDARG00000007289	METRNL	protein_coding	39	53	46	33	43	52
ENSDARG00000007294	aco2	protein_coding	8499	6318	10225	5867	9667	9812
ENSDARG00000007302	sh3gl3b	protein_coding	120	92	115	77	144	161
ENSDARG00000007315	tmpoa	protein_coding	319	333	284	332	545	512
ENSDARG00000007320	rpl7	protein_coding	53404	51712	49986	45208	58860	45727
ENSDARG00000007323	chmp4bb	protein_coding	992	897	1075	862	1300	1040
ENSDARG00000007329	tbx16	protein_coding	30	33	29	12	42	33
ENSDARG00000007344	tcap	protein_coding	1559	1237	917	1531	1384	1389
ENSDARG00000007347	degs1	protein_coding	943	851	928	979	1366	947
ENSDARG00000007349	dmrt1	protein_coding	4	14	17	8	17	4
ENSDARG00000007356	fgf20a	protein_coding	85	67	91	79	107	77
ENSDARG00000007358	cxcr3.1	protein_coding	1	1	6	1	2	6
ENSDARG00000007359	UBL4A	protein_coding	438	411	309	418	535	370
ENSDARG00000007362	sft2d1	protein_coding	247	212	252	187	326	307
ENSDARG00000007366	amdhd1	protein_coding	157	131	168	103	158	205
ENSDARG00000007369	tcf7l1b	protein_coding	262	212	278	196	367	383
ENSDARG00000007370	dysf	protein_coding	55	52	59	32	46	70
ENSDARG00000007371	slc26a3.1	protein_coding	1	1	2	0	3	13
ENSDARG00000007377	odc1	protein_coding	3124	2225	2019	3341	5021	2649
ENSDARG00000007382	ubtd1a	protein_coding	313	340	270	286	303	290
ENSDARG00000007383	kcnk6	protein_coding	95	69	100	44	85	105
ENSDARG00000007385	cct7	protein_coding	8497	7792	9547	7561	11571	8768
ENSDARG00000007387	irf2a	protein_coding	270	225	305	242	387	376
ENSDARG00000007396	rnd3b	protein_coding	212	182	157	150	162	181
ENSDARG00000007398	LRRK1	protein_coding	72	72	124	30	65	69
ENSDARG00000007405	strap	protein_coding	1440	1321	1359	1223	1739	1342
ENSDARG00000007406	phox2a	protein_coding	323	271	320	221	330	264
ENSDARG00000007407	barx1	protein_coding	14	15	33	14	15	13
ENSDARG00000007409	ppifa	protein_coding	719	622	467	574	646	470
ENSDARG00000007412	slc2a1b	protein_coding	155	145	212	79	199	179
ENSDARG00000007413	arid2	protein_coding	1322	1170	1366	981	1855	1329
ENSDARG00000007418	chmp4c	protein_coding	54	71	45	27	66	60
ENSDARG00000007421	ftcd	protein_coding	245	224	315	229	268	693
ENSDARG00000007425	apol1	protein_coding	187	217	185	87	149	160
ENSDARG00000007429	ndor1	protein_coding	379	370	293	382	534	346
ENSDARG00000007430	prdm12b	protein_coding	393	350	368	396	585	387
ENSDARG00000007436	avpr2aa	protein_coding	33	40	52	15	51	47
ENSDARG00000007438	ube2ib	protein_coding	2806	2384	2121	2408	3560	2285
ENSDARG00000007443	fbxl18	protein_coding	192	163	192	156	270	205
ENSDARG00000007444	ift81	protein_coding	77	104	126	65	108	76
ENSDARG00000007449	slc25a39	protein_coding	852	819	878	680	926	785
ENSDARG00000007461	srgap1	protein_coding	86	64	139	54	105	123
ENSDARG00000007465	tdrd1	protein_coding	8	12	21	8	22	23
ENSDARG00000007467	ifit10	protein_coding	0	1	0	0	1	0
ENSDARG00000007477	fbxo8	protein_coding	456	506	614	382	471	460
ENSDARG00000007480	rpe65a	protein_coding	553	558	782	730	693	992
ENSDARG00000007485	epc2	protein_coding	824	820	827	610	984	766
ENSDARG00000007490	adrb1	protein_coding	95	99	124	60	113	126
ENSDARG00000007494	st3gal2l	protein_coding	44	53	100	67	87	93
ENSDARG00000007496	ufl1	protein_coding	828	643	762	631	901	766
ENSDARG00000007523	kmt2e	protein_coding	2425	2146	2585	1793	2823	2434
ENSDARG00000007526	ndufs2	protein_coding	4923	4342	4629	3985	5425	4246
ENSDARG00000007531	zcchc9	protein_coding	483	480	507	363	494	386
ENSDARG00000007534	itln1	protein_coding	3	4	0	1	7	4
ENSDARG00000007553	opn4.1	protein_coding	575	729	740	783	917	1243
ENSDARG00000007560	sema3bl	protein_coding	91	55	103	50	94	100
ENSDARG00000007561	cdh23	protein_coding	59	44	103	30	65	72
ENSDARG00000007566	appbp2	protein_coding	616	514	780	394	697	768
ENSDARG00000007576	crybb1l1	protein_coding	1967	3019	11820	9053	10942	19447
ENSDARG00000007582	si:ch1073-155h21.1	protein_coding	22	11	10	14	31	14
ENSDARG00000007597	bloc1s4	protein_coding	285	278	258	186	300	288
ENSDARG00000007601	zmynd8	protein_coding	698	575	730	500	887	722
ENSDARG00000007603	stxbp2	protein_coding	470	481	486	393	612	531
ENSDARG00000007614	wwox	protein_coding	97	96	128	83	115	83
ENSDARG00000007624	gins1	protein_coding	235	208	192	193	350	237
ENSDARG00000007630	mkrn2	protein_coding	521	457	437	407	577	388
ENSDARG00000007639	cnot4b	protein_coding	901	748	798	661	992	883
ENSDARG00000007641	msxe	protein_coding	92	113	92	86	111	68
ENSDARG00000007654	nsfa	protein_coding	5625	5088	5821	4554	7100	6127
ENSDARG00000007655	crybb1l3	protein_coding	21	22	45	23	38	80
ENSDARG00000007657	ccnh	protein_coding	212	211	186	156	246	221
ENSDARG00000007663	amph	protein_coding	4012	3450	3927	3205	4981	3913
ENSDARG00000007671	ghrb	protein_coding	526	348	829	169	334	447
ENSDARG00000007678	ttyh3b	protein_coding	6394	5280	6740	4582	7241	6937
ENSDARG00000007682	ppdpfa	protein_coding	3043	2514	2726	3185	3165	3077
ENSDARG00000007691	cul1b	protein_coding	1123	933	1111	905	1126	1035
ENSDARG00000007693	nfkbiab	protein_coding	2783	3186	2537	2862	4086	2880
ENSDARG00000007697	fabp7a	protein_coding	14541	13227	9626	15033	21430	14863
ENSDARG00000007708	nsa2	protein_coding	12765	12748	12884	11070	11834	10344
ENSDARG00000007709	adamts8a	protein_coding	46	57	73	28	48	39
ENSDARG00000007711	rab3il1	protein_coding	196	163	191	116	186	186
ENSDARG00000007715	lgsn	protein_coding	196	292	814	623	924	1213
ENSDARG00000007720	sub1b	protein_coding	1026	955	804	1004	1378	960
ENSDARG00000007722	nudt8	protein_coding	284	299	196	163	200	150
ENSDARG00000007723	efnb1	protein_coding	161	153	209	90	226	230
ENSDARG00000007727	rgl2	protein_coding	40	41	69	29	65	58
ENSDARG00000007734	obfc1	protein_coding	185	201	92	119	221	149
ENSDARG00000007737	zyg11	protein_coding	1082	1051	1151	868	1530	1404
ENSDARG00000007739	atp1a1a.2	protein_coding	548	749	629	498	1148	798
ENSDARG00000007743	il15l	protein_coding	130	104	162	129	166	168
ENSDARG00000007744	tsr1	protein_coding	1388	1205	1512	1307	1689	1279
ENSDARG00000007745	uqcrfs1	protein_coding	5596	5217	4902	4931	6669	4730
ENSDARG00000007751	lmnl3	protein_coding	113	120	94	106	185	105
ENSDARG00000007753	cpne2	protein_coding	813	682	763	634	948	687
ENSDARG00000007755	wdr61	protein_coding	567	438	486	422	678	455
ENSDARG00000007760	spg21	protein_coding	328	319	402	261	328	264
ENSDARG00000007764	klhdc10	protein_coding	613	550	605	473	740	607
ENSDARG00000007769	sult5a1	protein_coding	5	51	22	38	62	37
ENSDARG00000007774	vash2	protein_coding	731	626	695	486	793	840
ENSDARG00000007783	blk	protein_coding	12	29	12	21	22	18
ENSDARG00000007786	tmx2b	protein_coding	910	715	1120	648	1121	1141
ENSDARG00000007787	zgc:112965	protein_coding	0	2	4	1	2	7
ENSDARG00000007788	atp2b1b	protein_coding	893	743	844	839	1062	1163
ENSDARG00000007791	ppp2r1a	protein_coding	5003	4194	5393	4067	6525	5372
ENSDARG00000007795	cst3	protein_coding	4178	3879	4384	3360	4383	3747
ENSDARG00000007804	gas6	protein_coding	417	386	414	364	573	351
ENSDARG00000007807	cyth3a	protein_coding	437	421	413	377	543	476
ENSDARG00000007808	zdhhc16a	protein_coding	520	394	390	404	652	436
ENSDARG00000007812	sp3b	protein_coding	1010	1034	1006	824	1396	1122
ENSDARG00000007813	RNPEPL1	protein_coding	30	41	46	37	51	43
ENSDARG00000007818	palm1b	protein_coding	2291	1958	2160	1659	2593	2162
ENSDARG00000007823	atf3	protein_coding	475	353	448	351	449	440
ENSDARG00000007824	camta1b	protein_coding	5222	4040	4802	2714	4568	4023
ENSDARG00000007825	map2k1	protein_coding	1166	1075	1217	1012	1485	1365
ENSDARG00000007836	ctsla	protein_coding	5689	5429	6318	3841	4382	4093
ENSDARG00000007842	MCHR2	protein_coding	8	12	16	9	13	16
ENSDARG00000007856	rtn4rl1a	protein_coding	30	28	46	28	45	27
ENSDARG00000007863	tra2a	protein_coding	3504	3096	2952	2790	4035	2848
ENSDARG00000007864	si:ch211-42h24.7	protein_coding	0	2	0	0	0	0
ENSDARG00000007867	dazap2	protein_coding	1638	1305	1860	1113	1873	1885
ENSDARG00000007869	ehd3	protein_coding	77	123	156	90	149	124
ENSDARG00000007885	fancl	protein_coding	6	10	5	15	31	16
ENSDARG00000007886	slc35b2	protein_coding	157	160	171	198	289	220
ENSDARG00000007891	meox1	protein_coding	328	373	303	247	287	202
ENSDARG00000007892	pdcd2	protein_coding	188	179	144	171	262	167
ENSDARG00000007901	crnkl1	protein_coding	734	822	711	730	1072	747
ENSDARG00000007906	lrp2b	protein_coding	60	98	202	119	181	165
ENSDARG00000007912	si:ch211-196i2.2	protein_coding	158	218	183	145	185	181
ENSDARG00000007916	xpnpep3	protein_coding	497	464	400	402	557	411
ENSDARG00000007918	ttc27	protein_coding	1064	969	1029	799	1250	862
ENSDARG00000007923	ptpn1	protein_coding	730	689	816	653	973	814
ENSDARG00000007941	hmx4	protein_coding	309	279	257	292	475	356
ENSDARG00000007943	gabpb2a	protein_coding	322	259	313	222	408	347
ENSDARG00000007944	lhx1b	protein_coding	144	143	178	107	190	160
ENSDARG00000007950	itga11b	protein_coding	38	40	36	16	22	22
ENSDARG00000007955	iars	protein_coding	2198	1639	2484	1128	2106	2186
ENSDARG00000007959	hibadhb	protein_coding	2061	1704	1647	1574	2287	1651
ENSDARG00000007960	hnrnpaba	protein_coding	11198	10279	10809	10395	16590	12948
ENSDARG00000007971	cks1b	protein_coding	199	168	119	217	357	256
ENSDARG00000007975	fth1b	protein_coding	677	529	515	451	627	558
ENSDARG00000007976	si:ch211-220f16.2	protein_coding	1624	1447	1698	1175	1650	1693
ENSDARG00000007982	onecut1	protein_coding	88	78	166	54	106	117
ENSDARG00000007988	masp2	protein_coding	7	15	35	13	19	73
ENSDARG00000007989	nedd8	protein_coding	741	670	635	632	1022	747
ENSDARG00000007990	wt1b	protein_coding	20	19	28	27	36	24
ENSDARG00000007996	pou2f1b	protein_coding	680	514	969	380	814	784
ENSDARG00000008010	zgc:194189	protein_coding	15	8	7	4	9	4
ENSDARG00000008014	nudt17	protein_coding	503	404	359	303	371	318
ENSDARG00000008019	mxg	protein_coding	35	37	44	26	49	45
ENSDARG00000008020	med31	protein_coding	540	466	428	466	574	423
ENSDARG00000008022	kif18a	protein_coding	134	134	99	156	246	212
ENSDARG00000008026	fam129bb	protein_coding	223	204	266	160	184	256
ENSDARG00000008029	mep1a.2	protein_coding	21	21	16	14	30	129
ENSDARG00000008030	myl9b	protein_coding	751	781	1179	516	828	937
ENSDARG00000008032	sart3	protein_coding	1188	1304	1507	1252	1784	1602
ENSDARG00000008034	skib	protein_coding	550	481	562	491	737	687
ENSDARG00000008035	zgc:113516	protein_coding	477	481	408	466	575	477
ENSDARG00000008049	si:dkey-42i9.4	protein_coding	1137	996	784	805	1077	859
ENSDARG00000008060	scara3	protein_coding	53	39	62	31	61	59
ENSDARG00000008068	tma16	protein_coding	525	462	569	459	532	433
ENSDARG00000008075	illr4	protein_coding	10	8	5	8	3	11
ENSDARG00000008095	olfcd1	protein_coding	0	2	0	0	0	0
ENSDARG00000008097	srsf9	protein_coding	1049	970	853	910	1224	937
ENSDARG00000008098	ifit9	protein_coding	1	0	3	0	3	0
ENSDARG00000008100	slc7a10a	protein_coding	683	540	674	442	724	595
ENSDARG00000008105	mettl2a	protein_coding	415	351	375	393	494	344
ENSDARG00000008107	src	protein_coding	190	158	185	139	209	203
ENSDARG00000008119	E2F6	protein_coding	681	605	542	466	700	487
ENSDARG00000008127	pcdh15b	protein_coding	175	157	250	113	248	264
ENSDARG00000008131	sox1b	protein_coding	252	237	270	255	295	242
ENSDARG00000008133	foxl1	protein_coding	38	37	35	35	52	54
ENSDARG00000008140	kcnab1a	protein_coding	48	37	62	41	32	48
ENSDARG00000008141	rbl1	protein_coding	281	228	342	217	312	280
ENSDARG00000008142	stxbp3	protein_coding	644	631	666	584	798	710
ENSDARG00000008153	serinc5	protein_coding	999	762	1231	571	1015	1151
ENSDARG00000008155	sms	protein_coding	1176	1024	959	1081	1585	1104
ENSDARG00000008164	CT573322.1	protein_coding	57	46	50	57	70	83
ENSDARG00000008165	caspa	protein_coding	67	86	79	69	113	98
ENSDARG00000008170	dbnla	protein_coding	172	203	175	231	211	204
ENSDARG00000008174	hoxb1a	protein_coding	32	26	35	26	19	28
ENSDARG00000008182	si:ch73-111e15.1	protein_coding	7	6	3	2	5	4
ENSDARG00000008184	mia3	protein_coding	862	739	1036	671	1097	1071
ENSDARG00000008186	syk	protein_coding	254	197	253	201	283	337
ENSDARG00000008188	sf1	protein_coding	2624	2369	2837	2173	3694	3072
ENSDARG00000008191	tmeff1a	protein_coding	101	115	130	60	98	118
ENSDARG00000008192	pank1a	protein_coding	642	521	730	441	747	723
ENSDARG00000008200	ugp2b	protein_coding	1324	1232	1091	975	1465	1104
ENSDARG00000008203	pax1a	protein_coding	47	46	71	66	71	51
ENSDARG00000008209	myt1la	protein_coding	1505	1229	1886	904	1861	1614
ENSDARG00000008212	kcnk13a	protein_coding	28	19	43	17	25	26
ENSDARG00000008218	znf410	protein_coding	1582	1575	1234	1105	1748	1145
ENSDARG00000008219	crygm4	protein_coding	3	7	6	8	16	2
ENSDARG00000008224	vps35	protein_coding	2388	2040	2460	1865	3042	2376
ENSDARG00000008235	cog5	protein_coding	283	253	281	208	333	272
ENSDARG00000008237	sars	protein_coding	3971	3384	3796	3051	4814	3656
ENSDARG00000008238	manba	protein_coding	90	89	90	64	81	97
ENSDARG00000008239	mocs3	protein_coding	266	192	265	134	186	156
ENSDARG00000008243	cct8	protein_coding	7570	7241	8194	6438	9412	7449
ENSDARG00000008247	vezf1a	protein_coding	195	156	246	121	226	315
ENSDARG00000008249	ptchd4	protein_coding	42	29	107	26	63	74
ENSDARG00000008255	cnot6a	protein_coding	1156	1018	1721	863	1488	1638
ENSDARG00000008263	mfsd4b	protein_coding	29	19	80	45	28	72
ENSDARG00000008275	klhl24b	protein_coding	417	458	461	176	297	282
ENSDARG00000008278	rcor2	protein_coding	695	694	582	713	1089	897
ENSDARG00000008279	map2k7	protein_coding	40	28	98	13	45	53
ENSDARG00000008287	fam114a1	protein_coding	128	107	161	119	160	122
ENSDARG00000008292	eif2s3	protein_coding	11523	10636	10164	8579	10930	9273
ENSDARG00000008305	hand2	protein_coding	26	38	56	27	28	58
ENSDARG00000008306	rdh5	protein_coding	100	90	135	93	146	199
ENSDARG00000008310	ip6k2a	protein_coding	4432	4063	4180	3731	5104	4246
ENSDARG00000008322	ambra1a	protein_coding	157	135	225	87	169	189
ENSDARG00000008329	asic1a	protein_coding	345	272	447	192	431	374
ENSDARG00000008333	znfl2a	protein_coding	67	53	42	63	62	77
ENSDARG00000008336	sh3bp5a	protein_coding	66	66	75	34	50	72
ENSDARG00000008363	mcl1b	protein_coding	1307	1203	1374	1106	1591	1612
ENSDARG00000008370	csnk1da	protein_coding	3316	2767	2889	2476	3970	3471
ENSDARG00000008372	spred2b	protein_coding	147	150	278	98	200	192
ENSDARG00000008377	epn2	protein_coding	1020	991	1099	949	1530	1397
ENSDARG00000008380	brd7	protein_coding	1094	966	973	904	1505	1135
ENSDARG00000008383	arpc1a	protein_coding	2722	2463	2473	2865	4293	3002
ENSDARG00000008384	hdac6	protein_coding	373	295	297	240	347	330
ENSDARG00000008388	mmp14b	protein_coding	447	359	504	299	424	400
ENSDARG00000008395	snupn	protein_coding	324	309	283	278	366	298
ENSDARG00000008396	ftr24	protein_coding	132	120	155	116	180	127
ENSDARG00000008398	cacna1c	protein_coding	738	683	1006	340	860	713
ENSDARG00000008403	phospho1	protein_coding	6	8	24	6	13	14
ENSDARG00000008407	tspan7b	protein_coding	3822	3007	3971	2519	4147	3909
ENSDARG00000008413	atp11a	protein_coding	1692	1287	1866	1272	1764	1951
ENSDARG00000008414	exoc3l2a	protein_coding	19	42	50	24	49	55
ENSDARG00000008433	unc45b	protein_coding	2726	2867	5029	4817	6893	3607
ENSDARG00000008434	bcl2l1	protein_coding	696	627	833	469	786	716
ENSDARG00000008439	atxn10	protein_coding	194	164	141	162	191	167
ENSDARG00000008447	fkbp4	protein_coding	2807	2454	3341	3327	4915	3615
ENSDARG00000008450	pcolce2a	protein_coding	33	28	21	11	32	22
ENSDARG00000008454	cpeb1b	protein_coding	108	123	135	60	71	90
ENSDARG00000008457	faah2a	protein_coding	144	114	159	141	196	184
ENSDARG00000008461	anapc5	protein_coding	130	126	123	81	136	123
ENSDARG00000008472	apex2	protein_coding	247	235	252	221	314	224
ENSDARG00000008473	asb14a	processed_transcript	6	5	3	1	7	1
ENSDARG00000008480	trmt61a	protein_coding	274	236	214	200	321	234
ENSDARG00000008485	LRP3	protein_coding	124	85	155	38	96	106
ENSDARG00000008487	dmd	protein_coding	1108	1145	1273	831	1032	1078
ENSDARG00000008490	ltv1	protein_coding	1130	939	1028	778	1220	918
ENSDARG00000008491	RDH13	protein_coding	86	72	106	68	121	159
ENSDARG00000008494	myl6	protein_coding	955	854	854	821	1174	856
ENSDARG00000008502	pno1	protein_coding	3880	3938	4021	3383	3624	2790
ENSDARG00000008503	glcci1	protein_coding	168	184	277	181	276	258
ENSDARG00000008540	sox21b	protein_coding	503	476	383	427	631	460
ENSDARG00000008541	chia.4	protein_coding	70	56	37	46	48	32
ENSDARG00000008542	yod1	protein_coding	599	511	624	481	697	675
ENSDARG00000008548	arhgap12a	protein_coding	1070	926	966	898	1177	1176
ENSDARG00000008551	pole3	protein_coding	693	607	558	774	1066	730
ENSDARG00000008553	zgc:136872	protein_coding	40	45	50	42	53	75
ENSDARG00000008560	brap	protein_coding	198	187	237	197	257	258
ENSDARG00000008568	slc25a24	protein_coding	397	372	404	402	588	549
ENSDARG00000008573	fam20b	protein_coding	849	881	902	762	1130	834
ENSDARG00000008575	lyst	protein_coding	300	260	564	182	434	482
ENSDARG00000008592	mtmr8	protein_coding	183	175	223	108	182	186
ENSDARG00000008593	nbas	protein_coding	323	278	437	245	408	407
ENSDARG00000008623	cops3	protein_coding	581	476	652	478	786	605
ENSDARG00000008637	mtp	protein_coding	81	77	149	105	89	363
ENSDARG00000008639	kifap3a	protein_coding	996	815	1045	661	1068	1054
ENSDARG00000008660	coro1b	protein_coding	1310	1140	1300	895	1430	1318
ENSDARG00000008662	fign	protein_coding	36	33	64	17	47	48
ENSDARG00000008674	chrnb2a	protein_coding	13	17	14	19	16	24
ENSDARG00000008678	snx3	protein_coding	1072	1038	1002	887	1220	1024
ENSDARG00000008697	epas1a	protein_coding	492	428	620	457	575	969
ENSDARG00000008703	apeh	protein_coding	564	446	484	319	497	525
ENSDARG00000008706	paip2b	protein_coding	3137	2876	2874	2868	3791	3054
ENSDARG00000008720	lmo3	protein_coding	2612	2389	2047	2272	3599	2536
ENSDARG00000008723	prkcba	protein_coding	360	308	652	235	480	534
ENSDARG00000008727	ranbp3a	protein_coding	75	29	96	24	44	67
ENSDARG00000008732	zgc:66479	protein_coding	1319	1186	1358	976	974	933
ENSDARG00000008735	atp6ap2	protein_coding	3341	2903	3107	2662	3832	3327
ENSDARG00000008740	esf1	protein_coding	888	863	1085	889	1093	841
ENSDARG00000008748	ube2na	protein_coding	2206	1844	2102	1958	2957	2332
ENSDARG00000008757	entpd6	protein_coding	527	453	463	425	678	496
ENSDARG00000008765	tmed5	protein_coding	416	405	411	391	517	396
ENSDARG00000008767	si:dkey-42p8.3	protein_coding	889	765	885	624	1092	961
ENSDARG00000008772	cacng1a	protein_coding	539	521	666	434	499	491
ENSDARG00000008784	prpf4ba	protein_coding	600	526	827	384	704	699
ENSDARG00000008785	dldh	protein_coding	4229	3905	4544	3558	4682	4044
ENSDARG00000008788	camk1gb	protein_coding	1654	1450	2369	1379	1842	2253
ENSDARG00000008790	actr3b	protein_coding	79	79	198	76	88	62
ENSDARG00000008796	her5	protein_coding	1	5	3	1	5	2
ENSDARG00000008803	marcksb	protein_coding	8428	7184	7140	7005	11873	9139
ENSDARG00000008805	orc3	protein_coding	313	277	238	307	513	308
ENSDARG00000008807	bokb	protein_coding	65	74	64	84	112	89
ENSDARG00000008808	eml2	protein_coding	1160	952	1070	897	1284	1104
ENSDARG00000008811	cmtm3	protein_coding	48	56	60	62	87	117
ENSDARG00000008816	glud1a	protein_coding	814	768	938	648	909	777
ENSDARG00000008818	hsf1	protein_coding	280	239	361	188	359	328
ENSDARG00000008829	chga	protein_coding	827	739	853	691	1068	809
ENSDARG00000008832	neu1	protein_coding	178	179	225	157	243	223
ENSDARG00000008835	A2ML1	protein_coding	6	5	6	2	6	1
ENSDARG00000008840	hmbsa	protein_coding	391	291	317	321	440	346
ENSDARG00000008849	ptprq	protein_coding	45	41	33	33	39	24
ENSDARG00000008852	elp4	protein_coding	315	320	293	233	333	235
ENSDARG00000008858	cyp7b1	protein_coding	21	40	31	15	33	38
ENSDARG00000008859	mylipa	protein_coding	945	874	1136	860	893	887
ENSDARG00000008861	tfap2e	protein_coding	535	543	408	611	1056	634
ENSDARG00000008866	cabp4	protein_coding	22	28	20	36	29	43
ENSDARG00000008867	rap1b	protein_coding	1354	1206	1261	1245	1776	1512
ENSDARG00000008880	usp28	protein_coding	1087	1041	1357	692	784	790
ENSDARG00000008884	hprt1	protein_coding	813	687	842	651	924	861
ENSDARG00000008886	msxb	protein_coding	262	224	192	136	186	148
ENSDARG00000008890	ctns	protein_coding	96	107	129	93	115	110
ENSDARG00000008904	smarca2	protein_coding	699	610	846	494	758	719
ENSDARG00000008906	si:ch211-241e1.5	protein_coding	178	178	163	88	134	124
ENSDARG00000008912	slc8a2a	protein_coding	104	102	100	95	122	108
ENSDARG00000008920	mrpl53	protein_coding	343	265	262	339	465	267
ENSDARG00000008931	renbp	protein_coding	76	76	73	48	59	63
ENSDARG00000008936	sec11a	protein_coding	590	506	538	674	1035	774
ENSDARG00000008946	ccdc127b	protein_coding	169	140	109	151	170	123
ENSDARG00000008947	rtf1	protein_coding	2300	2181	2199	1858	2791	2330
ENSDARG00000008948	PLA2G3	protein_coding	14	14	12	22	20	23
ENSDARG00000008953	pofut1	protein_coding	197	191	171	164	265	229
ENSDARG00000008966	tbl1xr1b	protein_coding	1056	893	1063	880	1432	1220
ENSDARG00000008969	fgb	protein_coding	354	425	1729	682	832	2652
ENSDARG00000008976	mdn1	protein_coding	2284	1750	2286	1351	2123	2083
ENSDARG00000008979	golga1	protein_coding	584	504	608	492	723	642
ENSDARG00000008982	casq2	protein_coding	665	641	665	546	815	739
ENSDARG00000008983	sh3glb2a	protein_coding	49	47	110	39	81	92
ENSDARG00000008986	e2f7	protein_coding	206	164	170	262	409	286
ENSDARG00000009001	pdia6	protein_coding	855	747	688	887	1250	933
ENSDARG00000009014	col11a1b	protein_coding	709	572	842	537	642	827
ENSDARG00000009018	rhbg	protein_coding	1248	1235	1602	944	1873	2272
ENSDARG00000009020	cnr1	protein_coding	121	100	163	64	153	128
ENSDARG00000009021	chrna1	protein_coding	978	795	1020	610	746	650
ENSDARG00000009023	ankrd28b	protein_coding	888	847	886	709	1039	811
ENSDARG00000009026	CR388002.1	protein_coding	2378	1804	2709	1582	2606	2279
ENSDARG00000009031	tnikb	protein_coding	1008	908	1320	703	1331	1166
ENSDARG00000009040	si:ch73-141c7.1	protein_coding	993	862	963	931	1049	1495
ENSDARG00000009046	nphp1	protein_coding	155	225	212	195	286	208
ENSDARG00000009074	cbr4	protein_coding	99	102	123	97	140	125
ENSDARG00000009079	si:ch211-224l10.5	processed_transcript	2	0	2	4	6	0
ENSDARG00000009087	cd74a	protein_coding	42	38	30	48	62	43
ENSDARG00000009094	gata2b	protein_coding	18	19	24	14	10	10
ENSDARG00000009106	serinc1	protein_coding	6419	5576	7585	5263	7546	6490
ENSDARG00000009113	pigc	protein_coding	158	169	114	138	226	143
ENSDARG00000009121	CHRM1	protein_coding	1	3	0	0	1	2
ENSDARG00000009123	sele	protein_coding	46	28	30	23	27	27
ENSDARG00000009131	slc10a4	protein_coding	23	30	61	31	56	61
ENSDARG00000009133	myo1eb	protein_coding	189	246	233	165	297	241
ENSDARG00000009134	hlx1	protein_coding	247	220	176	167	195	154
ENSDARG00000009136	tp53bp2a	protein_coding	1986	1695	2005	1074	1358	980
ENSDARG00000009142	ppp1r13bb	protein_coding	2085	1794	1919	1356	2219	1886
ENSDARG00000009153	pla2g1b	protein_coding	36	28	60	25	100	528
ENSDARG00000009160	kmo	protein_coding	100	114	215	133	188	281
ENSDARG00000009161	ftr55	protein_coding	0	1	6	0	1	4
ENSDARG00000009169	mob1ba	protein_coding	385	404	437	361	618	478
ENSDARG00000009170	ctr9	protein_coding	1068	1152	1001	887	1395	1061
ENSDARG00000009178	zfand1	protein_coding	235	210	217	151	276	158
ENSDARG00000009194	COL25A1	protein_coding	567	587	527	387	541	595
ENSDARG00000009196	anxa3a	protein_coding	118	122	100	71	123	136
ENSDARG00000009208	prkcda	protein_coding	773	712	757	648	964	772
ENSDARG00000009209	slc9a6a	protein_coding	133	125	261	100	204	230
ENSDARG00000009212	ppiaa	protein_coding	32214	31959	31359	28709	39317	31116
ENSDARG00000009214	tmem180	protein_coding	648	653	712	516	748	651
ENSDARG00000009215	zgc:112437	protein_coding	98	76	113	80	96	69
ENSDARG00000009217	tom1l2	protein_coding	183	194	328	156	223	232
ENSDARG00000009218	mars2	protein_coding	226	208	212	166	274	174
ENSDARG00000009242	fev	protein_coding	42	55	60	43	57	52
ENSDARG00000009250	etfb	protein_coding	3410	3283	3169	2907	3753	2951
ENSDARG00000009252	napepld	protein_coding	245	211	286	169	240	214
ENSDARG00000009253	C17H14orf166	protein_coding	892	726	815	691	1006	735
ENSDARG00000009262	FAR2	protein_coding	96	90	201	44	110	110
ENSDARG00000009266	uevld	protein_coding	77	80	99	123	122	132
ENSDARG00000009267	zgc:136439	protein_coding	29	41	33	32	44	50
ENSDARG00000009273	ppm1da	protein_coding	817	726	625	591	996	773
ENSDARG00000009280	smyd1a	protein_coding	11230	11109	9700	7836	9093	6556
ENSDARG00000009281	dnm1b	protein_coding	1230	1107	1615	754	1486	1460
ENSDARG00000009285	rpl15	protein_coding	34886	35393	31565	30870	38479	27410
ENSDARG00000009299	dusp8a	protein_coding	581	558	822	444	802	805
ENSDARG00000009311	pvalb6	protein_coding	2324	1951	1791	1747	2736	1987
ENSDARG00000009313	NAPSA	protein_coding	77	91	93	47	100	98
ENSDARG00000009315	clgn	protein_coding	1713	1625	1529	1514	2267	1680
ENSDARG00000009336	aif1l	protein_coding	1347	1093	1196	1088	1719	1487
ENSDARG00000009341	nrap	protein_coding	1850	1481	2184	1341	1691	1572
ENSDARG00000009342	txndc5	protein_coding	1007	984	1161	1088	1581	1281
ENSDARG00000009346	caprin1a	protein_coding	1014	865	1032	1062	1528	1179
ENSDARG00000009350	atg3	protein_coding	981	831	836	744	1050	859
ENSDARG00000009351	fgf6a	protein_coding	123	92	160	63	103	107
ENSDARG00000009361	CABZ01077220.1	protein_coding	33	28	40	14	27	32
ENSDARG00000009372	diras1b	protein_coding	6	12	21	13	22	19
ENSDARG00000009386	MPP4	protein_coding	130	141	135	251	232	147
ENSDARG00000009387	robo4	protein_coding	530	374	568	342	640	466
ENSDARG00000009390	npl	protein_coding	236	258	250	138	203	218
ENSDARG00000009401	vcanb	protein_coding	277	252	330	252	323	386
ENSDARG00000009402	si:ch211-210b2.2	protein_coding	120	112	77	44	80	76
ENSDARG00000009418	mef2cb	protein_coding	1382	1180	1591	1071	1446	1518
ENSDARG00000009430	tmem30c	protein_coding	37	34	42	18	26	85
ENSDARG00000009436	ubxn7	protein_coding	707	601	626	543	760	630
ENSDARG00000009438	myog	protein_coding	302	355	280	223	215	153
ENSDARG00000009443	zgc:92137	protein_coding	1762	1045	1278	927	2553	7188
ENSDARG00000009447	atp5g3b	protein_coding	21603	20942	15288	17065	21273	14746
ENSDARG00000009459	slc35e4	protein_coding	69	42	59	32	56	62
ENSDARG00000009466	rgs9bp	protein_coding	77	65	86	113	129	134
ENSDARG00000009470	hnf1a	protein_coding	5	15	20	10	17	16
ENSDARG00000009471	nid2b	protein_coding	3	6	8	9	4	3
ENSDARG00000009472	med19b	protein_coding	444	397	350	381	575	382
ENSDARG00000009473	ppardb	protein_coding	450	483	556	392	630	590
ENSDARG00000009477	prkar2ab	protein_coding	384	312	332	316	423	344
ENSDARG00000009480	pdcl	protein_coding	2108	1901	1884	1763	2685	2245
ENSDARG00000009482	SLC38A8	protein_coding	24	17	16	14	17	16
ENSDARG00000009484	arf1	protein_coding	1498	1137	1491	1142	1877	1697
ENSDARG00000009488	gipc2	protein_coding	202	184	218	193	272	318
ENSDARG00000009493	MAP3K13	protein_coding	103	119	219	47	157	133
ENSDARG00000009494	xrcc1	protein_coding	540	524	533	435	770	602
ENSDARG00000009499	syne1a	protein_coding	5120	4457	5611	3266	5672	5171
ENSDARG00000009505	slmo2	protein_coding	7747	7209	5612	5950	6837	5504
ENSDARG00000009511	tnfa	protein_coding	3	0	0	0	2	3
ENSDARG00000009524	rnf150b	protein_coding	405	385	482	339	498	447
ENSDARG00000009525	tial1	protein_coding	5753	5053	4739	4385	6522	4853
ENSDARG00000009534	wls	protein_coding	1709	1465	1612	1293	2024	1703
ENSDARG00000009544	cldnb	protein_coding	1525	1160	927	1016	1906	1734
ENSDARG00000009549	ubr4	protein_coding	4714	3911	5086	3141	5284	4954
ENSDARG00000009550	foxi3b	protein_coding	36	63	49	36	72	54
ENSDARG00000009553	gng3	protein_coding	4956	4300	4185	3925	5963	4880
ENSDARG00000009557	wrap73	protein_coding	200	151	170	182	265	204
ENSDARG00000009567	SPEG	protein_coding	2196	1749	2280	1245	1819	1953
ENSDARG00000009568	CA10	protein_coding	262	221	276	235	321	252
ENSDARG00000009585	papola	protein_coding	4058	3712	3867	3155	4819	3683
ENSDARG00000009594	nr1d2b	protein_coding	5949	4816	6277	5012	7603	7530
ENSDARG00000009607	ccnc	protein_coding	625	508	660	481	643	599
ENSDARG00000009610	rgs12a	protein_coding	242	421	244	190	339	358
ENSDARG00000009612	chia.3	protein_coding	24	18	16	50	43	501
ENSDARG00000009624	UTS2R	protein_coding	22	10	27	14	37	24
ENSDARG00000009626	nrbp2b	protein_coding	103	89	127	61	139	133
ENSDARG00000009629	unc119.1	protein_coding	413	320	518	333	487	496
ENSDARG00000009637	zgc:73075	protein_coding	4843	4873	6067	5197	6242	7974
ENSDARG00000009640	psmb1	protein_coding	2013	2014	2734	2301	3246	1983
ENSDARG00000009653	lhfpl2a	protein_coding	115	94	74	121	131	110
ENSDARG00000009657	fgfr1op2	protein_coding	453	403	454	430	544	448
ENSDARG00000009673	si:ch211-197g15.6	protein_coding	9	4	4	5	6	4
ENSDARG00000009677	dlg1	protein_coding	2072	1673	1647	1431	2105	1761
ENSDARG00000009681	med27	protein_coding	326	283	266	253	370	255
ENSDARG00000009685	ppa2	protein_coding	335	280	319	252	369	312
ENSDARG00000009689	daam1b	protein_coding	1250	1092	1160	928	1636	1328
ENSDARG00000009693	llgl1	protein_coding	540	465	516	396	673	623
ENSDARG00000009702	ascl1b	protein_coding	34	42	38	26	46	47
ENSDARG00000009724	rpn2	protein_coding	1571	1381	1850	1334	2055	2067
ENSDARG00000009727	twf2b	protein_coding	37	47	44	39	45	40
ENSDARG00000009733	KIF21B	protein_coding	120	67	154	64	113	145
ENSDARG00000009735	gigfy2	protein_coding	1415	1274	1588	1204	1783	1403
ENSDARG00000009738	cacnb4a	protein_coding	71	37	113	23	53	103
ENSDARG00000009740	ppp1r7	protein_coding	1291	1099	1255	997	1474	1367
ENSDARG00000009743	efhc1	protein_coding	118	92	92	68	69	72
ENSDARG00000009745	fbxw2	protein_coding	873	667	862	668	1031	850
ENSDARG00000009748	dffb	protein_coding	119	131	109	84	127	85
ENSDARG00000009753	sf3b6	protein_coding	992	891	893	925	1215	902
ENSDARG00000009754	zc3h11a	protein_coding	4859	4206	4428	3689	5697	4641
ENSDARG00000009764	srek1	protein_coding	1540	1288	1167	897	1300	971
ENSDARG00000009771	ppme1	protein_coding	2004	1815	1659	1746	2423	1743
ENSDARG00000009779	mcl1a	protein_coding	2293	2309	2168	2168	2521	2246
ENSDARG00000009782	myh11a	protein_coding	109	156	162	81	138	176
ENSDARG00000009783	dirc2	protein_coding	714	738	670	449	660	556
ENSDARG00000009796	klc1a	protein_coding	1256	1058	1607	795	1502	1386
ENSDARG00000009806	smfn	protein_coding	424	334	401	380	582	424
ENSDARG00000009822	her4.4	protein_coding	147	103	74	78	127	69
ENSDARG00000009823	pou3f1	protein_coding	1795	1786	1692	1461	2463	2004
ENSDARG00000009825	mmp23bb	protein_coding	271	218	260	194	300	250
ENSDARG00000009830	hdlbpa	protein_coding	17271	15962	18101	13370	18709	17263
ENSDARG00000009837	agk	protein_coding	643	605	705	469	715	640
ENSDARG00000009839	fam117bb	protein_coding	75	75	96	78	127	96
ENSDARG00000009844	dusp23a	protein_coding	19	19	58	20	32	77
ENSDARG00000009851	wdr41	protein_coding	769	666	640	520	732	539
ENSDARG00000009862	dcps	protein_coding	257	266	286	244	391	366
ENSDARG00000009864	ddx55	protein_coding	403	404	345	298	396	341
ENSDARG00000009868	dcaf11	protein_coding	1098	989	1067	663	879	955
ENSDARG00000009870	mapk8b	protein_coding	160	115	274	89	172	208
ENSDARG00000009871	snrpc	protein_coding	980	823	740	1038	1519	900
ENSDARG00000009874	cyp2k31	protein_coding	0	4	5	1	2	2
ENSDARG00000009881	ier5	protein_coding	3574	3312	2843	2885	3663	2792
ENSDARG00000009885	sult3st1	protein_coding	8	4	3	0	3	4
ENSDARG00000009886	rnf114	protein_coding	60	67	93	47	62	75
ENSDARG00000009899	znf385a	protein_coding	145	132	237	82	197	162
ENSDARG00000009901	slc38a5a	protein_coding	363	272	396	327	469	556
ENSDARG00000009922	dmbx1a	protein_coding	1118	1028	913	1020	1577	1001
ENSDARG00000009930	cadm2a	protein_coding	75	66	145	31	80	100
ENSDARG00000009939	micu2	protein_coding	504	392	450	324	534	530
ENSDARG00000009941	erc1a	protein_coding	990	891	1009	681	1047	895
ENSDARG00000009942	cdc6	protein_coding	284	258	254	274	479	409
ENSDARG00000009949	FNDC4	protein_coding	1101	912	981	793	1136	918
ENSDARG00000009950	edf1	protein_coding	3664	3201	3813	3018	3975	2889
ENSDARG00000009953	med14	protein_coding	917	783	866	732	1271	967
ENSDARG00000009958	cbl	protein_coding	273	233	403	202	361	360
ENSDARG00000009961	rundc3b	protein_coding	8	14	20	8	7	14
ENSDARG00000009978	icn	protein_coding	2764	2800	2805	1990	3219	3373
ENSDARG00000009982	fam199x	protein_coding	801	731	1040	525	874	864
ENSDARG00000010002	gna11a	protein_coding	379	321	649	271	584	538
ENSDARG00000010008	vim	protein_coding	1518	1432	2137	1495	1847	1407
ENSDARG00000010010	trim13	protein_coding	2971	2843	2512	2176	3651	2453
ENSDARG00000010018	qki2	protein_coding	418	367	439	293	383	398
ENSDARG00000010021	grpel1	protein_coding	837	684	806	722	1064	796
ENSDARG00000010023	CU856539.1	protein_coding	470	397	638	277	615	579
ENSDARG00000010029	spon1a	protein_coding	80	53	110	47	99	91
ENSDARG00000010031	ssh1b	protein_coding	508	455	598	365	676	491
ENSDARG00000010032	cmtm7	protein_coding	51	78	102	55	73	68
ENSDARG00000010035	engase	protein_coding	121	125	112	113	158	131
ENSDARG00000010042	dnm1a	protein_coding	1351	1174	1673	843	1900	1476
ENSDARG00000010047	neu3.2	protein_coding	49	33	40	23	37	81
ENSDARG00000010051	ufd1l	protein_coding	1133	984	1425	903	1235	1025
ENSDARG00000010052	ndrg3b	protein_coding	2066	1679	1907	1647	2518	1986
ENSDARG00000010059	itpkb	protein_coding	38	46	65	34	74	59
ENSDARG00000010070	adam9	protein_coding	264	215	329	152	266	325
ENSDARG00000010075	PTCHD3	protein_coding	4	13	12	7	20	18
ENSDARG00000010078	nup133	protein_coding	1081	993	973	1080	1647	1058
ENSDARG00000010083	rbfox3	protein_coding	1689	1398	1834	1284	2103	1704
ENSDARG00000010085	p4ha2	protein_coding	266	317	331	399	554	406
ENSDARG00000010096	slc1a6	protein_coding	184	140	288	121	251	230
ENSDARG00000010097	f9a	protein_coding	3	5	13	8	7	18
ENSDARG00000010098	pank1b	protein_coding	302	274	506	264	472	475
ENSDARG00000010108	bri3bp	protein_coding	165	148	281	125	294	248
ENSDARG00000010113	ndufb8	protein_coding	5343	4732	3921	4064	5712	3734
ENSDARG00000010124	sp5l	protein_coding	227	212	162	214	322	180
ENSDARG00000010130	smpdl3b	protein_coding	79	73	95	40	73	92
ENSDARG00000010132	dacha	protein_coding	558	447	510	364	696	581
ENSDARG00000010137	ldb1a	protein_coding	3346	2976	2923	2712	4053	3144
ENSDARG00000010144	lppr3a	protein_coding	1923	1465	1482	1290	2454	1709
ENSDARG00000010145	tor4aa	protein_coding	13	17	16	15	18	12
ENSDARG00000010146	cpa2	protein_coding	10	6	7	6	11	24
ENSDARG00000010149	atp5a1	protein_coding	30700	29444	26028	24688	33643	26506
ENSDARG00000010154	vstm4a	protein_coding	99	97	85	79	92	92
ENSDARG00000010155	abi1a	protein_coding	705	584	784	566	935	840
ENSDARG00000010160	rps15a	protein_coding	33048	33143	27715	29176	34114	25310
ENSDARG00000010169	myd88	protein_coding	127	115	126	87	164	136
ENSDARG00000010181	asap2a	protein_coding	446	394	504	327	567	500
ENSDARG00000010183	VWA5A	protein_coding	16	15	19	13	15	17
ENSDARG00000010186	myo3a	protein_coding	444	500	512	497	649	583
ENSDARG00000010192	pax3a	protein_coding	136	104	139	106	173	157
ENSDARG00000010194	eif4bb	protein_coding	4251	4035	3931	3546	5196	3789
ENSDARG00000010207	smad3b	protein_coding	168	145	172	145	199	195
ENSDARG00000010231	ppm1na	protein_coding	180	156	248	214	272	348
ENSDARG00000010238	rbm22	protein_coding	1065	891	1020	882	1487	1051
ENSDARG00000010244	rpl22l1	protein_coding	9068	8866	6764	8116	8709	7289
ENSDARG00000010246	prmt1	protein_coding	3767	3006	3918	3346	5464	4577
ENSDARG00000010248	wdr54	protein_coding	344	291	279	229	346	311
ENSDARG00000010250	nqo1	protein_coding	409	436	875	639	655	1116
ENSDARG00000010252	jak3	protein_coding	23	24	27	15	31	44
ENSDARG00000010255	bin2b	protein_coding	112	129	82	108	153	134
ENSDARG00000010266	igf2bp3	protein_coding	1477	1425	1399	1455	1890	1535
ENSDARG00000010267	dpydb	protein_coding	275	350	589	264	446	770
ENSDARG00000010270	fezf1	protein_coding	168	149	125	173	237	164
ENSDARG00000010276	ptgs2b	protein_coding	972	782	636	737	1034	918
ENSDARG00000010279	scamp2	protein_coding	424	411	457	420	605	541
ENSDARG00000010280	clasp1a	protein_coding	2642	2361	2936	1952	3491	2793
ENSDARG00000010281	xpo4	protein_coding	707	816	772	707	1088	845
ENSDARG00000010294	fmodb	protein_coding	13	11	4	6	22	22
ENSDARG00000010296	kcnh6b	protein_coding	25	12	29	18	21	9
ENSDARG00000010300	traf3ip1	protein_coding	154	107	141	75	145	176
ENSDARG00000010301	b4galt6	protein_coding	1666	1338	1561	1244	2102	1608
ENSDARG00000010312	cp	protein_coding	453	661	1112	484	728	1779
ENSDARG00000010316	qars	protein_coding	1267	1086	1251	1044	1671	1139
ENSDARG00000010317	gpr183a	protein_coding	18	18	13	21	29	31
ENSDARG00000010318	srpx	protein_coding	175	131	160	108	147	142
ENSDARG00000010331	C5HXorf57	protein_coding	77	57	64	58	91	105
ENSDARG00000010332	zgc:56231	protein_coding	10	13	3	6	7	9
ENSDARG00000010347	acer1	protein_coding	5	7	8	5	8	13
ENSDARG00000010350	c1ql3a	protein_coding	84	56	99	63	85	80
ENSDARG00000010373	CYSLTR2	protein_coding	3	4	3	2	2	6
ENSDARG00000010376	slc5a3a	protein_coding	2	0	0	0	0	0
ENSDARG00000010381	rnf2	protein_coding	1778	1538	1695	1413	2067	1621
ENSDARG00000010384	lpar5a	protein_coding	9	11	6	15	19	28
ENSDARG00000010385	sept4a	protein_coding	205	233	210	249	349	289
ENSDARG00000010400	lrrfip2	protein_coding	1047	1011	1012	899	1276	975
ENSDARG00000010407	ppp4r4	protein_coding	492	373	506	317	546	388
ENSDARG00000010408	igsf9b	protein_coding	629	557	528	415	712	860
ENSDARG00000010411	epn1	protein_coding	3732	3285	3286	3034	4330	3312
ENSDARG00000010415	sirt4	protein_coding	152	144	134	95	167	120
ENSDARG00000010420	ndrg1b	protein_coding	1586	1029	1220	2213	1025	1261
ENSDARG00000010423	npsn	protein_coding	93	117	116	109	211	242
ENSDARG00000010425	scara5	protein_coding	24	26	45	21	44	41
ENSDARG00000010432	eaf2	protein_coding	385	328	361	302	496	361
ENSDARG00000010434	clu	protein_coding	1740	1486	1863	1006	1557	1359
ENSDARG00000010437	fam46c	protein_coding	177	191	353	106	204	225
ENSDARG00000010442	rnf11a	protein_coding	550	389	600	296	389	464
ENSDARG00000010445	trabd	protein_coding	108	91	163	126	173	142
ENSDARG00000010454	guca1a	protein_coding	16	12	24	23	39	33
ENSDARG00000010472	atp1a2a	protein_coding	1422	1561	1909	1166	1268	1156
ENSDARG00000010477	p2rx3a	protein_coding	23	12	26	11	12	14
ENSDARG00000010478	hsp90aa1.1	protein_coding	9332	9480	10519	13033	15524	8155
ENSDARG00000010481	bzw1a	protein_coding	3281	2920	2959	3271	4627	3511
ENSDARG00000010482	prg4a	protein_coding	34	26	34	20	64	43
ENSDARG00000010487	sae1	protein_coding	722	674	523	875	1368	913
ENSDARG00000010514	CXCR5	protein_coding	14	20	16	9	18	25
ENSDARG00000010515	dvl1a	protein_coding	100	95	166	53	116	121
ENSDARG00000010516	rpl21	protein_coding	38864	38296	32442	34476	41450	30705
ENSDARG00000010519	per3	protein_coding	558	501	958	336	676	886
ENSDARG00000010524	si:ch211-282j22.3	protein_coding	147	140	180	116	220	204
ENSDARG00000010531	scamp4	protein_coding	467	378	552	388	612	566
ENSDARG00000010553	mmgt1	protein_coding	1176	1060	1128	1195	1583	1251
ENSDARG00000010555	pdha1b	protein_coding	111	151	98	113	140	148
ENSDARG00000010556	MMP25	protein_coding	41	26	40	29	28	27
ENSDARG00000010563	spopla	protein_coding	548	497	508	505	685	531
ENSDARG00000010565	aqp4	protein_coding	6	3	15	5	9	11
ENSDARG00000010571	ezh2	protein_coding	587	479	519	674	1033	834
ENSDARG00000010572	slc25a25a	protein_coding	1328	1118	1145	1061	1340	1627
ENSDARG00000010583	pard3	protein_coding	292	308	378	253	407	416
ENSDARG00000010586	tex9	protein_coding	166	113	87	102	136	113
ENSDARG00000010591	foxn4	protein_coding	654	651	461	584	1065	890
ENSDARG00000010596	slc7a6os	protein_coding	1374	1226	996	1202	1723	1183
ENSDARG00000010601	mtmr10	protein_coding	141	109	213	86	150	170
ENSDARG00000010602	zgc:112294	protein_coding	24	43	58	48	74	77
ENSDARG00000010603	kctd9b	protein_coding	197	242	273	151	238	235
ENSDARG00000010610	sarm1	protein_coding	425	327	389	304	497	423
ENSDARG00000010619	themis	protein_coding	9	42	14	12	14	19
ENSDARG00000010625	clic2	protein_coding	82	74	83	59	97	100
ENSDARG00000010630	hoxb6a	protein_coding	226	193	164	160	205	139
ENSDARG00000010641	slc20a1b	protein_coding	4280	3606	3977	4005	5913	5155
ENSDARG00000010654	ARHGAP42	protein_coding	60	35	56	30	29	32
ENSDARG00000010655	ppm1k	protein_coding	1706	1265	1818	1029	1477	1557
ENSDARG00000010658	insig1	protein_coding	176	150	202	327	435	608
ENSDARG00000010662	fbxo36a	protein_coding	10	20	5	6	8	7
ENSDARG00000010673	trim16	protein_coding	48	76	52	79	61	95
ENSDARG00000010680	gngt2a	protein_coding	436	430	436	558	700	837
ENSDARG00000010681	tjap1	protein_coding	542	423	586	405	588	565
ENSDARG00000010700	il17d	protein_coding	25	23	12	19	17	21
ENSDARG00000010701	crygs4	protein_coding	3	1	6	3	4	6
ENSDARG00000010710	msi1	protein_coding	1154	982	1046	944	1594	1355
ENSDARG00000010712	npffr1l3	protein_coding	0	2	6	0	4	1
ENSDARG00000010717	chchd10	protein_coding	2192	1953	1727	2050	2612	1619
ENSDARG00000010721	sept6	protein_coding	2064	1803	2070	1721	2791	2265
ENSDARG00000010727	ttyh2l	protein_coding	560	457	503	436	617	569
ENSDARG00000010728	scin	protein_coding	97	163	119	93	112	128
ENSDARG00000010729	CABZ01073795.1	protein_coding	46	69	42	45	44	28
ENSDARG00000010732	xrcc4	protein_coding	207	202	155	191	296	235
ENSDARG00000010738	C16H8orf76	protein_coding	163	161	125	150	155	102
ENSDARG00000010745	dnaja2l	protein_coding	2212	1897	2294	2012	3067	2516
ENSDARG00000010752	acsl4b	protein_coding	139	128	161	106	148	154
ENSDARG00000010756	nod2	protein_coding	122	138	122	109	133	144
ENSDARG00000010758	capn12	protein_coding	73	72	61	39	89	75
ENSDARG00000010764	flj13639	protein_coding	422	450	365	352	537	330
ENSDARG00000010767	epha4l	protein_coding	224	220	252	151	307	266
ENSDARG00000010770	sox19a	protein_coding	1621	1419	1213	1263	1862	1299
ENSDARG00000010773	pnpla6	protein_coding	2072	1823	1930	1514	2028	1884
ENSDARG00000010779	tlk2	protein_coding	992	846	865	734	1173	959
ENSDARG00000010782	zgc:55621	protein_coding	2	4	2	1	7	9
ENSDARG00000010784	ppp1r12a	protein_coding	1290	1075	1238	988	1604	1300
ENSDARG00000010785	thbs1b	protein_coding	1543	1387	2077	1066	1770	1998
ENSDARG00000010789	homer3	protein_coding	701	599	793	384	591	642
ENSDARG00000010791	dla	protein_coding	1075	918	889	728	1215	1054
ENSDARG00000010792	cdc25b	protein_coding	450	346	371	467	733	653
ENSDARG00000010794	tfeb	protein_coding	209	145	245	145	158	237
ENSDARG00000010816	slc7a14a	protein_coding	859	692	1091	606	975	918
ENSDARG00000010823	memo1	protein_coding	325	308	302	314	416	379
ENSDARG00000010831	churc1	protein_coding	442	334	367	330	501	425
ENSDARG00000010841	fshb	protein_coding	0	1	2	0	0	0
ENSDARG00000010844	kras	protein_coding	122	90	173	83	181	177
ENSDARG00000010862	amt	protein_coding	293	259	314	235	298	364
ENSDARG00000010873	DDX17	protein_coding	6132	5471	5467	3813	5563	4566
ENSDARG00000010878	cdkn1ca	protein_coding	582	441	399	484	574	379
ENSDARG00000010905	mettl13	protein_coding	185	203	251	143	308	203
ENSDARG00000010918	nprl3	protein_coding	388	343	302	234	398	284
ENSDARG00000010925	HTRA3	protein_coding	38	22	40	32	50	51
ENSDARG00000010933	cacna1fa	protein_coding	265	233	253	311	472	420
ENSDARG00000010934	syt14a	protein_coding	71	44	80	31	71	76
ENSDARG00000010936	abcb4	protein_coding	381	338	432	265	427	489
ENSDARG00000010940	BX957278.1	protein_coding	17	13	11	7	14	12
ENSDARG00000010941	pomgnt2	protein_coding	119	103	162	73	146	151
ENSDARG00000010945	rapgef6	protein_coding	183	195	315	136	248	214
ENSDARG00000010946	cbsb	protein_coding	1056	945	1194	778	1203	885
ENSDARG00000010948	kif11	protein_coding	535	560	398	386	697	787
ENSDARG00000010953	ndel1a	protein_coding	1166	1061	1347	879	1233	1019
ENSDARG00000010956	sh3glb1b	protein_coding	911	781	836	677	981	738
ENSDARG00000010957	mpp2b	protein_coding	1474	1312	1375	1275	1710	1350
ENSDARG00000010958	glmnb	protein_coding	832	791	675	1025	1279	1015
ENSDARG00000010962	fkbp7	protein_coding	244	228	263	347	424	299
ENSDARG00000010965	psma8	protein_coding	2489	2483	3308	3085	3780	2606
ENSDARG00000010977	rab34b	protein_coding	51	38	80	44	64	61
ENSDARG00000010978	trmt1	protein_coding	340	294	316	240	357	287
ENSDARG00000010981	zdhhc3a	protein_coding	293	275	380	194	379	336
ENSDARG00000011000	gtf2a1	protein_coding	1283	1152	1308	1079	1552	1249
ENSDARG00000011020	hnrnpa1a	protein_coding	5555	5219	4584	4688	7246	5921
ENSDARG00000011023	pdlim3a	protein_coding	25	37	33	27	47	44
ENSDARG00000011026	zgc:92907	protein_coding	163	147	149	116	173	121
ENSDARG00000011027	fgfr1a	protein_coding	803	704	882	536	728	801
ENSDARG00000011034	si:dkey-47k20.5	protein_coding	1	4	2	0	0	4
ENSDARG00000011042	pgbd5	protein_coding	80	76	164	68	168	151
ENSDARG00000011049	slc17a9b	protein_coding	66	55	63	38	69	81
ENSDARG00000011055	fbxo9	protein_coding	1507	1365	1650	1051	1505	1314
ENSDARG00000011065	camk2b1	protein_coding	6634	5602	6892	4766	6941	6574
ENSDARG00000011066	glra3	protein_coding	359	322	403	277	462	372
ENSDARG00000011072	ddx11	protein_coding	158	116	102	95	170	97
ENSDARG00000011076	MREG	protein_coding	359	381	411	348	396	419
ENSDARG00000011079	wdr3	protein_coding	1634	1479	1718	1261	1588	1375
ENSDARG00000011083	si:dkey-42l23.2	protein_coding	10	5	7	3	1	8
ENSDARG00000011088	si:ch211-288d18.1	protein_coding	267	233	393	179	277	337
ENSDARG00000011091	drd2b	protein_coding	120	85	154	85	130	107
ENSDARG00000011094	ccna2	protein_coding	439	416	323	572	988	783
ENSDARG00000011113	chrna10a	protein_coding	81	61	61	82	110	84
ENSDARG00000011122	pptc7a	protein_coding	1205	1014	1253	926	1222	1257
ENSDARG00000011125	snrpb	protein_coding	4416	4263	3202	4413	6313	3670
ENSDARG00000011141	dpysl5a	protein_coding	2437	2108	2261	2266	3661	2842
ENSDARG00000011146	uqcrb	protein_coding	958	990	779	782	1091	712
ENSDARG00000011152	rpp14	protein_coding	362	321	300	322	472	312
ENSDARG00000011157	arhgef18a	protein_coding	794	699	689	405	690	634
ENSDARG00000011163	sema3fa	protein_coding	844	675	820	572	926	792
ENSDARG00000011166	cahz	protein_coding	793	687	744	781	1070	1016
ENSDARG00000011170	ndrg2	protein_coding	518	484	813	389	629	567
ENSDARG00000011171	TENM2	protein_coding	2439	2139	2239	1609	2805	2243
ENSDARG00000011175	atp6v1d	protein_coding	3709	3181	3365	3019	4167	3764
ENSDARG00000011188	acvr2aa	protein_coding	2224	1684	2334	1539	2341	2253
ENSDARG00000011190	fgfr1b	protein_coding	152	141	214	67	136	131
ENSDARG00000011196	dnajc11	protein_coding	1003	916	991	865	1292	960
ENSDARG00000011201	rplp2l	protein_coding	26749	27949	19259	23077	25960	18724
ENSDARG00000011208	COX5B	protein_coding	736	654	794	647	973	1018
ENSDARG00000011219	akt2	protein_coding	1708	1625	1935	1276	2019	1716
ENSDARG00000011222	ccdc28b	protein_coding	126	112	170	106	177	151
ENSDARG00000011233	pcyt1aa	protein_coding	116	117	156	76	155	161
ENSDARG00000011235	otx2	protein_coding	1785	1548	1294	1736	2600	1937
ENSDARG00000011239	ppp1r14aa	protein_coding	231	207	194	162	266	202
ENSDARG00000011240	ift46	protein_coding	419	363	394	321	440	396
ENSDARG00000011245	esrp1	protein_coding	511	386	419	265	433	414
ENSDARG00000011246	krr1	protein_coding	619	534	585	462	684	483
ENSDARG00000011247	rnpc3	protein_coding	1284	1085	1032	943	1226	864
ENSDARG00000011257	enpp2	protein_coding	59	36	74	30	42	65
ENSDARG00000011259	trpm1a	protein_coding	846	746	716	619	1054	791
ENSDARG00000011262	traip	protein_coding	81	79	51	119	179	102
ENSDARG00000011272	uqcc2	protein_coding	958	950	871	1012	1303	773
ENSDARG00000011273	tlx2	protein_coding	133	106	101	77	130	91
ENSDARG00000011283	CABZ01024426.1	protein_coding	1	8	6	1	4	3
ENSDARG00000011298	atf7a	protein_coding	98	111	149	74	104	125
ENSDARG00000011299	blzf1	protein_coding	495	445	520	436	639	446
ENSDARG00000011301	nae1	protein_coding	806	781	876	810	1262	883
ENSDARG00000011312	stk3	protein_coding	650	556	788	615	955	980
ENSDARG00000011317	adra1ba	protein_coding	8	16	18	13	18	22
ENSDARG00000011326	ankrd45	protein_coding	33	27	23	14	18	18
ENSDARG00000011333	arhgap33	protein_coding	1504	1305	1520	1095	1908	1605
ENSDARG00000011334	ncaldb	protein_coding	317	266	359	290	326	498
ENSDARG00000011360	nfatc2ip	protein_coding	415	407	421	400	440	363
ENSDARG00000011370	fyna	protein_coding	1961	1616	1845	1622	2435	1910
ENSDARG00000011371	zgc:64106	protein_coding	104	67	85	50	92	152
ENSDARG00000011373	mknk2a	protein_coding	535	389	474	415	486	547
ENSDARG00000011376	zgc:77816	protein_coding	48	50	42	40	53	72
ENSDARG00000011400	tnnc1a	protein_coding	3	17	26	31	9	36
ENSDARG00000011404	fen1	protein_coding	961	848	740	961	1453	1048
ENSDARG00000011405	rps9	protein_coding	45402	48378	39175	42202	48334	36390
ENSDARG00000011407	col2a1b	protein_coding	3951	4172	4095	3476	4910	4562
ENSDARG00000011410	AADAT	protein_coding	131	127	158	68	151	127
ENSDARG00000011418	sigmar1	protein_coding	456	388	469	388	552	462
ENSDARG00000011422	ryr1a	protein_coding	632	595	630	354	488	507
ENSDARG00000011434	ptger2a	protein_coding	22	31	33	9	30	39
ENSDARG00000011445	elmsan1a	protein_coding	124	108	154	62	100	140
ENSDARG00000011449	fes	protein_coding	118	156	138	106	152	113
ENSDARG00000011459	gsna	protein_coding	414	494	512	403	478	403
ENSDARG00000011462	otub1b	protein_coding	1111	930	1023	809	1358	1017
ENSDARG00000011463	CABZ01044048.1	protein_coding	4	7	12	2	5	17
ENSDARG00000011466	lace1a	protein_coding	314	272	291	339	530	369
ENSDARG00000011468	HTR1E	protein_coding	10	17	23	15	23	14
ENSDARG00000011473	calcrla	protein_coding	82	55	139	35	72	109
ENSDARG00000011487	gnaq	protein_coding	306	242	298	204	375	273
ENSDARG00000011488	sirt2	protein_coding	584	494	598	395	605	603
ENSDARG00000011490	scube3	protein_coding	70	90	94	62	79	96
ENSDARG00000011493	DCUN1D3	protein_coding	388	340	413	327	561	399
ENSDARG00000011496	ppm1bb	protein_coding	2360	2052	2308	1931	2724	2381
ENSDARG00000011498	si:ch211-212o1.2	protein_coding	317	274	292	269	383	303
ENSDARG00000011506	lpcat1	protein_coding	219	214	211	186	254	196
ENSDARG00000011510	rcc2	protein_coding	2446	2005	1966	2150	3480	2943
ENSDARG00000011515	orai1a	protein_coding	71	56	90	59	71	59
ENSDARG00000011519	myl4	protein_coding	45	57	71	57	81	74
ENSDARG00000011521	upb1	protein_coding	31	64	153	71	96	257
ENSDARG00000011533	sema6dl	protein_coding	833	693	1135	575	1053	1053
ENSDARG00000011537	ugt2a5	protein_coding	50	43	42	23	46	39
ENSDARG00000011545	arrb2b	protein_coding	2097	1899	2270	1772	2569	2299
ENSDARG00000011549	c1ql4a	protein_coding	53	33	72	33	74	58
ENSDARG00000011553	atp5f1	protein_coding	13506	11738	10913	10594	14254	10349
ENSDARG00000011555	spag7	protein_coding	1445	1403	1280	1241	1692	1317
ENSDARG00000011564	sfpq	protein_coding	7468	6999	5867	6475	9659	6547
ENSDARG00000011570	pou6f1	protein_coding	462	440	420	330	640	539
ENSDARG00000011571	calcrlb	protein_coding	4	16	16	7	13	11
ENSDARG00000011573	abcb11a	protein_coding	30	31	38	19	30	49
ENSDARG00000011579	hoxb10a	protein_coding	190	170	218	169	173	150
ENSDARG00000011581	si:dkey-23k10.5	protein_coding	77	70	75	39	66	87
ENSDARG00000011582	sox5	protein_coding	1945	1620	2058	1531	2429	2305
ENSDARG00000011583	cry1b	protein_coding	802	589	645	455	563	573
ENSDARG00000011594	smarcb1b	protein_coding	1044	973	788	1002	1381	1036
ENSDARG00000011597	atxn2l	protein_coding	788	754	829	884	1363	1008
ENSDARG00000011600	epha4b	protein_coding	204	203	468	98	262	307
ENSDARG00000011602	si:dkeyp-117h8.2	protein_coding	2283	1823	2077	1492	2488	2075
ENSDARG00000011605	dennd6b	protein_coding	448	446	470	317	558	429
ENSDARG00000011609	FOXK2	protein_coding	2441	2077	2216	1795	2743	2035
ENSDARG00000011611	actr1	protein_coding	2983	2357	2585	2362	3737	2837
ENSDARG00000011613	rbm39a	protein_coding	10400	9560	9457	8979	12139	8976
ENSDARG00000011615	mybpc3	protein_coding	1987	1869	2111	1389	1687	1751
ENSDARG00000011618	slc26a2	protein_coding	55	39	75	27	64	107
ENSDARG00000011635	scxb	protein_coding	14	5	11	6	4	6
ENSDARG00000011640	syt5b	protein_coding	2592	2197	2420	2463	3142	2940
ENSDARG00000011648	snrpd1	protein_coding	1806	1584	1291	1752	2675	1606
ENSDARG00000011652	RANBP2	protein_coding	84	74	62	25	63	59
ENSDARG00000011661	twf1b	protein_coding	557	487	477	491	694	602
ENSDARG00000011662	chuk	protein_coding	1047	890	1192	646	1090	1030
ENSDARG00000011665	aldoaa	protein_coding	24439	24003	22231	15383	20842	15009
ENSDARG00000011671	pde6b	protein_coding	621	526	609	751	936	1287
ENSDARG00000011672	sema3b	protein_coding	983	858	971	629	1043	1075
ENSDARG00000011673	si:ch211-246m6.5	protein_coding	88	69	70	50	61	57
ENSDARG00000011683	prtfdc1	protein_coding	333	282	276	218	354	252
ENSDARG00000011693	ttc36	protein_coding	98	164	141	98	127	166
[truncated: 29,954 more rows]
