# Supplementary material for: Loss of the Mia40a oxidoreductase leads to hepato-pancreatic insufficiency in zebrafish
Source: PLoS Genet. 2018 Nov 20;14(11):e1007743. doi: 10.1371/journal.pgen.1007743 (PMC6245507; doi:10.1371/journal.pgen.1007743)
Supplement: S5 Table — (XLSX) [file pgen.1007743.s013.xlsx]

## Sheet: 8dpf.noBatchEffect
gene_name	gene_name	gene_biotype	Mut1	Mut2	Mut3	WT1	WT2	WT3
ENSDARG00000000001	slc35a5	protein_coding	152.685	152.685	124.963	116.194	100.83	132.252
ENSDARG00000000002	ccdc80	protein_coding	78.8212	69.2348	75.1067	62.8439	52.1924	56.33
ENSDARG00000000018	nrf1	protein_coding	749.101	708.713	739.378	726.022	736.6	720.659
ENSDARG00000000019	ube2h	protein_coding	2120.05	1918.75	1921.67	1748.17	1854.12	1889.58
ENSDARG00000000068	slc9a3r1	protein_coding	220.487	274.839	225.251	368.162	337.396	385.17
ENSDARG00000000069	dap	protein_coding	767.535	670.692	618.298	730.446	798.442	886.194
ENSDARG00000000086	itsn1	protein_coding	1119.45	1059.28	1056.07	876.487	1099.02	1012.03
ENSDARG00000000103	myh10	protein_coding	3903.16	3819.53	3934.31	4080.27	4349.86	4134.53
ENSDARG00000000142	C10H5orf28	protein_coding	96.8459	96.8459	89.8438	75.4643	114.454	100.18
ENSDARG00000000151	thraa	protein_coding	180.966	190.22	187.704	175.825	130.583	149.774
ENSDARG00000000161	itsn2a	protein_coding	402.346	361.919	411.407	392.721	430.26	381.278
ENSDARG00000000175	hoxb2a	protein_coding	230.567	228.78	259.604	245.759	194.82	193.584
ENSDARG00000000183	ptpn4b	protein_coding	1515.18	1467.47	1507.11	1567.66	1710.78	1620.3
ENSDARG00000000189	sema6e	protein_coding	1227.78	1088.75	1216.86	1011.06	1067.28	986.988
ENSDARG00000000212	krt97	protein_coding	1919.17	1769.04	1072.31	1286.04	1259.28	2186.72
ENSDARG00000000229	usp49	protein_coding	699.094	634.382	702.705	869.701	893.233	835.291
ENSDARG00000000241	slc40a1	protein_coding	939.404	851.131	796.479	793.372	789.012	888.24
ENSDARG00000000324	dcaf8	protein_coding	689.503	716.606	718.552	615.783	655.895	621.7
ENSDARG00000000369	prkag3b	protein_coding	156.973	119.886	144.93	122.473	94.8735	102.031
ENSDARG00000000370	triob	protein_coding	1689.45	1598.53	1667.57	1404	1660.9	1504.88
ENSDARG00000000380	pde6a	protein_coding	546.661	573.4	484.688	899.218	653.617	885.565
ENSDARG00000000394	matr3l1.1	protein_coding	2517.27	2688.13	2793.94	3100.08	2828.61	2757.06
ENSDARG00000000423	si:ch73-314g15.3	protein_coding	83.1218	83.1218	76.6345	110.525	84.9486	105.099
ENSDARG00000000442	slc39a13	protein_coding	114.074	95.4076	134.035	138.963	141.037	108.964
ENSDARG00000000472	cntn2	protein_coding	277.713	296.139	268.961	215.853	259.286	252.246
ENSDARG00000000474	tnni1a	protein_coding	7.77386	11.6608	11.5773	12.9564	22.0259	13.8927
ENSDARG00000000476	pms1	protein_coding	230.958	219.41	210.947	157.821	144.349	161.068
ENSDARG00000000489	upf3b	protein_coding	643.189	559.294	604.404	577.938	551.009	559.991
ENSDARG00000000503	stx1b	protein_coding	14529.8	13071.7	13802.7	13251.7	15184.4	14163.4
ENSDARG00000000516	ankar	protein_coding	21.0143	24.669	19.7009	23.7553	18.2733	24.0789
ENSDARG00000000529	ofd1	protein_coding	485.653	491.504	468.618	523.686	454.447	508.61
ENSDARG00000000540	asnsd1	protein_coding	547.228	499.403	537.126	594.133	592.293	577.356
ENSDARG00000000542	gtf2e1	protein_coding	337.109	357.336	331.198	382.378	418.979	419.448
ENSDARG00000000551	slc1a4	protein_coding	2798.89	2204.84	2335.08	1569.49	1989.54	1879.9
ENSDARG00000000563	ttnb	protein_coding	6882.77	6515.43	7519.49	3793.85	5211.15	3959.79
ENSDARG00000000567	znf281a	protein_coding	697.319	574.321	641.181	683.432	782.624	721.833
ENSDARG00000000568	ell	protein_coding	934.717	786.299	857.868	866.297	804.194	834.118
ENSDARG00000000588	grasp	protein_coding	81.9671	79.5563	82.9601	87.9941	107.28	94.5746
ENSDARG00000000606	dnah7l	protein_coding	118.564	114.44	129.002	78.3556	74.2317	68.8655
ENSDARG00000000631	ptpn4a	protein_coding	1137.8	1076.67	1199.84	1127.94	1186.11	1066.98
ENSDARG00000000651	osgepl1	protein_coding	105.596	73.4146	86.5087	79.4487	69.3919	75.5708
ENSDARG00000000656	psmb9a	protein_coding	9.74667	13.6453	11.2859	12.6707	15.5947	14.3639
ENSDARG00000000666	creg2	protein_coding	1082.2	1145.17	1249.93	1168.65	933.849	930.423
ENSDARG00000000690	sypl2b	protein_coding	119.415	93.4549	92.451	116.299	62.3032	97.2662
ENSDARG00000000729	daxx	protein_coding	496.054	440.829	493.366	588.095	634.6	579.034
ENSDARG00000000730	slc6a13	protein_coding	276.458	299.026	262.319	305.796	218.909	283.588
ENSDARG00000000747	lcmt2	protein_coding	57.4505	60.2303	48.5636	57.4505	58.3771	70.1474
ENSDARG00000000760	znf511	protein_coding	125.761	153.816	140.584	127.696	101.576	112.674
ENSDARG00000000767	spi1b	protein_coding	74.9459	73.1179	62.365	83.1716	70.376	90.8122
ENSDARG00000000779	scfd1	protein_coding	876.289	887.44	855.522	956.205	927.398	970.668
ENSDARG00000000796	nr4a1	protein_coding	3045.1	2726.61	2047.34	2250.81	2082.83	3047.33
ENSDARG00000000804	rassf6	protein_coding	123.521	136.576	127.46	146.619	113.479	131.443
ENSDARG00000000830	telo2	protein_coding	334.705	356.329	362.695	338.466	338.466	322.278
ENSDARG00000000837	snx9a	protein_coding	110.063	129.968	117.006	83.1328	122.943	103.341
ENSDARG00000000853	dstyk	protein_coding	1524.01	1646.99	1674.65	1754.15	1664.56	1616.59
ENSDARG00000000857	mapk14a	protein_coding	553.122	559.586	583.707	663.008	687.016	643.268
ENSDARG00000000861	scrib	protein_coding	1793.53	1635.98	1799	1724.67	1939.6	1741.49
ENSDARG00000000887	GTSF1	protein_coding	35.317	40.7504	44.1714	38.0337	27.1669	27.6071
ENSDARG00000000906	skap2	protein_coding	37.2967	39.2596	37.6977	30.4262	38.2782	34.6412
ENSDARG00000000935	unk	protein_coding	116.136	149.816	152.407	148.654	149.816	129.159
ENSDARG00000000943	dzip1	protein_coding	586.8	573.382	610.388	602.901	652.099	595.855
ENSDARG00000000966	ncor2	protein_coding	3237.68	3032.42	3043.29	2928.73	3144.57	3124.57
ENSDARG00000001014	myh9b	protein_coding	912.661	1117.37	1089.86	1257.04	1474.54	1261.5
ENSDARG00000001015	znf384l	protein_coding	759.908	792.336	733.614	745.856	689.646	758.592
ENSDARG00000001057	bysl	protein_coding	1885.97	2349.96	2532.48	2563.76	2306.29	2021.37
ENSDARG00000001127	slc17a6a	protein_coding	428.984	445.532	462.705	346.242	509.179	396.717
ENSDARG00000001129	dicer1	protein_coding	1503.99	1405.47	1564.04	1427.36	1606.88	1407.81
ENSDARG00000001154	rimbp2	protein_coding	750.507	788.891	787.048	667.679	793.942	711.808
ENSDARG00000001162	matr3l1.1	protein_coding	2929.28	2772.9	2810.32	2750.18	2378.33	2593.63
ENSDARG00000001169	hsd17b8	protein_coding	156.803	151.772	149.072	160.157	131.648	150.265
ENSDARG00000001210	arl14ep	protein_coding	553.221	468.846	506.988	585.405	581.926	586.312
ENSDARG00000001220	mycbp2	protein_coding	4262.04	3969.41	4161.06	3827.31	4420.99	4066.06
ENSDARG00000001234	map4k2	protein_coding	272.805	292.153	287.37	299.893	247.653	267.729
ENSDARG00000001241	puf60b	protein_coding	2709.23	2641.27	2748.05	3056.26	3002.8	2948.92
ENSDARG00000001244	srrm1	protein_coding	9967.15	9171.24	10034.6	8088.99	8409.18	7858.23
ENSDARG00000001249	pcgf1	protein_coding	222.994	238.467	238.414	235.737	203.88	212.046
ENSDARG00000001303	psmb8	protein_coding	6.97155	18.9228	7.02857	9.95935	10.9553	17.0694
ENSDARG00000001313	g2e3	protein_coding	146.65	137.732	103.948	128.815	157.55	194.776
ENSDARG00000001354	slc6a13l	protein_coding	52.5221	91.577	74.997	117.165	91.577	95.7882
ENSDARG00000001414	mctp2a	protein_coding	30.5367	44.8507	26.198	24.811	39.1251	44.0127
ENSDARG00000001431	actn3b	protein_coding	11376.6	10816.4	12369.6	10870.7	8836.53	8789.45
ENSDARG00000001437	slc2a1a	protein_coding	48.6651	63.4762	42.5356	49.723	48.6651	64.276
ENSDARG00000001442	inppl1b	protein_coding	119.697	118.7	101.256	78.8005	95.7576	102.258
ENSDARG00000001447	mier1b	protein_coding	295.893	291.854	327.763	346.387	349.417	311.92
ENSDARG00000001452	adam8a	protein_coding	37.799	24.8678	26.1382	39.7884	40.7831	47.2499
ENSDARG00000001463	tdh2	protein_coding	2057.07	1972.45	2055.08	2660.92	2350.64	2451.36
ENSDARG00000001470	mhc1zea	protein_coding	269.162	287.963	286.995	293.901	265.203	270.826
ENSDARG00000001498	skap1	protein_coding	23.9168	22.9969	26.0905	22.077	23.9168	20.655
ENSDARG00000001549	sp3a	protein_coding	71.3076	75.5022	66.753	66.0644	92.2805	85.8253
ENSDARG00000001557	tomm34	protein_coding	401.007	414.216	552.173	685.957	638.78	488.583
ENSDARG00000001558	kifc1	protein_coding	427.987	435.225	300.608	412.604	506.707	656.474
ENSDARG00000001559	csmd2	protein_coding	730.593	734.228	724.663	411.943	688.187	538.132
ENSDARG00000001578	echs1	protein_coding	1480.85	1469.26	1373.59	1443.2	1296.47	1468.9
ENSDARG00000001621	nfyal	protein_coding	437.938	437.938	458.618	460.492	437.938	428.824
ENSDARG00000001634	kirrela	protein_coding	952.834	914.413	889.103	1029.68	915.374	1019.24
ENSDARG00000001676	gpm6bb	protein_coding	690.195	612.46	606.211	531.191	647.794	629.135
ENSDARG00000001686	uckl1a	protein_coding	162.442	187.995	155.6	217.198	202.597	235.591
ENSDARG00000001710	flot1a	protein_coding	1970.24	1849.95	1910.65	1550.35	1681.77	1613.46
ENSDARG00000001712	si:ch211-247n2.1	protein_coding	109.419	108.314	98.6205	85.104	77.3673	89.5728
ENSDARG00000001721	oc90	protein_coding	27.7988	40.5399	44.8941	26.6405	31.2736	21.5837
ENSDARG00000001729	strn3	protein_coding	1976.46	1935.18	2009.56	2337.39	2076.29	2143.95
ENSDARG00000001733	gulp1a	protein_coding	428.416	394.594	409.788	419.021	377.683	399.144
ENSDARG00000001734	fkbp8	protein_coding	448.217	400.781	439.017	515.982	485.972	483.436
ENSDARG00000001754	noc2l	protein_coding	1255.28	1139.71	1486.57	1325.02	1212.44	1019.82
ENSDARG00000001760	tnxb	protein_coding	24.2862	40.9031	18.7761	16.6169	17.8951	28.9465
ENSDARG00000001767	slc29a2	protein_coding	339.889	359.776	299.792	494.466	599.325	634.984
ENSDARG00000001769	ptpra	protein_coding	475.465	414.041	457.153	385.604	490.252	421.987
ENSDARG00000001771	otol1a	protein_coding	8.20353	13.6726	15.3592	13.6726	11.8495	8.77671
ENSDARG00000001776	stim2b	protein_coding	78.2776	115.356	104.858	81.3675	77.2476	71.8469
ENSDARG00000001777	nup155	protein_coding	800.486	754.685	878.049	858.779	1096.11	858.835
ENSDARG00000001781	tspan11	protein_coding	62.8725	60.5862	57.7359	42.2961	51.4411	49.8628
ENSDARG00000001785	irx2a	protein_coding	662.529	678.898	691.78	581.544	603.944	574.548
ENSDARG00000001788	atp5o	protein_coding	12344.2	11988.2	12281.8	13324	11037.8	12011.7
ENSDARG00000001803	kcnh6a	protein_coding	168.388	212.442	175.69	223.211	189.925	221.655
ENSDARG00000001804	zgc:112148	protein_coding	90.6521	89.519	85.602	83.8532	87.2527	90.0144
ENSDARG00000001807	tnfrsf21	protein_coding	679.122	598.048	627.789	582.255	613.842	606.894
ENSDARG00000001818	c3b.2	protein_coding	136.242	197.452	190.426	438.343	276.433	299.82
ENSDARG00000001825	cfap43	protein_coding	56.3482	55.1493	56.7188	52.7515	44.3592	47.5437
ENSDARG00000001829	zgc:112982	protein_coding	3892.45	3867.8	3822.94	3503.68	3408.86	3507.62
ENSDARG00000001835	nalcn	protein_coding	1544.43	1437.91	1547.32	1347.18	1364.93	1305.99
ENSDARG00000001857	aff4	protein_coding	294.599	329.951	330.11	228.609	339.378	263.069
ENSDARG00000001859	dbx1b	protein_coding	190.48	196.227	177.824	151.07	140.397	158.337
ENSDARG00000001870	atp1a1a.4	protein_coding	2204.17	1931.6	1791.99	2267.48	2023.88	2466.66
ENSDARG00000001873	phgdh	protein_coding	2052.69	1823.06	1499.23	969.155	1231.96	1409.9
ENSDARG00000001879	nav2b	protein_coding	332.871	325.026	321.205	248.813	297.007	278.378
ENSDARG00000001880	stx3a	protein_coding	495.842	483.175	457.549	580.895	561.894	611.17
ENSDARG00000001881	cacnb3a	protein_coding	63.9461	65.3363	63.3033	25.0224	66.7264	41.7226
ENSDARG00000001882	kbtbd12	protein_coding	202.169	220.647	226.325	146.736	186.952	154.564
ENSDARG00000001888	ppm1ba	protein_coding	295.944	313.977	309.22	283.215	375.499	321.476
ENSDARG00000001889	tuba1a	protein_coding	5246.42	5604.52	5164.42	7006.11	7322.51	7520.51
ENSDARG00000001890	STT3B	protein_coding	1651.77	1623.46	1791.6	1978.8	2024.68	1829.5
ENSDARG00000001891	syt14b	protein_coding	233.821	322.895	314.433	299.389	298.152	261.085
ENSDARG00000001897	man2b1	protein_coding	788.346	901.381	865.326	804.77	823.126	792.87
ENSDARG00000001898	manea	protein_coding	209.891	182.646	199.189	220.991	202.828	208.108
ENSDARG00000001906	si:dkey-247m21.3	protein_coding	45.1816	30.5281	41.7648	31.7492	42.7393	32.7567
ENSDARG00000001909	VILL	protein_coding	285.751	273.985	222.501	247.931	231.122	301.031
ENSDARG00000001910	rorab	protein_coding	3050.93	2543.15	2614.46	2872.78	2918.65	3085.05
ENSDARG00000001912	drd4-rs	protein_coding	125.762	121.462	133.037	101.04	128.987	106.057
ENSDARG00000001913	palmda	protein_coding	250.379	167.279	170.494	296.785	175.913	274.272
ENSDARG00000001929	pink1	protein_coding	314.318	349.479	314.411	209.9	232.275	232.758
ENSDARG00000001930	klhl15	protein_coding	345.648	347.669	352.243	304.21	346.658	319.591
ENSDARG00000001933	prkag2b	protein_coding	178.101	217.123	189.892	110.062	108.061	112.936
ENSDARG00000001939	b3gat3	protein_coding	199.866	213.787	239.35	246.601	273.449	224.265
ENSDARG00000001940	dnajc1	protein_coding	1078.13	1163.82	1302.04	1359.67	1205.25	1101.32
ENSDARG00000001950	ak1	protein_coding	32169.1	38625.9	36172.3	34405.7	23989	27996.6
ENSDARG00000001953	pfkfb3	protein_coding	692.463	729.394	878.603	843.65	827.493	675.849
ENSDARG00000001968	dock5	protein_coding	16.0482	31.0265	20.563	14.9783	16.0482	16.8243
ENSDARG00000001969	txlng	protein_coding	444.279	497.24	447.617	466.837	444.279	478.206
ENSDARG00000001971	cthrc1b	protein_coding	49.8139	59.0387	81.3026	63.6511	47.9689	36.8572
ENSDARG00000001975	hsd11b2	protein_coding	523.144	362.826	424.755	417.671	301.652	364.076
ENSDARG00000001976	fkbp16	protein_coding	317.601	407.254	398.425	627.571	514.074	512.71
ENSDARG00000001993	myhb	protein_coding	104.097	1280.84	205.04	203.667	193.484	353.517
ENSDARG00000001994	stxbp1a	protein_coding	10848	9604.47	10538.4	10193	11325	10406.5
ENSDARG00000001999	adamts18	protein_coding	310.725	294.531	277.631	367.405	409.915	422.869
ENSDARG00000002002	lmcd1	protein_coding	107.569	123.066	106.407	129.447	89.3366	116.279
ENSDARG00000002006	rxrbb	protein_coding	279.113	262.933	271.933	240.684	243.718	241.279
ENSDARG00000002013	grb10a	protein_coding	117.415	98.8754	98.7101	71.6847	87.7519	86.5736
ENSDARG00000002016	ppil2	protein_coding	448.216	468.674	441.979	468.674	420.319	460.26
ENSDARG00000002020	rictorb	protein_coding	628.977	554.73	554.367	463.512	516.546	521.369
ENSDARG00000002021	pygb	protein_coding	720.997	694.852	666.286	649.601	685.802	709.047
ENSDARG00000002026	qkib	protein_coding	180.505	140.393	188.471	125.685	153.764	117.42
ENSDARG00000002031	tox4a	protein_coding	665.927	602.044	610.59	615.595	734.649	697.374
ENSDARG00000002037	pfkfb2b	protein_coding	647.551	628.027	700.671	658.397	757.103	642.589
ENSDARG00000002060	brf2	protein_coding	73.7731	71.9954	81.0052	106.66	108.438	96.7562
ENSDARG00000002071	adss	protein_coding	401.638	476.627	512.979	333.004	378.76	302.91
ENSDARG00000002077	mnat1	protein_coding	203.826	188.012	232.198	272.354	188.891	191.222
ENSDARG00000002082	csnk2a1	protein_coding	2926.56	2864.11	3110.99	3491.5	3319.52	3168.24
ENSDARG00000002084	lamb2	protein_coding	818.624	840.524	938.788	912.479	658.028	684.673
ENSDARG00000002127	stam	protein_coding	1504.99	1434.53	1418.45	1442.36	1387.56	1465.46
ENSDARG00000002128	cwf19l1	protein_coding	479.332	437.439	444.444	467.641	439.388	467.025
ENSDARG00000002131	celf2	protein_coding	1101.66	1063.25	1140.24	809.207	1262.76	959.479
ENSDARG00000002165	psme1	protein_coding	196.545	300.195	267.939	268.904	224.902	222.942
ENSDARG00000002167	cacnb1	protein_coding	308.736	311.007	319.807	323.492	304.196	303.949
ENSDARG00000002168	tra2b	protein_coding	1506.17	1453.18	1651.2	1638.2	1549.28	1427.4
ENSDARG00000002172	aplnra	protein_coding	248.882	198.313	233.974	294.494	313.334	288.434
ENSDARG00000002174	itfg2	protein_coding	238.472	239.372	191.134	156.581	147.583	190.023
ENSDARG00000002184	igbp1	protein_coding	747.478	753.243	737.951	856.045	807.046	845.156
ENSDARG00000002190	chmp2bb	protein_coding	1037.72	1023.32	981.285	1086.68	992.604	1090.66
ENSDARG00000002192	aspn	protein_coding	63.185	80.8397	78.5629	86.4148	62.2559	66.7246
ENSDARG00000002193	rho	protein_coding	25688.2	25806.4	23488.7	44527.5	35657.7	43678
ENSDARG00000002194	rhd	protein_coding	20.9694	20.9694	25.9426	24.6699	19.7359	17.8355
ENSDARG00000002196	bach1b	protein_coding	122.143	115.018	103.158	118.072	107.893	129.684
ENSDARG00000002197	pygl	protein_coding	696.992	706.985	578.821	765.692	467.16	725.328
ENSDARG00000002204	hspb11	protein_coding	837.571	721.382	1111.51	793.116	696.123	519.628
ENSDARG00000002210	stk25a	protein_coding	343.636	384.488	420.715	393.299	293.172	293.377
ENSDARG00000002213	invs	protein_coding	167.76	127.684	130.901	77.3559	82.0159	89.0559
ENSDARG00000002215	rtca	protein_coding	532.083	525.844	529.586	662.207	625.666	642.909
ENSDARG00000002216	tbx3a	protein_coding	526.279	596.204	606.477	674.41	583.323	579.305
ENSDARG00000002217	scocb	protein_coding	1748.46	1552.58	1528.32	1657.26	1688.35	1803.3
ENSDARG00000002219	si:dkey-103j14.5	protein_coding	48.3093	44.1085	39.0401	36.7571	44.1085	47.6099
ENSDARG00000002220	C5H9orf78	protein_coding	489.199	473.013	546.002	644.772	576.428	537.106
ENSDARG00000002230	sypb	protein_coding	3982.1	3934.15	4121.12	4832.73	4914.04	4680.39
ENSDARG00000002231	PPAP2C	protein_coding	6.36924	16.56	10.2053	7.64309	11.4646	9.42027
ENSDARG00000002235	mmp14a	protein_coding	370.357	322.231	336.454	314.908	278.291	303.955
ENSDARG00000002240	psmb6	protein_coding	1428.63	1584.5	1809.88	1936.31	1629.03	1476.42
ENSDARG00000002241	KCNA2	protein_coding	41.4512	25.3313	33.8711	26.4827	42.6026	32.1342
ENSDARG00000002249	tbxas1	protein_coding	248.656	270.689	256.39	229.771	202.492	218.265
ENSDARG00000002255	epb41l3a	protein_coding	3217.03	3025.88	3177.57	2922.19	2931.21	2873.67
ENSDARG00000002259	ca15c	protein_coding	37.2664	94.2011	79.2135	127.327	101.447	85.0096
ENSDARG00000002264	mrpl41	protein_coding	616.178	651.506	668.232	681.082	583.315	597.636
ENSDARG00000002267	dcaf13	protein_coding	980.54	950.129	1064.5	952.893	926.168	851.816
ENSDARG00000002271	zfand5b	protein_coding	2356.01	2058.59	2149.58	2166.19	1618.04	1918.07
ENSDARG00000002285	mcoln1a	protein_coding	401.915	284.035	337.589	331.187	343.536	337.589
ENSDARG00000002293	si:ch211-197g15.9	protein_coding	37.7671	22.6603	16.946	18.8835	17.9394	31.7737
ENSDARG00000002298	ankrd22	protein_coding	150.526	132.762	121.932	140.242	149.591	167.925
ENSDARG00000002299	arsh	protein_coding	33.7423	46.0122	35.2081	25.5623	40.8997	36.1861
ENSDARG00000002300	p2rx2	protein_coding	13.4572	12.1115	16.3481	24.2229	21.5315	17.8343
ENSDARG00000002304	gins2	protein_coding	171.839	172.681	162.641	221.537	215.641	231.496
ENSDARG00000002305	me3	protein_coding	2081.94	1824.2	1876.85	1602.42	1619.4	1672.65
ENSDARG00000002311	fabp11b	protein_coding	90.5567	78.9739	76.9242	193.749	212.703	223.175
ENSDARG00000002330	lhx8a	protein_coding	71.6635	70.7447	76.1894	72.5823	50.532	56.5978
ENSDARG00000002332	frmd6	protein_coding	361.029	384.89	414.482	421.201	369.329	354.719
ENSDARG00000002333	fam102bb	protein_coding	301.615	290.444	302.571	204.428	274.804	231.852
ENSDARG00000002336	dlc	protein_coding	1464	1358.98	1306.79	1427.51	1412.38	1532.64
ENSDARG00000002339	ccdc101	protein_coding	438.521	459.105	411.2	389.299	376.77	417.905
ENSDARG00000002344	tubb4b	protein_coding	14574.8	14914.6	15097.2	18558.5	18300.7	17997.5
ENSDARG00000002353	tagapa	protein_coding	63.0572	50.232	55.2038	83.3638	63.0572	73.917
ENSDARG00000002355	shpk	protein_coding	22.3297	17.0131	15.9877	10.6332	20.2031	17.8686
ENSDARG00000002362	ubald1a	protein_coding	1143.01	1004.59	1074.85	981.178	950.643	962.843
ENSDARG00000002365	cers5	protein_coding	371.525	360.651	343.207	379.68	386.024	408.317
ENSDARG00000002369	si:ch211-202a12.4	protein_coding	2199.46	2539.92	2531.07	2812.09	2460.58	2456.39
ENSDARG00000002377	mief2	protein_coding	239.287	198.487	193.161	186.357	178.638	205.857
ENSDARG00000002385	atm	protein_coding	351.765	369.702	371.299	338.81	370.698	344.204
ENSDARG00000002391	tlcd1	protein_coding	60.1173	67.5001	62.5776	60.1173	97.0315	77.748
ENSDARG00000002394	ugt5d1	protein_coding	15.9753	13.5176	8.95132	18.433	25.8062	35.8053
ENSDARG00000002396	cry-dash	protein_coding	648.622	651.406	618.582	725.64	573.46	677.854
ENSDARG00000002401	gale	protein_coding	130.136	153.718	135.105	206.995	185.16	204.947
ENSDARG00000002402	ercc3	protein_coding	524.924	502.673	557.635	628.089	526.947	529.951
ENSDARG00000002403	nusap1	protein_coding	454.164	436.392	318.035	454.164	514.39	676.584
ENSDARG00000002405	si:ch211-225b11.1	protein_coding	512.311	515.157	549.159	520.849	518.003	485.916
ENSDARG00000002406	zmynd10	protein_coding	17.5941	12.9023	14.4935	11.7294	12.9023	12.7884
ENSDARG00000002411	pde4cb	protein_coding	40.5517	41.7103	37.1131	35.9172	40.5517	42.2917
ENSDARG00000002445	prdm1a	protein_coding	190.807	182.687	163.558	310.568	359.285	381.308
ENSDARG00000002463	arhgef37	protein_coding	57.6204	66.2021	62.8077	34.327	67.4281	47.3097
ENSDARG00000002467	rdh14b	protein_coding	570.445	628.303	634.932	540.612	432.128	455.735
ENSDARG00000002479	ercc6l	protein_coding	300.577	271.906	264.907	409.709	393.987	433.583
ENSDARG00000002483	WNT7A	protein_coding	14.3165	13.2152	13.6206	6.60762	17.6203	10.8965
ENSDARG00000002487	noc3l	protein_coding	479.991	521.387	544.841	495.761	537.156	473.819
ENSDARG00000002494	itgb6	protein_coding	181.015	207.765	211.955	216.682	239.867	208.591
ENSDARG00000002506	C7H16orf87	protein_coding	893.713	879.118	903.888	1075.72	849.929	937.667
ENSDARG00000002507	itga10	protein_coding	139.38	116.15	106.93	72.7202	73.7302	87.1285
ENSDARG00000002508	ankrd33ab	protein_coding	29.3231	22.2451	32.6364	33.3676	32.3565	25.7136
ENSDARG00000002509	zgc:153911	protein_coding	80.6771	71.4329	54.7367	106.729	120.175	157.071
ENSDARG00000002510	dmbx1b	protein_coding	50.3703	54.3999	61.5443	38.2814	51.3777	37.7207
ENSDARG00000002523	hsdl2	protein_coding	1728.19	1697.79	1528.29	1499.23	1290.21	1558.82
ENSDARG00000002536	tm9sf4	protein_coding	631.535	611.064	664.35	726.726	827.034	724.923
ENSDARG00000002538	smu1a	protein_coding	825.508	829.125	842.761	954.805	911.405	915.756
ENSDARG00000002546	rundc3ab	protein_coding	1654.09	1570.96	1609.06	1639.92	1621.02	1633.41
ENSDARG00000002549	eif3eb	protein_coding	286.748	289.55	286.928	264.331	277.408	271.939
ENSDARG00000002552	mapkapk2a	protein_coding	1039.65	851.516	959.996	923.292	928.729	907.582
ENSDARG00000002564	syngr1a	protein_coding	727.841	740.371	715.52	664.055	660.638	679.525
ENSDARG00000002571	tmod2	protein_coding	78.3544	107.421	79.1276	46.7599	103.63	80.7102
ENSDARG00000002576	cabp5a	protein_coding	344.352	414.442	363.265	678.547	559.7	640.881
ENSDARG00000002582	tbx15	protein_coding	282.233	254.885	273.327	248.322	184.874	210.252
ENSDARG00000002587	dpysl3	protein_coding	4618.42	4281.9	4341.18	4629.41	5258.51	5054.19
ENSDARG00000002589	mylpfb	protein_coding	27513.2	30800.6	32241.1	27636.9	20540.7	21512.6
ENSDARG00000002591	ruvbl1	protein_coding	1086.84	1153.57	1106.5	1306.11	1302.65	1319.95
ENSDARG00000002593	slc45a2	protein_coding	335.002	395.815	377.735	517.44	413.952	446.158
ENSDARG00000002600	pcsk1	protein_coding	519.153	438.548	491.146	292.365	493.196	368.908
ENSDARG00000002601	irx7	protein_coding	175.35	190.918	178.181	199.112	170.433	189.165
ENSDARG00000002607	unm_sa1614	protein_coding	428.462	308.354	353.282	330.297	434.236	389.65
ENSDARG00000002609	rnf145a	protein_coding	941.636	900.604	1036.97	1091.04	985.825	921.008
ENSDARG00000002613	rpa3	protein_coding	408.86	324.297	325.211	477.825	451.553	520.094
ENSDARG00000002632	anxa11b	protein_coding	640.18	689.822	675.874	734.294	684.651	697.146
ENSDARG00000002634	b4galt1	protein_coding	131.272	131.272	126.76	176.712	186.81	188.159
ENSDARG00000002635	FAM184A	protein_coding	1517.49	1575.35	1575.23	1416.96	1401.78	1383.33
ENSDARG00000002642	sh3gl1b	protein_coding	159.022	168.825	164.342	164.468	196.055	179.032
ENSDARG00000002644	rgs5a	protein_coding	328.711	308.308	328.191	326.444	313.976	310.546
ENSDARG00000002656	stxbp5a	protein_coding	1731.9	1695.87	1697.3	1547.48	1690.57	1633.15
ENSDARG00000002659	mapre1b	protein_coding	2436.07	2328.98	2433.71	3305.34	3273.5	3219.38
ENSDARG00000002663	optn	protein_coding	464.205	485.215	446.802	485.215	358.159	442.804
ENSDARG00000002666	kcnj1b	protein_coding	169.014	131.744	128.066	130.877	144.745	160.371
ENSDARG00000002670	ATG14	protein_coding	597.757	601.677	565.346	474.286	374.333	446.971
ENSDARG00000002682	tbcela	protein_coding	236.645	237.721	246.361	188.24	180.711	177.566
ENSDARG00000002690	rabif	protein_coding	257.43	209.823	241.603	244.206	258.312	241.603
ENSDARG00000002696	gnb3b	protein_coding	5856.54	6465.74	5913.5	8741.68	8647.96	9047.72
ENSDARG00000002701	rasl12	protein_coding	36.4593	56.167	41.6081	36.4593	18.7223	28.4153
ENSDARG00000002710	ncl	protein_coding	10503.9	11117.1	11609.4	11792.5	11478.7	10829.6
ENSDARG00000002720	utp15	protein_coding	532.775	592.869	608.745	566.858	525.6	503.943
ENSDARG00000002728	kiss1ra	protein_coding	30.1	38.8388	29.8671	32.042	24.2742	31.9269
ENSDARG00000002731	sdc2	protein_coding	456.934	380.386	438.155	439.269	473.421	433.91
ENSDARG00000002732	spon2b	protein_coding	167.833	212.772	183.182	197.181	127.48	163.556
ENSDARG00000002745	tdh	protein_coding	5092.61	5392.24	5600.97	5263.53	4221.53	4410.27
ENSDARG00000002748	sema6d	protein_coding	973.206	764.589	710.343	691.624	461.425	686.016
ENSDARG00000002750	phf20a	protein_coding	317.812	312.8	347.111	398.017	408.043	366.062
ENSDARG00000002754	pdcd2l	protein_coding	130.412	132.223	133.607	157.581	150.336	151.274
ENSDARG00000002758	dedd1	protein_coding	5811.08	6115.62	5690.76	4995.72	4546.88	4992.68
ENSDARG00000002764	miox	protein_coding	33.0125	22.0084	22.9004	25.1524	37.7286	36.259
ENSDARG00000002768	pvalb2	protein_coding	371775	418664	428970	382397	295476	309146
ENSDARG00000002771	SLC4A5	protein_coding	52.5395	43.9865	43.3769	67.2017	67.2017	74.4773
ENSDARG00000002773	htr1fa	protein_coding	30.3855	15.8533	15.8957	6.60555	35.67	21.1943
ENSDARG00000002779	pdx1	protein_coding	25.2046	28.2291	20.8296	19.1555	21.1718	25.789
ENSDARG00000002787	tle3a	protein_coding	1891.42	1972.77	2128.43	2118.62	2207.44	1962.65
ENSDARG00000002790	ap2m1a	protein_coding	5440.64	5456.88	5470.7	5841.24	5406.35	5597.05
ENSDARG00000002791	atp1a1a.1	protein_coding	6040.15	5868.49	5984.68	5821.57	5675.5	5718.32
ENSDARG00000002792	arcn1a	protein_coding	905.609	931.106	940.353	1171.91	1159.63	1138.38
ENSDARG00000002794	RNF14	protein_coding	57.9926	57.1982	42.7986	61.1703	53.2261	76.7857
ENSDARG00000002795	meis3	protein_coding	499.619	432.103	573.789	464.303	494.425	387.982
ENSDARG00000002798	cog8	protein_coding	211.548	208.637	242.167	243.572	238.72	209.191
ENSDARG00000002816	rasgrf2b	protein_coding	102.858	88.1636	86.8385	77.4771	116.216	104.057
ENSDARG00000002826	cep57l1	protein_coding	140.317	145.389	118.304	192.724	215.547	246.072
ENSDARG00000002830	trmt2a	protein_coding	250.331	268.554	273.167	335.692	300.205	301.318
ENSDARG00000002831	col4a4	protein_coding	28.1472	28.1472	18.6519	20.1052	21.4455	31.3353
ENSDARG00000002840	si:dkey-28b4.8	protein_coding	1917.29	1815.45	1944.8	2158.38	2123.05	2053.54
ENSDARG00000002847	fndc1	protein_coding	57.6858	69.5892	58.9747	48.5293	39.3728	46.9613
ENSDARG00000002872	zgc:113210	protein_coding	345.615	348.409	384.295	353.067	325.12	305.933
ENSDARG00000002877	reps1	protein_coding	872.138	839.875	852.28	821.142	816.979	822.493
ENSDARG00000002880	ccdc132	protein_coding	459.45	483.968	450.277	428.536	429.602	449.339
ENSDARG00000002894	aven	protein_coding	311.878	249.867	290.595	283.608	258.074	259.89
ENSDARG00000002897	INPP1	protein_coding	410.503	447.541	438.362	449.599	406.388	417.95
ENSDARG00000002909	tjp3	protein_coding	308.59	327.263	252.348	261.417	327.263	368.346
ENSDARG00000002912	adipor1a	protein_coding	931.514	879.373	917.517	961.595	979.644	957.409
ENSDARG00000002916	sec31b	protein_coding	233.733	232.559	238.392	194.973	260.747	220.512
ENSDARG00000002917	gls2b	protein_coding	730.185	602.002	602.888	434.907	351.359	429.885
ENSDARG00000002933	gbx2	protein_coding	413.531	473.131	404.615	391.525	390.608	427.518
ENSDARG00000002937	meis1a	protein_coding	649.995	625.921	591.845	575.921	493.515	574.564
ENSDARG00000002945	bgnb	protein_coding	414.428	431.43	357.602	314.54	336.855	384.892
ENSDARG00000002947	abcd3b	protein_coding	201.754	220.731	232.283	287.65	259.684	248.302
ENSDARG00000002949	ppp6c	protein_coding	2043.77	1854.04	1966.5	2078.52	1902.88	1968.63
ENSDARG00000002952	smo	protein_coding	439.21	433.095	414.112	403.543	412.714	429.813
ENSDARG00000002956	si:dkey-32n7.4	protein_coding	52.2336	80.2614	78.4936	59.8775	82.8093	58.0852
ENSDARG00000002967	pdap1b	protein_coding	1379.65	1256.85	1441.49	1236.7	1071.68	1051.67
ENSDARG00000002968	a1cf	protein_coding	28.6507	35.8133	16.7535	16.116	19.6973	34.0655
ENSDARG00000002970	ss18	protein_coding	2021.32	1908.57	2004.9	2174.07	2372.3	2224.85
ENSDARG00000002971	phc1	protein_coding	423.826	389.167	381.723	404.021	427.787	442.313
ENSDARG00000002986	gda	protein_coding	201.173	155.909	128.248	227.996	207.879	300.636
ENSDARG00000002988	tnnt2d	protein_coding	4710.26	4814.24	4789.99	4081.04	3410.05	3708.67
ENSDARG00000002991	cep135	protein_coding	250.567	209.694	199.204	251.455	253.232	290.366
ENSDARG00000002994	itpkca	protein_coding	578.452	583.491	574.543	695.352	590.546	647.974
ENSDARG00000003008	prkcea	protein_coding	1561.69	1506.44	1624.91	1590.88	1555.44	1484.87
ENSDARG00000003017	zgc:55512	protein_coding	1418.84	1437.73	1401.01	1432.76	1394.98	1441.24
ENSDARG00000003020	lrrc4.2	protein_coding	531.419	548.18	560.889	495.925	542.264	499.019
ENSDARG00000003021	hdac8	protein_coding	290.953	265.008	278.436	297.44	295.586	295.704
ENSDARG00000003022	limk1b	protein_coding	118.006	152.008	115.994	102.005	75.0037	100.995
ENSDARG00000003027	scnm1	protein_coding	348.967	375.304	388.804	362.959	302.877	308.614
ENSDARG00000003032	eif4a1b	protein_coding	9612.33	9550.88	10086.7	10412.3	9356.28	9375.89
ENSDARG00000003035	hspa9	protein_coding	7551.67	6797.19	7642.27	7315.65	7125.06	6768.38
ENSDARG00000003041	CABZ01111496.1	protein_coding	31.2509	35.1573	45.3106	33.8552	52.0849	30.7191
ENSDARG00000003046	sorbs2a	protein_coding	261.597	295.824	310.86	249.373	266.486	230.691
ENSDARG00000003054	tacr3l	protein_coding	62.3275	71.6766	64.498	55.056	60.2499	59.6847
ENSDARG00000003058	fgfr1op	protein_coding	716.488	731.054	717.264	776.574	617.254	698.591
ENSDARG00000003061	cd276	protein_coding	194.549	160.55	186.359	243.658	194.549	206.478
ENSDARG00000003068	gorasp1	protein_coding	393.208	359.169	370.606	420.204	428.421	430.243
ENSDARG00000003069	btbd7	protein_coding	69.6889	72.0919	100.705	74.495	79.3011	54.0976
ENSDARG00000003077	si:ch73-111m19.2	protein_coding	107.191	154.961	161.357	316.912	295.94	244.61
ENSDARG00000003081	mybphb	protein_coding	28512.7	33434.8	32667.4	29864.7	20074.8	23142.4
ENSDARG00000003084	spire2	protein_coding	155.836	139.02	149.849	124.445	159.2	138.254
ENSDARG00000003085	stambpl1	protein_coding	175.074	170.442	169.489	203.789	215.832	213.75
ENSDARG00000003087	ubxn6	protein_coding	394.455	366.676	355.491	333.342	303.341	340.191
ENSDARG00000003091	oclnb	protein_coding	174.935	210.791	158.299	147.771	204.272	210.758
ENSDARG00000003098	kdm5bb	protein_coding	3768.95	3676.86	3878.41	4097.42	4078.44	3923.71
ENSDARG00000003109	rcan1a	protein_coding	987.058	1034.29	1116.27	1392.87	1264.67	1201.34
ENSDARG00000003113	ada	protein_coding	705.164	662.23	488.839	634.908	728.583	950.777
ENSDARG00000003127	zgc:123105	protein_coding	2650.9	2611.91	2624.09	2619.91	2346.02	2486.03
ENSDARG00000003132	apip	protein_coding	634.217	684.523	671.25	666.556	560.554	600.006
ENSDARG00000003142	dachc	protein_coding	382.138	346.633	392.798	389.612	348.502	341.424
ENSDARG00000003144	pxmp2	protein_coding	58.4525	84.2803	72.8284	85.6397	111.468	94.162
ENSDARG00000003145	CLMP	protein_coding	26.5635	26.5635	24.8461	17.2663	33.2044	25.599
ENSDARG00000003146	si:dkey-27m7.4	protein_coding	404.221	420.135	445.828	381.941	378.758	351.573
ENSDARG00000003151	skp1	protein_coding	5325.32	5150.42	5703.67	6132.38	5557.05	5360.14
ENSDARG00000003153	cpsf5	protein_coding	657.81	668.183	639.749	873.046	888.605	912.77
ENSDARG00000003157	nfkbil1	protein_coding	188.635	176.312	187.781	226.551	172.52	192.001
ENSDARG00000003165	nr2f6b	protein_coding	664.8	591.961	606.31	534.152	469.406	518.088
ENSDARG00000003167	mlst8	protein_coding	319.816	328.04	300.954	344.488	299.714	345.823
ENSDARG00000003169	magi1b	protein_coding	4179.03	3973.37	4231.67	3733.9	4073.85	3755.69
ENSDARG00000003175	stx5al	protein_coding	427.398	418.325	442.455	455.622	411.269	413.685
ENSDARG00000003189	psmd1	protein_coding	2736.18	2807.82	3573.42	3965.89	3687.17	2966.13
ENSDARG00000003193	rassf7b	protein_coding	113.326	135.361	130.562	161.594	150.051	147.716
ENSDARG00000003197	wdr21	protein_coding	232.529	247.184	209.824	169.023	240.345	230.294
ENSDARG00000003200	foxm1	protein_coding	23.5436	17.4018	14.6536	38.8982	38.8982	53.73
ENSDARG00000003203	rhcga	protein_coding	372.45	725.215	458.458	888.999	819.706	967.715
ENSDARG00000003205	ngly1	protein_coding	478.647	463.361	456.361	494.889	507.309	517.07
ENSDARG00000003206	chchd6a	protein_coding	611.793	589.691	609.664	648.925	536.645	581.386
ENSDARG00000003207	mterf3	protein_coding	412.692	448.12	480.407	374.391	329.388	314.353
ENSDARG00000003208	pomk	protein_coding	260	288.217	256.015	177.364	188.45	195.484
ENSDARG00000003210	ANO2	protein_coding	548.265	515.883	489.867	397.52	452.235	460.314
ENSDARG00000003213	naa15a	protein_coding	1976.37	1952.73	2193.48	2212.7	2124.08	1941.64
ENSDARG00000003216	anxa2a	protein_coding	1115.91	1183.27	1128.75	1303.36	1296.52	1323.37
ENSDARG00000003217	urb2	protein_coding	348.956	318.984	316.699	294.364	332.899	329.778
ENSDARG00000003219	bin2a	protein_coding	244.166	219.016	196.579	280.843	217.968	291.052
ENSDARG00000003235	nup88	protein_coding	805.3	785.549	783.052	878.917	858.268	882.186
ENSDARG00000003244	gbp3	protein_coding	470.254	575.591	433.808	429.812	289.676	423.176
ENSDARG00000003250	pik3cd	protein_coding	254.206	299.983	306.991	317.515	337.968	294.67
ENSDARG00000003251	zbtb22b	protein_coding	148.503	144.663	149.977	119.059	140.822	126.543
ENSDARG00000003257	zgc:101559	protein_coding	222.163	201.874	211.939	153.181	183.614	167.58
ENSDARG00000003259	lox	protein_coding	41.9317	40.6984	39.7313	49.3314	32.0654	41.353
ENSDARG00000003269	clcn3	protein_coding	404.35	396.658	431.389	356.004	440.609	367.682
ENSDARG00000003270	dhps	protein_coding	482.846	617.845	658.616	522.262	401.058	379.541
ENSDARG00000003281	pik3ip1	protein_coding	1993.39	1929.24	2033.09	2004.71	1666.03	1762.79
ENSDARG00000003287	wdr12	protein_coding	611.922	559.202	642.647	607.215	531.901	517.305
ENSDARG00000003290	dab1b	protein_coding	127.477	90.7049	115.848	99.2851	156.895	115.848
ENSDARG00000003293	sox9a	protein_coding	323.634	327.076	358.127	243.299	320.191	253.565
ENSDARG00000003307	stx16	protein_coding	739	693.901	709.292	779.999	760.524	777.587
ENSDARG00000003308	emc2	protein_coding	1613.5	1481.44	1609.55	1769.82	1759.94	1695.26
ENSDARG00000003311	pank2	protein_coding	1890.11	1699.26	1521.49	2017.02	1727.35	2198.62
ENSDARG00000003313	EPS8L1	protein_coding	80.0139	105.765	95.6834	142.553	137.955	134.827
ENSDARG00000003320	fam91a1	protein_coding	1376.88	1309.78	1314.21	1195.63	1370.87	1308.22
ENSDARG00000003326	cacng5a	protein_coding	115.592	109.998	121.22	134.235	93.219	104.056
ENSDARG00000003328	fam178a	protein_coding	257.003	241.486	220.659	221.12	258.943	270.152
ENSDARG00000003373	commd2	protein_coding	580.031	589.428	543.171	550.987	504.858	567.754
ENSDARG00000003375	gng12a	protein_coding	239.528	221.177	225.711	243.391	226.006	239.171
ENSDARG00000003380	PAOX	protein_coding	542.745	464.401	493.694	518.203	458.737	495.813
ENSDARG00000003381	si:ch211-266g18.6	protein_coding	122.648	184.888	143.125	112.58	124.479	124.551
ENSDARG00000003382	cwc25	protein_coding	750.749	764.686	742.618	734.953	631.818	695.263
ENSDARG00000003383	asb8	protein_coding	664.374	675.497	658.608	596.622	570.33	593.341
ENSDARG00000003395	col4a3	protein_coding	30.2999	103.295	44.2905	41.3181	55.0908	60.2642
ENSDARG00000003398	rbpja	protein_coding	390.273	363.848	335.519	433.975	417.714	478.188
ENSDARG00000003399	fgf8a	protein_coding	36.3151	29.9066	34.6412	42.7237	27.7704	32.7687
ENSDARG00000003403	tenm1	protein_coding	1954.09	1822.34	1985.67	1517.61	2191.44	1733.11
ENSDARG00000003411	foxa2	protein_coding	148.657	183.887	164.089	171.857	127.174	148.961
ENSDARG00000003414	capslb	protein_coding	10.4874	13.1092	10.2981	13.9831	8.73946	12.5866
ENSDARG00000003420	chrna5	protein_coding	331.807	303.916	343.121	318.342	293.337	282.815
ENSDARG00000003421	igf2bp2a	protein_coding	264.863	221.359	253.218	154.823	244.391	186.006
ENSDARG00000003429	hnrpdl	protein_coding	7407.86	7561.71	7692.58	8901.88	8190.44	8307.67
ENSDARG00000003444	dhrs7	protein_coding	241.658	261.547	256.416	234.696	249.614	237.311
ENSDARG00000003446	ippk	protein_coding	112.344	98.1642	102.685	131.976	121.069	129.273
ENSDARG00000003449	pde10a	protein_coding	281.822	232.867	244.878	115.11	175.973	148.892
ENSDARG00000003462	fech	protein_coding	13.5045	24.3081	26.6578	14.8549	13.5045	9.62643
ENSDARG00000003469	neurod4	protein_coding	1416.35	1415.44	1285.63	1739.69	1896.36	2000.36
ENSDARG00000003475	sult1st5	protein_coding	65.8753	57.0264	63.0585	72.7578	47.1943	56.9561
ENSDARG00000003486	ppp1caa	protein_coding	2727.65	2726.68	2784.75	3158.29	2989.14	3009.01
ENSDARG00000003487	nup93	protein_coding	1612.49	1628.1	1764.17	2018.37	2079.9	1881.79
ENSDARG00000003495	madd	protein_coding	3777.34	3727.37	4060.6	3607.03	3947.64	3486.96
ENSDARG00000003512	anks1b	protein_coding	2657.88	2414.21	2660.94	2486.63	2649.08	2443.28
ENSDARG00000003517	impa1	protein_coding	376.044	311.732	336.984	401.947	418.025	416.472
ENSDARG00000003519	aprt	protein_coding	462.132	416.019	370.091	403.99	364.894	454.883
ENSDARG00000003520	tbc1d14	protein_coding	220.672	223.654	226.354	227.63	279.319	247.48
ENSDARG00000003526	psma5	protein_coding	1740.15	1881.04	2426.94	2757.29	2246.15	1855.21
ENSDARG00000003527	mak16	protein_coding	1196.48	1172.34	1208.76	1201.12	941.216	1041.78
ENSDARG00000003531	tcea1	protein_coding	1803.45	1585.5	1655.77	1873.12	1949.05	1951.32
ENSDARG00000003533	col8a1b	protein_coding	20.1278	22.3642	24.1458	15.6549	11.1821	11.6257
ENSDARG00000003544	adarb1b	protein_coding	149.902	136.046	141.306	109.592	133.526	122.253
ENSDARG00000003553	gnrhr2	protein_coding	6.63505	19.9052	13.2629	15.7582	9.95258	10.8515
ENSDARG00000003564	dohh	protein_coding	761.993	804.679	930.396	1019.02	818.302	768.54
ENSDARG00000003570	hsp90b1	protein_coding	4039.42	4611.99	4551.88	6152.03	6431.2	5964.43
ENSDARG00000003573	dctn5	protein_coding	565.575	517.149	512.208	509.84	554.611	561.459
ENSDARG00000003576	klhl32	protein_coding	410.468	377.703	392.252	369.512	325.826	348.303
ENSDARG00000003584	pla2g7	protein_coding	194.986	203.196	166.627	159.068	141.621	179.295
ENSDARG00000003592	surf1	protein_coding	586.714	555.073	535.382	559.593	514.392	571.885
ENSDARG00000003599	rpl3	protein_coding	68501.9	77328	73895.9	82168.3	64477.9	71689.7
ENSDARG00000003607	nr2f6a	protein_coding	643.007	612.96	588.078	615.965	627.983	663.959
ENSDARG00000003615	slc26a3.2	protein_coding	36.1857	29.2932	11.0265	44.8014	41.3551	127.094
ENSDARG00000003616	arih1	protein_coding	424.197	380.422	459.581	461.718	442.958	395.297
ENSDARG00000003631	clockb	protein_coding	670.537	612.424	665.735	468.259	576.662	500.196
ENSDARG00000003632	zgc:172270	protein_coding	55.5147	69.1498	80.0869	83.759	80.8371	63.6589
ENSDARG00000003635	atp6v1e1a	protein_coding	47.8706	72.3379	51.7018	71.2741	69.1465	79.9028
ENSDARG00000003641	tfg	protein_coding	1348.85	1488.79	1572.35	1782.27	1768.66	1600.14
ENSDARG00000003642	zfyve19	protein_coding	433.894	413.756	384.536	338.694	341.44	374.704
ENSDARG00000003655	tmem59l	protein_coding	5599.46	5035.5	5513.24	5295.94	5359.58	5131.26
ENSDARG00000003675	cryl1	protein_coding	292.33	382.989	322.129	372.813	335.81	367.53
ENSDARG00000003680	runx1t1	protein_coding	2757.2	2618.47	2832.43	2733.91	3013.37	2722.81
ENSDARG00000003681	eif5	protein_coding	4926.84	4913.1	5002.52	5821.71	5387.55	5508.01
ENSDARG00000003684	obsl1a	protein_coding	466.81	493.684	540.524	603.171	450.885	463.162
ENSDARG00000003693	hars	protein_coding	3725.27	3606.8	3752.42	3409.35	2944.24	3094.92
ENSDARG00000003695	vdac3	protein_coding	12439.7	13239.5	14152	13678.8	11569.8	11408
ENSDARG00000003697	slc5a8l	protein_coding	36.4626	44.276	41.4672	39.067	32.5559	34.556
ENSDARG00000003699	atp7a	protein_coding	355.446	303.884	311.744	264.39	284.137	288.955
ENSDARG00000003705	prnprs3	protein_coding	3498.81	3119.84	3385.92	3148.52	2994.89	2996.36
ENSDARG00000003706	ryr2b	protein_coding	66.6852	147.516	85.1163	53.5503	48.4983	59.3835
ENSDARG00000003732	mitfa	protein_coding	29.7513	30.681	23.6628	30.681	42.7675	46.2501
ENSDARG00000003749	polb	protein_coding	454.537	526.562	499.326	539.215	577.174	546.587
ENSDARG00000003750	pfas	protein_coding	434.326	345.794	294.753	195.811	192.686	255.389
ENSDARG00000003751	lats1	protein_coding	634.347	520.822	578.409	525.801	572.606	545.271
ENSDARG00000003754	tspan2a	protein_coding	1620.28	1368.51	1364.25	1352.26	1226.38	1405.62
ENSDARG00000003757	cnpy1	protein_coding	275.571	248.872	225.478	222.173	207.87	249.598
ENSDARG00000003769	tada2b	protein_coding	127.701	113.949	108.926	105.108	129.666	129.286
ENSDARG00000003776	pip4k2aa	protein_coding	1031.93	937.488	979.95	1068.32	1054.55	1065.34
ENSDARG00000003779	ctnnd2b	protein_coding	2032.44	1763.46	1954.26	2015.51	2134.96	2009.55
ENSDARG00000003789	dennd5b	protein_coding	1686.01	1559.73	1622.47	1678.94	1758.74	1717.5
ENSDARG00000003795	IDH2	protein_coding	28838.5	30843.8	29765.3	29842.4	23438.2	26499.6
ENSDARG00000003797	asb2a.1	protein_coding	278.595	303.648	324.306	193.413	176.377	165.646
ENSDARG00000003803	LHX3	protein_coding	77.2579	76.2278	55.3342	49.445	87.5589	91.2528
ENSDARG00000003808	aqp3a	protein_coding	1319.34	1581.87	1311.33	937.58	1204.91	1170.94
ENSDARG00000003811	plxnb2a	protein_coding	1041.61	1037.56	955.405	978.732	960.476	1054.99
ENSDARG00000003818	prkag1	protein_coding	582.585	569.639	583.409	594.535	605.49	592.446
ENSDARG00000003820	nr1d2a	protein_coding	3344.53	2910.02	3120.99	3853.43	4526.22	4174.61
ENSDARG00000003822	ankrd16	protein_coding	199.86	203.722	158.466	155.447	130.344	181.252
ENSDARG00000003827	snapc1b	protein_coding	290.647	270.973	270.603	285.281	248.615	276.194
ENSDARG00000003829	galnt2	protein_coding	1140.49	1205.32	1207.46	1311.67	1325.85	1280.52
ENSDARG00000003835	stom	protein_coding	1228.13	1121.94	1146.74	1005.03	925.657	987.317
ENSDARG00000003841	usb1	protein_coding	151.738	127.88	165.561	188.957	163.19	147.748
ENSDARG00000003845	chm	protein_coding	430.372	434.156	451.435	439.831	484.287	441.92
ENSDARG00000003846	mrpl21	protein_coding	469.78	486.621	535.89	647.941	629.327	569.735
ENSDARG00000003854	acsl1b	protein_coding	715.423	581.728	575.166	722.567	507.226	679.029
ENSDARG00000003860	cbx3a	protein_coding	1747.42	1627.12	1677.73	2169.8	2189.4	2190.58
ENSDARG00000003865	pard6b	protein_coding	30.7838	57.17	37.2923	20.889	34.0821	30.0157
ENSDARG00000003866	tm9sf2	protein_coding	2198.46	2280.14	2379.85	2807.57	2646.21	2564.29
ENSDARG00000003867	cdk20	protein_coding	125.409	103.347	128.316	125.409	123.087	110.231
ENSDARG00000003869	decr1	protein_coding	338.025	310.412	310.864	315.173	321.838	331.869
ENSDARG00000003872	ccdc102a	protein_coding	632.227	683.837	742.564	706.665	729.492	635.764
ENSDARG00000003877	pbrm1	protein_coding	972.214	996.024	1038.25	992.055	1013.88	950.552
ENSDARG00000003899	zdhhc23b	protein_coding	52.7417	72.1729	65.9251	55.5176	44.4141	46.4718
ENSDARG00000003900	si:dkeyp-111e5.4	protein_coding	21.8936	30.4606	22.0613	41.8834	20.9417	34.6677
ENSDARG00000003902	ctsl.1	protein_coding	6100.63	12175.6	7438.22	6121.89	7405.95	7801.83
ENSDARG00000003903	hapln2	protein_coding	22.1478	40.2687	20.8599	10.0672	19.1276	19.8665
ENSDARG00000003904	sycp1	protein_coding	49.6386	53.8631	49.2359	36.9649	36.9649	38.8206
ENSDARG00000003910	med13b	protein_coding	1572.3	1526.54	1618.8	1507.07	1640.45	1504.79
ENSDARG00000003920	setb	protein_coding	6529.36	6171.32	6551.45	7516.96	7343.92	7198.99
ENSDARG00000003927	cldn12	protein_coding	558.751	533.964	546.082	516.406	534.997	525.749
ENSDARG00000003931	cndp2	protein_coding	381.059	493.887	404.919	531.141	567.331	588.119
ENSDARG00000003934	nxnl2	protein_coding	96.4984	96.4984	75.9805	100.605	91.3655	121.764
ENSDARG00000003938	rpa1	protein_coding	1808.83	1730.93	1752.17	2175.97	2158.96	2188.82
ENSDARG00000003940	mtfr1l	protein_coding	960.675	847.542	869.876	1022.99	994.232	1046.15
ENSDARG00000003941	rrs1	protein_coding	661.954	646.013	717.54	894.351	776.055	759.257
ENSDARG00000003952	pfn2	protein_coding	5438.96	4743.51	4653.98	5868.6	6160.17	6562.16
ENSDARG00000003961	parp3	protein_coding	210.285	182.988	216.621	351.822	252.746	270.034
ENSDARG00000003963	traf4a	protein_coding	856.972	893.579	838.453	907.658	837.261	909.834
ENSDARG00000003965	tlx1	protein_coding	25.2389	35.3345	27.735	21.2007	31.2962	27.735
ENSDARG00000003970	trim35-13	protein_coding	183.313	186.548	200.314	173.608	148.807	148.38
ENSDARG00000003971	isl2a	protein_coding	466.665	418.525	487.555	471.577	462.735	423.43
ENSDARG00000003973	chordc1a	protein_coding	82.6698	109.511	107.113	128.836	97.7007	99.6615
ENSDARG00000003974	spoplb	protein_coding	639.609	696.941	650.807	730.982	659.317	712.203
ENSDARG00000003977	zgc:153896	protein_coding	29.6525	35.0439	16.3224	37.7396	28.3047	64.5477
ENSDARG00000003984	LTN1	protein_coding	316.907	339.901	358.105	397.884	471.862	397.116
ENSDARG00000003989	crhr1	protein_coding	138.545	128.089	123.18	90.1849	138.545	120.885
ENSDARG00000003991	fhl2b	protein_coding	12.0311	306.331	29.1743	5.55282	15.733	19.4496
ENSDARG00000003994	syt9a	protein_coding	792.306	792.306	778.366	803.159	884.56	857.972
ENSDARG00000003998	phyhipla	protein_coding	361.653	323.819	404.393	295.999	336.059	266.899
ENSDARG00000004015	adcyap1a	protein_coding	233.945	283.541	274.637	222.716	269.505	229.755
ENSDARG00000004017	spag1a	protein_coding	399.159	407.632	452.511	643.926	518.719	515.183
ENSDARG00000004018	CHST13	protein_coding	58.8442	56.8495	53.1403	38.897	34.9076	40.1059
ENSDARG00000004023	isl1	protein_coding	1444.54	1367.62	1396.57	1688.42	1561.79	1634.31
ENSDARG00000004034	arhgdig	protein_coding	1412.81	1478.55	1256.43	1406.55	1549.5	1698.23
ENSDARG00000004037	cog2	protein_coding	251.544	218.136	207.614	239.753	260.387	281.907
ENSDARG00000004046	phf6	protein_coding	697.363	644.864	716.583	750.738	686.864	672.011
ENSDARG00000004049	marcksa	protein_coding	287.546	258.568	261.099	290.889	339.928	328.393
ENSDARG00000004051	CR354540.1	protein_coding	21.7663	22.8546	15.6205	30.4728	13.0598	28.4844
ENSDARG00000004055	uhrf1bp1l	protein_coding	586.386	600.068	620.07	583.454	630.365	580.164
ENSDARG00000004059	galk2	protein_coding	90.9191	86.083	80.6431	74.4763	84.1486	86.8464
ENSDARG00000004060	bhlhe40	protein_coding	8067.48	8106.46	8202.45	10139.7	8384.02	9090.34
ENSDARG00000004074	bach2b	protein_coding	474.386	366.794	372.144	301.993	418.145	398.317
ENSDARG00000004078	acsl4a	protein_coding	662.17	516.735	643.504	754.72	747.007	682.532
ENSDARG00000004082	cx39.9	protein_coding	207.298	261.671	301.03	155.19	157.456	120.942
ENSDARG00000004094	acsbg2	protein_coding	1699.63	1612.86	1659.25	2274.16	2241.24	2252.77
ENSDARG00000004105	tie1	protein_coding	117.065	122.245	120.66	105.669	104.633	104.25
ENSDARG00000004111	esr1	protein_coding	17.6348	32.3305	22.4556	17.6348	11.7565	15.3106
ENSDARG00000004114	tti1	protein_coding	170.221	153.199	157.795	140.182	163.212	154.798
ENSDARG00000004115	mgat4b	protein_coding	379.726	348.77	356.636	355.993	399.332	384.74
ENSDARG00000004130	mvk	protein_coding	101.24	91.1164	113.591	206.531	167.047	157.052
ENSDARG00000004131	rttn	protein_coding	110.191	139.779	114.674	123.455	126.516	135.256
ENSDARG00000004132	usp19	protein_coding	1478.87	1472.99	1557.07	1609.31	1650.49	1544.84
ENSDARG00000004141	zgc:92630	protein_coding	355.015	181.663	291.407	629.292	530.742	503.646
ENSDARG00000004150	grm2a	protein_coding	501.855	519.593	522.352	467.425	446.557	446.635
ENSDARG00000004151	rab23	protein_coding	145.776	156.989	141.258	137.62	142.717	150.087
ENSDARG00000004154	orai1b	protein_coding	22.2933	22.2933	17.9427	15.3266	22.2933	22.9666
ENSDARG00000004158	tmem63c	protein_coding	321.723	296.24	332.457	323.847	375.874	323.981
ENSDARG00000004160	reep3b	protein_coding	653.791	618.044	604.865	647.206	569.127	637.819
ENSDARG00000004161	ik	protein_coding	1685.89	1782.02	1710.25	1762.98	1803.79	1807.29
ENSDARG00000004167	zgc:110366	protein_coding	119.91	130.902	131.098	182.863	110.917	136.102
ENSDARG00000004169	stmn1a	protein_coding	1415.22	1441.73	1211.22	1877.25	1809.22	2173.4
ENSDARG00000004171	rabac1	protein_coding	618.244	606.524	632.75	619.221	637.778	608.177
ENSDARG00000004173	copa	protein_coding	2974.7	3120.6	3255.58	3588.07	3605.35	3366.01
ENSDARG00000004174	cnot1	protein_coding	5013.43	4768.6	5100.63	4878.42	5471.85	4952.74
ENSDARG00000004176	ulk4	protein_coding	19.8761	34.452	23.3949	11.9257	27.8266	20.3762
ENSDARG00000004177	fam169ab	protein_coding	168.579	181.456	152.048	119.41	112.386	133.255
ENSDARG00000004184	nf1b	protein_coding	1106.18	899.588	1083.2	826.353	1123.67	887.417
ENSDARG00000004187	zgc:122979	protein_coding	2733.94	2784.59	2718.2	3172.25	3140.03	3203.64
ENSDARG00000004189	cbx1a	protein_coding	1863.75	1652.74	1761.7	1942.26	1966.8	1947.14
ENSDARG00000004196	tnfsf10l	protein_coding	157.79	134.648	176.817	194.608	188.297	157.804
ENSDARG00000004204	efhc2	protein_coding	23.1634	17.6483	35.3575	38.6057	37.5027	21.7585
ENSDARG00000004211	ccdc106a	protein_coding	953.058	856.202	916.83	929.813	877.511	889.986
ENSDARG00000004218	rnd1l	protein_coding	1109.9	990.28	1061.32	1049.57	1140.07	1080.55
ENSDARG00000004219	SLC6A3	protein_coding	129.575	179.913	170.566	151.947	136.1	128.729
ENSDARG00000004227	pde3a	protein_coding	211.014	217.642	238.056	171.241	217.642	173.79
ENSDARG00000004232	dlb	protein_coding	776.832	774.186	706.54	783.004	835.91	887.996
ENSDARG00000004246	slit2	protein_coding	1424.63	1335.27	1423.38	1309.6	1419.5	1321.15
ENSDARG00000004251	dhfr	protein_coding	349.002	328.473	330.061	452.583	479.645	477.945
ENSDARG00000004260	cul5b	protein_coding	207.577	210.308	192.218	203.025	217.592	228.465
ENSDARG00000004261	tmed9	protein_coding	1083.87	1133.96	1231.79	1580.92	1546.91	1407.46
ENSDARG00000004262	cyp46a1.2	protein_coding	75.0114	108.819	77.6149	85.5764	69.7289	89.9197
ENSDARG00000004270	atl3	protein_coding	400.735	404.065	374.751	348.562	410.726	406.281
ENSDARG00000004274	zgc:112496	protein_coding	131.379	108.906	101.813	101.127	103.72	120.324
ENSDARG00000004280	seh1l	protein_coding	627.415	636.183	704.134	797.908	810.574	721.583
ENSDARG00000004282	zgc:77375	protein_coding	197.613	209.237	236.573	177.535	226.145	172.225
ENSDARG00000004291	hecw1b	protein_coding	1335.67	1242.36	1322.01	1269.62	1375.51	1287.67
ENSDARG00000004296	ambp	protein_coding	475.151	687.553	514.19	1272.84	638.779	1002.32
ENSDARG00000004297	irf2bpl	protein_coding	3166.9	3249.39	3466.02	3034.91	3068.82	2824.53
ENSDARG00000004301	rhogb	protein_coding	43.2533	48.7986	44.1816	54.3439	62.1074	60.4115
ENSDARG00000004302	slc45a1	protein_coding	586.62	561.739	648.926	544.513	590.448	501.586
ENSDARG00000004305	vangl1	protein_coding	297.103	281.575	295.595	252.589	296.067	267.581
ENSDARG00000004306	klhl18	protein_coding	260.747	255.381	264.671	258.601	295.084	269.33
ENSDARG00000004307	lypd6	protein_coding	133.534	104.992	131.457	127.418	147.805	123.609
ENSDARG00000004308	fam8a1	protein_coding	207.674	203.81	210.161	216.367	227.958	217.408
ENSDARG00000004311	ldlrap1a	protein_coding	174.409	186.406	198.31	150.416	122.732	123.537
ENSDARG00000004318	cbwd	protein_coding	467.64	460.005	494.568	434.237	448.553	413.887
ENSDARG00000004322	ush1ga	protein_coding	51.0993	63.401	46.4977	42.5828	54.8845	59.1788
ENSDARG00000004325	casp9	protein_coding	349.142	303.284	294.565	233.456	152.163	208.21
ENSDARG00000004336	exoc4	protein_coding	328.609	286.325	291.361	251.29	282.701	280.601
ENSDARG00000004343	nelfe	protein_coding	601.146	619.658	598.376	589.454	604.069	608.639
ENSDARG00000004358	gnb3a	protein_coding	845.419	908.176	791.95	1245.27	1240.78	1375.32
ENSDARG00000004363	lhfp	protein_coding	203.625	170.847	218.465	231.438	228.458	196.316
ENSDARG00000004372	fmnl3	protein_coding	216.082	197.806	204.645	199.956	181.68	192.552
ENSDARG00000004377	ppp1r13ba	protein_coding	1146.39	1279.08	1300.67	1418.59	1280.05	1254.55
ENSDARG00000004378	yrk	protein_coding	172.02	158.702	154.982	165.361	157.593	172.102
ENSDARG00000004386	si:dkey-153k10.9	protein_coding	1859.05	1766.97	1738.43	1715.6	1632.24	1744.62
ENSDARG00000004392	hdr	protein_coding	22.7847	48.25	31.3368	21.4444	26.8055	25.3679
ENSDARG00000004396	b3gnt5b	protein_coding	43.3791	39.7641	34.8555	21.6895	49.4039	39.005
ENSDARG00000004402	elovl6	protein_coding	614.547	633.029	639.52	731.911	755.014	725.006
ENSDARG00000004406	spra	protein_coding	107.498	118.247	146.05	146.197	173.071	122.793
ENSDARG00000004415	tcf7l2	protein_coding	2932.97	2935.91	2935.88	3083.88	3450.38	3260.39
ENSDARG00000004427	dpy30	protein_coding	827.419	809.973	871.51	971.968	856.495	857.065
ENSDARG00000004433	btk	protein_coding	14.8528	20.1573	20.7369	26.5228	21.2182	19.7943
ENSDARG00000004436	fam92a1	protein_coding	145.85	314.333	187.302	158.424	189.438	198.039
ENSDARG00000004445	GRM5	protein_coding	164.076	191.032	196.25	112.51	191.032	132.255
ENSDARG00000004447	si:dkey-150l7.7	protein_coding	77.633	75.5901	89.0858	83.762	69.4611	65.5906
ENSDARG00000004451	tnfrsfa	protein_coding	158.517	171.819	164.185	140.781	137.455	139.827
ENSDARG00000004452	tardbpl	protein_coding	4910.6	4987.98	4996.81	5603.4	5557.88	5527.35
ENSDARG00000004455	p2rx5	protein_coding	73.5637	62.2462	80.5832	68.8481	72.6206	59.3771
ENSDARG00000004459	unc119.2	protein_coding	78.8678	76.8192	80.0581	130.081	127.008	124.969
ENSDARG00000004460	desi2	protein_coding	517.953	466.158	553.563	611.37	561.425	520.047
ENSDARG00000004470	prkcsh	protein_coding	1139.82	1120.07	1135.63	1402.21	1425.72	1406.78
ENSDARG00000004472	atat1	protein_coding	357.548	367.925	372.06	385.849	403.774	384.78
ENSDARG00000004473	tbx21	protein_coding	68.0025	57.3354	69.7475	38.6681	65.3357	44.9984
ENSDARG00000004492	pcyt1ab	protein_coding	632.651	603.053	614.102	737.168	652.075	697.351
ENSDARG00000004497	tspan33	protein_coding	132.887	141.324	108.092	95.9737	119.176	135.589
ENSDARG00000004502	rcor3	protein_coding	184.545	188.14	193.601	135.413	194.131	156.049
ENSDARG00000004517	ppat	protein_coding	374.303	365.24	361.91	325.363	322.644	331.015
ENSDARG00000004525	C2H1orf35	protein_coding	198.771	228.633	203.602	224.9	203.437	223.962
ENSDARG00000004527	pin4	protein_coding	474.876	545.228	528.258	586.884	523.011	533.66
ENSDARG00000004529	zgc:173742	protein_coding	42.8525	59.1773	52.9257	30.6089	37.751	32.3435
ENSDARG00000004537	kmt2a	protein_coding	4186.16	3620.43	4086.49	3411.83	3706.71	3387.86
ENSDARG00000004539	ptgs2a	protein_coding	368.826	432.78	392.662	445.921	500.237	480.554
ENSDARG00000004561	prkcg	protein_coding	83.1119	79.6002	82.0099	63.2119	71.406	66.633
ENSDARG00000004574	gtf3c2	protein_coding	114.722	90.3559	89.6344	99.493	110.661	119.184
ENSDARG00000004576	plk4	protein_coding	203.912	204.803	190.916	234.187	266.243	267.282
ENSDARG00000004577	zgc:194665	protein_coding	645.459	625.665	661.157	687.629	671.278	653.023
ENSDARG00000004580	nmnat2	protein_coding	1381.24	1235.39	1412.04	1416.5	1452.73	1327.06
ENSDARG00000004581	sel1l	protein_coding	704.326	675.41	709.765	797.273	791.076	771.736
ENSDARG00000004586	ntrk1	protein_coding	7.96146	10.2362	12.3093	5.68676	9.09881	5.27541
ENSDARG00000004587	kat5a	protein_coding	1541.63	1489.4	1592.48	1454.28	1212.95	1263.77
ENSDARG00000004588	sox4a	protein_coding	6059.22	5733.86	5861.46	6123.9	5765.72	5975.4
ENSDARG00000004592	gpr22	protein_coding	410.596	396.811	449.91	421.427	391.888	364.599
ENSDARG00000004594	znf800a	protein_coding	348.402	365.72	355.348	352.477	389.151	372.036
ENSDARG00000004597	lrrc4ba	protein_coding	112.749	102.945	110.972	123.779	125.005	120.763
ENSDARG00000004616	mtmr2	protein_coding	285.318	255.233	263.79	323.166	311.52	324.586
ENSDARG00000004618	stx2a	protein_coding	107.542	94.637	90.1973	84.9582	91.4107	98.5661
ENSDARG00000004621	gpm6ab	protein_coding	9853.18	8656.67	9174.54	9048.98	9888.19	9522.21
ENSDARG00000004632	egln1b	protein_coding	362.509	394.44	404.624	695.905	554.094	580.316
ENSDARG00000004633	epn3b	protein_coding	73.6565	83.4052	84.9348	57.4088	73.6565	60.0083
ENSDARG00000004634	osbp	protein_coding	241.391	260.302	275.979	212.469	250.291	209.456
ENSDARG00000004635	epha7	protein_coding	819.082	763.818	794.451	756.91	725.331	737.704
ENSDARG00000004636	ccdc9	protein_coding	502.943	383.442	464.808	513.334	552.822	503.302
ENSDARG00000004643	cdhr1a	protein_coding	703.574	627.911	658.427	723.227	659.355	697.098
ENSDARG00000004647	spice1	protein_coding	74.3682	45.3936	44.5217	59.8809	56.0176	75.5833
ENSDARG00000004648	kctd16a	protein_coding	70.4094	67.8948	77.1487	56.579	74.1814	58.0604
ENSDARG00000004658	zgc:101810	protein_coding	428.87	423.469	309.18	198.771	396.462	386.937
ENSDARG00000004672	ptk2ab	protein_coding	1155.83	1289.93	1246.36	1144.88	1189.58	1143.32
ENSDARG00000004680	dnajb6a	protein_coding	880.442	834.103	886.466	992.839	985.937	956.45
ENSDARG00000004687	acaa1	protein_coding	304.717	323.437	295.195	418.077	351.517	407.696
ENSDARG00000004692	nabp1a	protein_coding	729.395	809.913	879.372	1124.41	1190.71	1011.33
ENSDARG00000004695	six4a	protein_coding	333.108	352.924	373.021	348.206	219.87	254.332
ENSDARG00000004696	eefsec	protein_coding	248.75	246.961	242.516	264.857	232.644	253.692
ENSDARG00000004697	rxrgb	protein_coding	240.245	215.009	223.888	233.179	237.216	238.748
ENSDARG00000004702	irf2bp2a	protein_coding	854.945	969.831	927.526	872.178	968.874	902.458
ENSDARG00000004706	syf2	protein_coding	1151.09	1174.04	1095.46	1174.04	1047.81	1177.02
ENSDARG00000004712	tbr1b	protein_coding	451.551	381.089	450.415	556.747	491.247	481.651
ENSDARG00000004713	mad2l1	protein_coding	188.954	183.753	151.137	298.166	319.835	380.728
ENSDARG00000004714	tcf12	protein_coding	1614.44	1506.68	1529.66	1547.46	1531.92	1569.84
ENSDARG00000004721	mpp5b	protein_coding	67.5851	85.5373	75.7564	86.5934	76.0332	81.4381
ENSDARG00000004724	tcea3	protein_coding	434.31	487.251	389.643	307.841	203.92	295.802
ENSDARG00000004726	trappc11	protein_coding	851.168	851.168	877.533	892.74	809.597	824.611
ENSDARG00000004727	cmss1	protein_coding	328.279	300.847	308.39	428.866	336.509	387.128
ENSDARG00000004735	hnrnpub	protein_coding	4384.7	4589.82	4605.05	5270.11	5574.03	5279.92
ENSDARG00000004745	lmbr1l	protein_coding	102.306	123.97	93.0544	101.102	92.677	117.149
ENSDARG00000004748	zgc:100868	protein_coding	345.444	635.528	508.494	647.707	923.398	712.614
ENSDARG00000004753	mylkb	protein_coding	22.1627	18.9966	10.4229	10.5537	13.7198	23.6884
ENSDARG00000004754	hspa4a	protein_coding	1608.6	1789.05	2302.67	3722.84	3911.97	2811.5
ENSDARG00000004757	ybx1	protein_coding	27745	32171	33763.1	33261.2	26472.7	26257.3
ENSDARG00000004763	hhla2a.2	protein_coding	37.9945	17.6072	14.0284	8.34025	14.8271	20.503
ENSDARG00000004771	ankrd10b	protein_coding	795.755	791.295	847.436	934.031	849.281	833.985
ENSDARG00000004774	wdr36	protein_coding	761.998	627.856	733.196	698.653	653.939	637.655
ENSDARG00000004782	fgfr3	protein_coding	236.93	205.818	218.951	167.526	232.143	198.895
ENSDARG00000004785	cops2	protein_coding	1908.43	1838.55	2028.98	2025.56	2061.98	1886.74
ENSDARG00000004789	lrp1ba	protein_coding	177.44	125.633	162.911	71.2352	168.374	100.372
ENSDARG00000004794	ccdc146	protein_coding	17.0371	18.102	15.9651	9.58339	14.9075	13.1477
ENSDARG00000004796	mgrn1b	protein_coding	856.131	834.072	875.8	911.806	891.847	870.088
ENSDARG00000004806	grwd1	protein_coding	440.49	403.863	501.103	456.876	462.66	386.98
ENSDARG00000004823	asz1	protein_coding	12.8506	17.7932	10.1163	5.93105	4.94254	8.093
ENSDARG00000004830	flot2a	protein_coding	2451.98	2304.82	2426.53	2072.96	2215.89	2099.72
ENSDARG00000004836	dnajc5ab	protein_coding	2255.05	2001.02	2106.1	2290.57	2203.38	2265.9
ENSDARG00000004840	rassf1	protein_coding	515.117	562.443	495.549	687.127	541.51	662.563
ENSDARG00000004843	foxp1a	protein_coding	677.407	620.863	604.829	454.621	553.009	537.626
ENSDARG00000004851	hinfp	protein_coding	148.987	167.38	150.054	172.898	170.139	180.499
ENSDARG00000004861	esrrga	protein_coding	1291.92	1261.85	1429.35	1366.02	1456.23	1259.88
ENSDARG00000004866	fam63a	protein_coding	532.058	547.232	524.035	478.947	393.59	447.064
ENSDARG00000004869	penka	protein_coding	276.213	313.921	267.315	269.614	267.729	295.956
ENSDARG00000004870	psen1	protein_coding	620.237	645.776	676.451	697.766	701.415	654.524
ENSDARG00000004871	mst1rb	protein_coding	6.72438	7.8451	7.13821	5.60365	6.72438	6.24593
ENSDARG00000004874	spata6l	protein_coding	20.6664	17.0722	20.0325	17.0722	16.1737	15.5809
ENSDARG00000004875	TMC6	protein_coding	395.053	401.078	355.532	358.904	307.263	371.798
ENSDARG00000004877	rock2b	protein_coding	338.227	338.227	320.791	217.12	265.126	252.966
ENSDARG00000004880	acsm3	protein_coding	195.265	116.945	141.674	119.09	108.362	121.168
ENSDARG00000004889	aga	protein_coding	229.963	270.073	244.579	156.874	188.07	175.02
ENSDARG00000004891	pex19	protein_coding	1567.37	1508.51	1608.68	1639.64	1694.37	1593.19
ENSDARG00000004898	zp2l2	protein_coding	19.9091	28.4416	46.4108	62.5716	56.8833	30.589
ENSDARG00000004904	gys2	protein_coding	150.144	262.753	228.58	344.65	278.108	269.021
ENSDARG00000004906	stip1	protein_coding	3383.65	2961.54	3826.41	4110.45	4441.34	3534.77
ENSDARG00000004925	immp2l	protein_coding	140.82	131.317	148.161	158.098	133.045	133.113
ENSDARG00000004930	lmo7a	protein_coding	1309.84	1388.84	1376.55	1275.53	995.893	1104.32
ENSDARG00000004931	slc8a3	protein_coding	87.547	83.9978	87.9071	79.2655	73.3502	74.3829
ENSDARG00000004932	kal1b	protein_coding	159.639	164.996	191.338	182.139	161.782	145.603
ENSDARG00000004937	skp2	protein_coding	175.656	111.164	120.201	201.114	223.177	246.293
ENSDARG00000004939	mtdhb	protein_coding	274.261	81.8882	174.64	220.968	367.847	244.651
ENSDARG00000004948	bccip	protein_coding	2014.62	2072.93	2142.83	2225.62	1704.61	1857.55
ENSDARG00000004954	grna	protein_coding	64.1746	84.5938	65.8205	69.0363	90.4278	88.4462
ENSDARG00000004956	zmat2	protein_coding	712.438	777.885	754.045	862.966	773.21	806.454
ENSDARG00000004964	cyp4t8	protein_coding	395.379	370.396	344.318	463.81	332.379	436.382
ENSDARG00000004979	elovl5	protein_coding	148.039	184.752	195.895	406.218	155.145	211.938
ENSDARG00000004988	ppp3ca	protein_coding	2030.3	1889.71	2116.39	1978.34	2085.31	1879.82
ENSDARG00000005002	brf1b	protein_coding	173.238	169.185	169.778	172.224	192.486	183.598
ENSDARG00000005004	slc5a12	protein_coding	131.932	146.273	146.439	149.141	123.328	128.657
ENSDARG00000005010	ZNF784	protein_coding	39.306	26.5315	26.4591	24.5662	17.6877	25.4414
ENSDARG00000005015	TSPY2	protein_coding	823.246	750.808	847.899	744.935	793.88	713.053
ENSDARG00000005023	fkbp9	protein_coding	377.334	344.172	426.206	615.745	489.369	464.141
ENSDARG00000005026	tshz1	protein_coding	1718.46	1619.09	1797.22	1718.46	1746.57	1607.93
ENSDARG00000005034	ispd	protein_coding	323.444	305.171	300.979	313.394	275.019	306.451
ENSDARG00000005049	rab20	protein_coding	97.7814	178.639	139.331	179.579	114.705	136.14
ENSDARG00000005050	wnt2ba	protein_coding	24.7301	24.7301	21.3505	30.9126	24.7301	32.0257
ENSDARG00000005057	dimt1l	protein_coding	277.305	241.09	265.772	284.548	287.652	278.336
ENSDARG00000005058	ncapd2	protein_coding	521.034	496.929	461.651	679.569	792.676	808.968
ENSDARG00000005078	eif4e3	protein_coding	760.484	646.149	678.779	711.183	677.617	716.912
ENSDARG00000005085	ggctb	protein_coding	1119.53	1108.25	1178.77	1010.18	1006.71	952.926
ENSDARG00000005092	cep89	protein_coding	57.4132	62.6325	51.7303	68.8958	54.2815	70.8897
ENSDARG00000005095	glcea	protein_coding	426.504	420.917	428.465	410.673	399.499	400.545
ENSDARG00000005098	zgc:86764	protein_coding	201.062	182.624	142.369	200.184	260.766	307.517
ENSDARG00000005104	limk2	protein_coding	1010.38	931.51	972.553	954.474	915.536	932.489
ENSDARG00000005108	oclna	protein_coding	512.301	621.412	498.484	519.575	548.671	604.34
ENSDARG00000005112	cdh17	protein_coding	475.101	400.214	439.05	500.881	451.775	472.447
ENSDARG00000005115	calub	protein_coding	316.146	253.936	266.713	434.445	422.207	454.98
ENSDARG00000005122	atp2a2b	protein_coding	2379.28	3013.44	2767.39	2772.63	3197.64	2881
ENSDARG00000005126	large	protein_coding	139.474	105.897	121.571	98.1481	103.314	100.664
ENSDARG00000005128	rnaseh2b	protein_coding	566.135	558.137	511.953	702.115	608.796	717.86
ENSDARG00000005134	psmd11b	protein_coding	883.047	782.657	1089.6	1232.95	1195.91	926.471
ENSDARG00000005139	hhatlb	protein_coding	273.881	225.678	223.637	202.672	218.01	233.678
ENSDARG00000005141	camkvb	protein_coding	1095.33	1065.73	1086.76	1005.46	1192.6	1088.65
ENSDARG00000005150	tbx20	protein_coding	31.5581	34.0827	38.8173	36.6074	20.1972	22.9735
ENSDARG00000005154	aspa	protein_coding	34.2526	34.2526	36.4352	15.6991	17.1263	15.4149
ENSDARG00000005159	cyth3b	protein_coding	644.763	523.619	566.329	613.726	591.7	618.268
ENSDARG00000005162	tpm3	protein_coding	6796.28	6929.32	6907	7310.51	6047.12	6606.01
ENSDARG00000005163	efr3a	protein_coding	963.376	1068.79	982.041	976.945	937.282	988.748
ENSDARG00000005172	dynll2b	protein_coding	1017.8	957.264	1078.94	1132.81	969.37	958.673
ENSDARG00000005176	zgc:101040	protein_coding	37.7932	33.294	24.4488	37.7932	26.0953	45.5638
ENSDARG00000005179	C17H14orf159	protein_coding	471.625	497.143	361.851	356.318	364.824	482.469
ENSDARG00000005185	cpn1	protein_coding	28.9666	34.7599	29.3442	27.8079	22.0146	26.755
ENSDARG00000005186	sp4	protein_coding	750.162	735.989	787.266	775.471	798.755	742.816
ENSDARG00000005191	ahcy	protein_coding	9160.17	8869.07	8265	9090.44	8634.42	9661.78
ENSDARG00000005210	coro2a	protein_coding	293.547	270.747	238.95	264.097	251.747	304.214
ENSDARG00000005216	zgc:158328	protein_coding	11.0949	17.1466	15.8632	18.1552	12.1035	12.8889
ENSDARG00000005218	wrnip1	protein_coding	95.3551	89.3954	99.6696	117.207	113.234	106.717
ENSDARG00000005220	pdcd6	protein_coding	488.251	577.459	542.099	586.093	452.759	504.569
ENSDARG00000005221	desmb	protein_coding	147.4	254.496	163.256	187.705	172.735	213.623
ENSDARG00000005230	ssr2	protein_coding	2089.47	2327.94	2404.58	3302.31	2579.1	2676.75
ENSDARG00000005232	ccdc85ca	protein_coding	171.644	163.526	163.827	144.97	158.887	155.205
ENSDARG00000005236	srcap	protein_coding	2581.39	2436.22	2512.14	2441.68	2823.7	2621.17
ENSDARG00000005246	asb3	protein_coding	148.281	127.736	162.327	166.146	153.641	135.459
ENSDARG00000005251	rpe	protein_coding	384.997	379.349	381.382	469.716	430.18	450.434
ENSDARG00000005254	kdelr2a	protein_coding	1027.62	1026.7	1038.51	1507.97	1465.8	1470.49
ENSDARG00000005271	zc3h12a	protein_coding	6.68314	12.4115	10.4741	5.72841	12.4115	7.33188
ENSDARG00000005274	rad52	protein_coding	93.9777	74.8172	81.1044	110.401	112.226	115.08
ENSDARG00000005284	fbxl15	protein_coding	106.929	89.8563	122.418	121.306	134.784	102.386
ENSDARG00000005315	celf1	protein_coding	1367.63	1193.49	1312.67	1305.51	1455.26	1341.52
ENSDARG00000005318	stam2	protein_coding	463.875	468.261	466.884	441.942	506.644	472.356
ENSDARG00000005320	nipsnap1	protein_coding	11.0009	23.377	12.3626	33.0028	13.7512	27.634
ENSDARG00000005332	lipib	protein_coding	85.6626	60.5906	60.3063	69.9926	71.0373	84.2374
ENSDARG00000005335	slc22a4	protein_coding	70.7851	66.6213	62.4425	80.1538	62.4575	77.8129
ENSDARG00000005343	ccdc85al	protein_coding	343.788	359.919	384.854	410.327	436.54	386.838
ENSDARG00000005350	dip2ba	protein_coding	995.263	931.735	918.312	889.384	955.936	966.905
ENSDARG00000005355	larp6	protein_coding	729.988	760.299	787.439	889.12	851.231	823.07
ENSDARG00000005356	tyro3	protein_coding	55.6437	44.0512	43.9942	24.3441	40.5735	35.3679
ENSDARG00000005359	sucla2	protein_coding	4673.6	4651.37	5030.95	4697.76	4241.61	4136.92
ENSDARG00000005364	grin3ba	protein_coding	61.2429	60.2222	69.559	43.8908	77.5744	50.9447
ENSDARG00000005368	mcamb	protein_coding	320.001	312.303	318.281	330.997	285.911	305.549
ENSDARG00000005371	gprc6a	protein_coding	19.5306	12.2067	10.6499	17.0893	14.648	22.9383
ENSDARG00000005372	camk4	protein_coding	895.694	833.016	861.573	892.661	927.033	912.021
ENSDARG00000005374	tubgcp4	protein_coding	558.013	548.342	562.51	606.368	649.887	617.313
ENSDARG00000005382	prdm9	protein_coding	275.284	307.317	321.668	247.255	296.306	244.747
ENSDARG00000005394	dnmt3aa	protein_coding	86.1913	115.364	112.366	55.6928	91.4954	63.3475
ENSDARG00000005397	trim3b	protein_coding	1731.87	1686.66	1764.09	1593.07	1644.6	1568.19
ENSDARG00000005414	grapa	protein_coding	60.0691	64.4219	50.5418	59.1985	46.14	64.3259
ENSDARG00000005416	map3k5	protein_coding	1232.47	1228.25	1268.82	1046.6	944.154	963.923
ENSDARG00000005423	pgam1a	protein_coding	1409.93	1518.73	1372.51	2331.15	1841.56	2209.03
ENSDARG00000005425	wdfy1	protein_coding	166.534	136.024	151.033	123.311	176.704	147.099
ENSDARG00000005448	mtfmt	protein_coding	242.461	297.151	303.892	326.319	247.93	251.232
ENSDARG00000005451	gdi2	protein_coding	5520.9	5369.46	5413.72	6495.69	6393.13	6481.03
ENSDARG00000005453	foxp2	protein_coding	761.578	740.638	814.779	641.445	757.17	642.387
ENSDARG00000005454	tacc3	protein_coding	484.057	443.388	335.712	374.946	416.607	545.407
ENSDARG00000005456	katnb1	protein_coding	966.896	921.076	920.755	933.232	940.713	960.323
ENSDARG00000005458	csnk1g2a	protein_coding	1117.99	1076.08	1126.76	1246.54	1139.89	1160.36
ENSDARG00000005462	kif4	protein_coding	381.868	412.57	335.603	595.829	651.478	736.868
ENSDARG00000005463	slc30a1a	protein_coding	545.878	607.931	536.311	709.738	690.346	751.866
ENSDARG00000005464	dnase1l3	protein_coding	81.2624	93.7643	68.1496	85.4297	85.4297	109.423
ENSDARG00000005468	irf2bp1	protein_coding	841.524	803.67	916.944	1021.09	933.732	875.733
ENSDARG00000005476	nav3	protein_coding	621.815	651.865	571.038	402.215	605.634	550.273
ENSDARG00000005479	tenm3	protein_coding	4358.94	3823.01	3986.95	3740.32	4186.42	4051.61
ENSDARG00000005481	nfkbiaa	protein_coding	393.096	551.587	502.55	532.783	445.031	451.178
ENSDARG00000005482	rapgef2	protein_coding	2823.29	2558.92	2753.12	2602.31	2890.9	2677.8
ENSDARG00000005485	ucmab	protein_coding	176.526	181.643	149.315	116.405	307.002	226.708
ENSDARG00000005500	dgcr6	protein_coding	263.207	286.887	277.793	264.118	234.063	245.951
ENSDARG00000005513	naca	protein_coding	34207.1	37752.5	37787.3	37856.6	29179.6	31607.9
ENSDARG00000005518	slc5a9	protein_coding	22.0345	23.2587	18.7887	58.7588	33.0518	53.0985
ENSDARG00000005522	galr1a	protein_coding	35.5059	18.2909	26.9533	27.9743	29.0503	26.9533
ENSDARG00000005525	acy3.2	protein_coding	287.477	299.976	284.982	341.319	298.053	328.666
ENSDARG00000005526	igfn1.1	protein_coding	2544.78	2627.43	3320.4	2613.14	1853.99	1714.1
ENSDARG00000005536	ubr7	protein_coding	970.873	841.972	945.095	1067.78	1018.41	997.601
ENSDARG00000005540	xpo7	protein_coding	1749.01	1519.69	1560.2	1575.08	1686.82	1703.25
ENSDARG00000005541	wif1	protein_coding	217.731	225.472	234.579	208.054	174.185	179.809
ENSDARG00000005544	btbd3a	protein_coding	53.8193	81.9521	81.7551	57.4888	72.1668	52.3232
ENSDARG00000005547	rint1	protein_coding	254.199	251.299	253.483	240.667	214.571	226.583
ENSDARG00000005549	ZNF710	protein_coding	667.852	672.602	676.841	666.902	645.051	649.472
ENSDARG00000005551	hnrnph1l	protein_coding	2220.13	2462.13	2465.67	3091.18	3007.08	2890.98
ENSDARG00000005559	pou4f1	protein_coding	557.277	573.058	590.066	575.031	657.882	589.052
ENSDARG00000005560	ywhah	protein_coding	5676.26	5636.5	5896.04	6680.98	6810.93	6471.41
ENSDARG00000005561	gfm2	protein_coding	506.487	518.203	514.856	499.277	386.625	437.184
ENSDARG00000005565	entpd8	protein_coding	37.5329	44.7507	26.3236	54.8558	36.0893	69.2726
ENSDARG00000005574	vsx2	protein_coding	375.697	345.929	384.805	482.452	472.187	447.153
ENSDARG00000005576	mphosph8	protein_coding	1455.85	1450.91	1439.69	1603.9	1617.72	1626.11
ENSDARG00000005578	ugp2a	protein_coding	265.215	322.361	260.019	142.132	168.507	174.028
ENSDARG00000005586	zbtb20	protein_coding	15.0492	19.0624	15.9476	9.02955	14.046	11.9607
ENSDARG00000005590	mtf2	protein_coding	385.904	334.162	355.306	418.242	422.554	424.883
ENSDARG00000005593	rxrga	processed_transcript	162.183	216.908	203.017	200.988	230.838	198.997
ENSDARG00000005595	adgb	protein_coding	67.2233	81.27	54.8173	43.1433	71.2367	74.7508
ENSDARG00000005606	paxip1	protein_coding	653.092	624.942	607.448	773.201	797.599	825.917
ENSDARG00000005612	aph1b	protein_coding	796.448	710.808	796.595	1004.84	941.084	918.501
ENSDARG00000005616	bfb	protein_coding	19.2172	44.8402	29.9731	64.0575	41.6374	50.5796
ENSDARG00000005619	nek2	protein_coding	86.872	100.771	65.6138	79.0535	80.7909	113.961
ENSDARG00000005625	tmem57a	protein_coding	336.084	328.823	352.84	373.427	345.42	338.379
ENSDARG00000005626	RHOU	protein_coding	31.0856	39.3752	21.2317	26.9409	26.9409	44.3935
ENSDARG00000005627	CABZ01068209.1	protein_coding	33.4101	50.5925	35.6179	33.4101	47.7288	46.0938
ENSDARG00000005629	smyd2b	protein_coding	1421.99	1408.77	1531.47	1506.08	1090.35	1184.32
ENSDARG00000005640	adat3	protein_coding	68.8333	88.6346	67.8742	60.347	63.1757	71.0558
ENSDARG00000005643	gcat	protein_coding	445.506	434.99	496.851	551.625	498.087	464.425
ENSDARG00000005645	robo3	protein_coding	1579.89	1547.06	1588.48	1498.77	1639.76	1542.92
ENSDARG00000005648	olfml2a	protein_coding	39.4691	47.1083	42.4129	25.4639	35.6495	30.6315
ENSDARG00000005651	hrasb	protein_coding	805.294	820.604	805.368	749.158	722.621	742.663
ENSDARG00000005652	man1a1	protein_coding	1110.3	968.715	1016.42	1020.88	1067.72	1065.27
ENSDARG00000005670	ttbk2	protein_coding	245.48	217.352	233.078	124.018	263.379	179.111
ENSDARG00000005673	f3b	protein_coding	127.408	76.4448	110.393	112.471	130.044	108.117
ENSDARG00000005675	sec61al2	protein_coding	518.062	514.007	524.748	677.232	656.955	655.935
ENSDARG00000005679	trip10a	protein_coding	304.564	455.368	317.559	352.861	324.277	396.695
ENSDARG00000005690	slc25a23a	protein_coding	879.521	808.538	877.284	800.774	786.356	762.777
ENSDARG00000005699	ddx19	protein_coding	772.78	725.37	773.047	1067.67	1036.38	1018.78
ENSDARG00000005704	eps8l3	protein_coding	125.019	136.595	89.842	127.335	137.753	192.642
ENSDARG00000005713	ethe1	protein_coding	236.532	222.501	187.577	242.546	163.368	243.451
ENSDARG00000005716	olfml2ba	protein_coding	37.4407	44.6873	39.7429	27.7786	30.1941	29.8072
ENSDARG00000005738	rpf1	protein_coding	511.234	542.877	573.395	722.847	669.449	639.128
ENSDARG00000005739	gpm6ba	protein_coding	1521.26	1425.12	1406.66	1322.2	1416.08	1432.3
ENSDARG00000005749	cand2	protein_coding	929.628	1177.89	1581.82	1055.4	1012.75	683.929
ENSDARG00000005754	ptprfb	protein_coding	2742.5	2723.26	2666.03	2492.35	2701.99	2660.11
ENSDARG00000005762	col14a1a	protein_coding	474.081	539.208	472.989	424.279	477.912	481.342
ENSDARG00000005772	tsr2	protein_coding	1158.31	1059.76	1251.36	1186.97	963.015	946.611
ENSDARG00000005774	pl10	protein_coding	5873.89	6146.06	6696.32	8080.6	7884.03	7161.78
ENSDARG00000005775	scn8aa	protein_coding	3097.18	3049.16	3147.55	2407.46	2893.1	2576.69
ENSDARG00000005776	guk1b	protein_coding	410.601	508.513	397.978	656.961	600.109	720.919
ENSDARG00000005780	npy8br	protein_coding	27.6054	17.9435	24.6329	12.4224	20.704	14.4899
ENSDARG00000005783	ncanb	protein_coding	200.463	201.915	228.551	145.263	226.61	159.711
ENSDARG00000005786	ppm1f	protein_coding	9.24687	7.92589	11.3552	13.2098	17.1728	11.3552
ENSDARG00000005789	enpp1	protein_coding	251.336	196.88	215.806	241.911	214.683	234.904
ENSDARG00000005791	rpl28	protein_coding	22713.1	25820.7	25253.3	25635.9	20400.9	21930.7
ENSDARG00000005799	smim14	protein_coding	261.796	257.301	244.752	221.347	213.482	230.512
ENSDARG00000005800	ampd3a	protein_coding	65.6054	115.704	85.5112	102.583	72.7624	88.0263
ENSDARG00000005821	ncf2	protein_coding	50.9884	50.9884	62.4848	73.6499	59.4865	54.0123
ENSDARG00000005823	slc39a10	protein_coding	368.81	342.907	381.848	324.404	373.743	324.287
ENSDARG00000005827	eif2s1a	protein_coding	972.496	1032.7	1041.91	1239.24	1125.32	1135.84
ENSDARG00000005828	faima	protein_coding	82.1418	90.9428	92.0359	94.8543	96.81	89.9907
ENSDARG00000005834	gatad2b	protein_coding	213.825	269.768	286.364	198.907	298.361	204.316
ENSDARG00000005840	got2b	protein_coding	5111.81	5192.8	5450.51	5729.77	4973.61	5046.1
ENSDARG00000005841	tnni2a.2	protein_coding	124.582	134.084	123.132	174.203	128.805	157.23
ENSDARG00000005842	cd9a	protein_coding	930.567	935.9	977.729	1201.65	972.341	1031.74
ENSDARG00000005846	FO704755.1	protein_coding	7.28936	9.37204	6.72212	6.24803	6.24803	7.68243
ENSDARG00000005853	slc25a6	protein_coding	184.592	840.716	303.122	168.143	234.852	258.256
ENSDARG00000005861	ralgapa2	protein_coding	1435.41	1256.73	1431.48	1231.91	1241.84	1160.5
ENSDARG00000005867	gon4l	protein_coding	1383.29	1212.29	1252.61	1327.31	1508.49	1462.85
ENSDARG00000005870	mmadhc	protein_coding	1262.19	1257.28	1240.93	1203.34	979.738	1102.25
ENSDARG00000005883	rfx1a	protein_coding	1161.95	1230.86	1269.43	1227.04	1232.78	1158.68
ENSDARG00000005891	cyb5r3	protein_coding	387.287	330.611	338.237	321.165	358.949	359.198
ENSDARG00000005894	slc7a9	protein_coding	31.4166	41.551	49.3369	44.5913	55.7392	36.5093
ENSDARG00000005897	dera	protein_coding	146.614	178.583	183.242	212.756	169.764	167.821
ENSDARG00000005908	clk4b	protein_coding	1759.54	1773.01	1780.05	1750.57	1562.04	1640.81
ENSDARG00000005913	TGM1	protein_coding	18.0833	27.125	25.2166	49.7291	16.5764	25.2166
ENSDARG00000005915	tcf3a	protein_coding	97.8882	88.752	99.6034	70.4795	63.9537	62.8267
ENSDARG00000005916	srpk3	protein_coding	878.223	825.97	836.674	921.309	783.8	865.035
ENSDARG00000005924	serpina10a	protein_coding	1559.92	1625.57	1785.93	1479.69	1403.62	1284.99
ENSDARG00000005926	ak2	protein_coding	1829.14	2015.09	1863.56	2000.85	1912.62	2015.34
ENSDARG00000005927	tbc1d17	protein_coding	508.256	541.343	523.345	385.098	362.121	374.284
ENSDARG00000005941	yes1	protein_coding	1515.33	1503.07	1462.13	1706.41	1595.03	1702.88
ENSDARG00000005942	v2rl1	protein_coding	8.82817	8.82817	6.34333	10.0893	6.30583	11.1008
ENSDARG00000005943	htra4	protein_coding	56.9964	62.4247	54.1613	56.9964	61.52	65.2146
ENSDARG00000005945	sart1	protein_coding	1834.22	1848.5	1831.27	2015.16	1997.07	2017.13
ENSDARG00000005948	ankmy2a	protein_coding	204.96	175.092	173.795	196.72	181.271	205.835
ENSDARG00000005972	ric8b	protein_coding	429.294	388.989	391.54	469.599	454.602	482.224
ENSDARG00000005980	sfswap	protein_coding	4276.11	4575.31	5181.5	4000.93	3565.43	3224.15
ENSDARG00000005989	rgl1	protein_coding	460.393	353.73	362.918	308.017	374.41	377.618
ENSDARG00000005993	prc1b	protein_coding	125.435	129.947	109.706	125.435	141.679	155.14
ENSDARG00000006003	mycla	protein_coding	486.337	588.129	473.556	593.349	593.349	670.105
ENSDARG00000006008	dct	protein_coding	744.205	785.906	702.355	1051.08	959.126	1093.28
ENSDARG00000006010	bmi1a	protein_coding	400.892	421.991	425.601	415.662	421.991	404.748
ENSDARG00000006011	klhl42	protein_coding	82.7559	74.5825	80.2601	72.5392	58.2357	63.6208
ENSDARG00000006019	tktb	protein_coding	3341.27	3207.66	3362.04	3672.36	3626.18	3553.4
ENSDARG00000006025	tp53i11b	protein_coding	867.909	811.306	786.11	778.812	792.439	838.581
ENSDARG00000006029	lta4h	protein_coding	366.586	378.772	280.657	412.283	517.892	613.506
ENSDARG00000006031	abat	protein_coding	1625.84	1608.47	1644.51	1073.55	1218.76	1124.81
ENSDARG00000006038	aebp2	protein_coding	564.546	621.169	557.312	683.709	710.753	740.716
ENSDARG00000006040	cyp20a1	protein_coding	470.23	521.241	533.707	767.95	618.626	639.37
ENSDARG00000006044	ust	protein_coding	90.6796	76.2533	90.2519	95.8318	89.6491	85.3996
ENSDARG00000006052	malt1a	protein_coding	98.317	109.353	115.626	160.518	144.466	136.558
ENSDARG00000006060	aim1b	protein_coding	605.979	543.628	506.034	448.152	503.684	538.88
ENSDARG00000006062	akap1b	protein_coding	969.94	963.91	1022.76	803.09	783.993	750.16
ENSDARG00000006065	znf385b	protein_coding	735.725	719.028	700.472	743.03	785.817	793.421
ENSDARG00000006074	uck2a	protein_coding	804.384	723.65	743.481	884.133	950.099	940.523
ENSDARG00000006079	gpr37l1a	protein_coding	76.5147	121.98	91.9824	65.4256	77.6236	74.8484
ENSDARG00000006092	rad21a	protein_coding	4082.45	4053.02	3721.27	4410	4356.83	4791.41
ENSDARG00000006093	cdk15	protein_coding	110.977	143.196	109.78	88.3039	88.3039	101.4
ENSDARG00000006094	igf2r	protein_coding	201.172	221.041	247.221	166.402	218.558	162.666
ENSDARG00000006109	si:dkeyp-104h9.7	protein_coding	18.0988	19.0038	19.8908	17.1939	11.7642	13.2605
ENSDARG00000006110	chd	protein_coding	58.4583	60.8941	61.5823	48.7153	47.9033	46.8026
ENSDARG00000006112	myof	protein_coding	263.899	287.13	280.88	238.81	274.121	250.747
ENSDARG00000006120	tbx2b	protein_coding	918.932	864.303	818.032	999.899	1021.36	1100.96
ENSDARG00000006124	kdm5c	protein_coding	3261.12	3054.54	3228.4	3435.03	3582.04	3429.26
ENSDARG00000006125	csnk1db	protein_coding	3275.21	3237.83	3192.47	3467.87	3180.32	3387.56
ENSDARG00000006128	cep170aa	protein_coding	1189.28	1078.7	1161.83	1210.39	1387.33	1263.29
ENSDARG00000006137	star	protein_coding	73.1637	85.1756	69.5974	40.4038	52.4157	52.1981
ENSDARG00000006151	pde11al	protein_coding	83.7347	73.4113	81.0775	53.9114	67.676	58.4106
ENSDARG00000006169	lrrk2	protein_coding	594.475	561.112	553.901	425.636	463.043	462.903
ENSDARG00000006174	lrrc23	protein_coding	15.3731	18.2555	12.4894	22.0988	14.4123	23.938
ENSDARG00000006181	hif1aa	protein_coding	464.997	438.081	451.442	403.74	366.614	384.641
ENSDARG00000006192	gatad2ab	protein_coding	515.031	459.582	483.909	513.965	548.087	533.613
ENSDARG00000006196	sav1	protein_coding	357.618	401.429	424.006	374.938	352.524	324.875
ENSDARG00000006200	eif4g1a	protein_coding	3762.36	3699.24	4050.89	4597.67	4631.2	4249.64
ENSDARG00000006202	erbb3a	protein_coding	320.227	386.027	362.918	359.707	357.514	347.416
ENSDARG00000006206	pou4f3	protein_coding	69.2554	87.8361	66.3053	76.8566	50.6747	73.4094
ENSDARG00000006207	gpx1b	protein_coding	174.966	236.357	148.555	224.079	227.149	308.838
ENSDARG00000006215	akr1b1	protein_coding	1288.2	1358.35	1186.41	1262.69	1038.43	1276.73
ENSDARG00000006219	gnl3	protein_coding	1222.83	1146.56	1217.02	1294.35	1181.52	1203.18
ENSDARG00000006220	ugt1ab	protein_coding	241.453	304.052	189.205	549.976	377.084	652.152
ENSDARG00000006225	ddx39aa	protein_coding	1851.35	1995.17	1938.88	2490.26	2512.05	2479.25
ENSDARG00000006235	brms1la	protein_coding	785.697	730.507	723.508	639.194	655.249	677.666
ENSDARG00000006240	slc27a1a	protein_coding	950.775	883.009	881.418	777.253	730.023	783.05
ENSDARG00000006242	ptp4a1	protein_coding	3751.14	3505.48	3633.96	4558.02	4227.2	4380.16
ENSDARG00000006251	ell2	protein_coding	531.749	548.269	510.401	668.042	569.952	652.77
ENSDARG00000006253	mier3a	protein_coding	401.79	400.778	420.922	376.488	436.2	386.339
ENSDARG00000006257	vldlr	protein_coding	2266.58	2186.28	2305.54	2380.34	2579.18	2392.36
ENSDARG00000006260	tuba8l4	protein_coding	7902.13	8200.05	7863.4	11029.4	11437.5	11497.7
ENSDARG00000006266	stat1a	protein_coding	1293.66	1280.57	1236.66	1046	1046	1088.66
ENSDARG00000006272	mpp5a	protein_coding	176.946	191.981	189.363	207.015	186.198	191.092
ENSDARG00000006279	rragd	protein_coding	32.558	35.8138	38.7002	43.4106	32.558	33.1716
ENSDARG00000006283	waslb	protein_coding	652.428	625.673	692.861	744.015	746.073	687.03
ENSDARG00000006288	prdm5	protein_coding	13.6014	16.7402	26.7619	14.6477	12.5551	7.64627
ENSDARG00000006290	ndufs5	protein_coding	2562.97	2656.3	2735.41	2631.14	2389.29	2391.63
ENSDARG00000006292	maats1	protein_coding	51.4434	51.4434	42.8626	50.3936	22.0472	40.0051
ENSDARG00000006299	arhgef7a	protein_coding	1344.75	1507.09	1582.83	1455.26	1654.77	1395.71
ENSDARG00000006300	psmd9	protein_coding	224.435	237.312	278.317	316.417	275.025	244.614
ENSDARG00000006301	raph1a	protein_coding	1127.97	1124.97	1211.18	1300.66	1400.48	1255.26
ENSDARG00000006307	shisa4	protein_coding	884.298	594.174	694.531	403.853	488.569	463.595
ENSDARG00000006308	ptpn18	protein_coding	4.70282	4.70282	5.31596	7.52451	9.40564	7.44234
ENSDARG00000006314	itgav	protein_coding	615.03	666.751	617.235	477.857	667.875	586.106
ENSDARG00000006316	rpl23a	protein_coding	34633.1	39365.4	39278.2	42962.4	32921.3	35353.7
ENSDARG00000006332	snx14	protein_coding	1137.13	1148.3	1102.57	998.48	957.536	1013.38
ENSDARG00000006345	MED17	protein_coding	322.96	376.948	331.929	347.062	359.594	371.346
ENSDARG00000006350	nkx1.2la	protein_coding	9.70979	4.04574	11.1228	16.183	14.5647	8.65107
ENSDARG00000006353	itga5	protein_coding	121.117	108.8	113.014	145.751	127.276	138.345
ENSDARG00000006356	slc18a3a	protein_coding	410.461	383.948	485.761	425.191	397.696	336.061
ENSDARG00000006368	crlf1b	protein_coding	65.9645	106.707	93.8081	86.3359	96.0365	81.4378
ENSDARG00000006370	atp6v1h	protein_coding	2502.56	2497.12	2480.56	2757.45	2470.82	2630.49
ENSDARG00000006383	stxbp5l	protein_coding	1167.39	1209.52	1239.75	985.498	1113.95	1004.25
ENSDARG00000006385	triobpb	protein_coding	250.583	270.516	259.171	236.345	233.498	235.994
ENSDARG00000006389	smad2	protein_coding	1047.84	928.005	1004.64	976.535	1057.75	997.576
ENSDARG00000006392	exosc9	protein_coding	483.299	474.951	494.805	574.208	520.405	529.301
ENSDARG00000006395	rbm25b	protein_coding	2487.33	2501.2	2750.77	3088.8	2795	2664.23
ENSDARG00000006396	nrcama	protein_coding	747.481	710.883	723.16	514.586	727.518	616.76
ENSDARG00000006397	laptm4a	protein_coding	3867.72	3449.75	3594.26	3811.73	3660.74	3796.27
ENSDARG00000006399	ywhae1	protein_coding	5291.27	5354.96	5615.16	5924.39	5540.33	5431.07
ENSDARG00000006408	hmgb3b	protein_coding	1332.13	1241.61	1210.77	1321.15	1155.67	1312.49
ENSDARG00000006409	mapk12b	protein_coding	8.11066	17.0324	13.5624	21.0877	16.2213	16.0283
ENSDARG00000006413	rpl38	protein_coding	18367.7	19672.1	19459.8	20987.9	15965.3	17880.8
ENSDARG00000006420	atrnl1b	protein_coding	1664.72	1561.43	1589.48	1556.41	1607.56	1604.44
ENSDARG00000006422	esyt3	protein_coding	134.387	150.732	125.548	105.33	114.411	124.446
ENSDARG00000006427	fabp2	protein_coding	2155.16	1578.01	701.514	2815.59	1760.66	5853.02
ENSDARG00000006434	polr1e	protein_coding	533.742	536.502	573.761	535.582	484.049	474.874
ENSDARG00000006447	slc19a3a	protein_coding	15.3772	16.1866	11.1203	18.6146	23.4705	29.6542
ENSDARG00000006456	pdgfrl	protein_coding	220.289	243.624	214.264	249.225	194.153	237.834
ENSDARG00000006467	pcdh8	protein_coding	98.1996	100.483	77.9433	158.718	132.455	184.787
ENSDARG00000006468	grap2a	protein_coding	39.425	43.6192	32.1877	40.2639	46.9745	56.0304
ENSDARG00000006474	saxo2	protein_coding	26.7285	19.0918	19.6419	10.1823	16.5462	14.9279
ENSDARG00000006477	ddi2	protein_coding	1039.37	941.773	992.898	971.051	1060.84	1011.34
ENSDARG00000006487	anp32a	protein_coding	6499.97	6335.49	6420.37	7126.27	6709.04	6911.1
ENSDARG00000006491	agpat9l	protein_coding	78.7433	92.2126	64.6658	44.5521	93.2487	84.9342
ENSDARG00000006494	asb7	protein_coding	53.0854	55.9292	51.6903	55.9292	64.4608	63.2943
ENSDARG00000006497	rtn1a	protein_coding	14095.4	12733.4	13290.1	13561.3	13539.2	13659.3
ENSDARG00000006508	pip5k1bb	protein_coding	247.195	240.566	242.844	237.724	229.2	234.398
ENSDARG00000006514	her6	protein_coding	1147.1	1098.19	1097.95	761.013	803.911	799.569
ENSDARG00000006522	otop2	protein_coding	149.954	180.122	143.13	141.081	135.757	158.909
ENSDARG00000006524	supt6h	protein_coding	2390.77	2448.01	2381.77	2414.71	2512.54	2501.87
ENSDARG00000006526	fn1b	protein_coding	841.594	933.072	743.898	1212.99	1066.63	1354.98
ENSDARG00000006527	brd3a	protein_coding	1285.06	1173.15	1226.89	1349.02	1321.04	1335.97
ENSDARG00000006545	rgp1	protein_coding	253.071	234.043	241.75	238.8	267.342	254.363
ENSDARG00000006546	ak4	protein_coding	518.756	799.579	551.326	392.131	332.903	422.063
ENSDARG00000006553	rras	protein_coding	366.055	373.173	352.078	378.257	384.358	400.268
ENSDARG00000006566	nlk1	protein_coding	1265.52	1296.47	1220.53	1418.43	1361.2	1458.25
ENSDARG00000006567	dus4l	protein_coding	111.717	94.6609	102.017	122.803	91.2497	106.707
ENSDARG00000006568	kcnmb2	protein_coding	72.828	74.8795	75.0673	58.4675	47.1843	51.6697
ENSDARG00000006584	phf8	protein_coding	797.463	735.534	845.865	834.402	882.207	776.834
ENSDARG00000006585	DMWD	protein_coding	79.2854	95.6088	91.7698	61.796	111.932	78.9048
ENSDARG00000006588	zgc:111983	protein_coding	2207.26	4061.52	2776.57	2950.01	4470.2	3915.95
ENSDARG00000006598	sgk2b	protein_coding	637.331	711.941	556.226	580.699	367.656	559.564
ENSDARG00000006600	lsm14aa	protein_coding	640.872	632.24	665.487	608.504	655.976	604.314
ENSDARG00000006601	kaznb	protein_coding	375.929	357.978	395.841	295.675	427.672	329.551
ENSDARG00000006602	chrna2a	protein_coding	45.6152	69.9433	62.1503	58.7929	62.8476	55.2448
ENSDARG00000006603	csrp1a	protein_coding	342.693	380.411	334.988	335.15	355.625	372.105
ENSDARG00000006604	pvrl3b	protein_coding	144.227	131.775	139.745	151.49	149.415	148.419
ENSDARG00000006607	gpr27	protein_coding	504.35	480.869	527.938	462.491	528.853	461.334
ENSDARG00000006609	map2k2a	protein_coding	793.896	739.212	797.746	926.7	1040.95	943.163
ENSDARG00000006615	hnf1ba	protein_coding	71.3897	92.8066	88.248	126.122	72.5796	88.248
ENSDARG00000006617	napga	protein_coding	758.76	672.537	653.598	668.479	702.968	749.223
ENSDARG00000006621	pspc1	protein_coding	842.066	859.362	826.064	954.948	903.969	956.784
ENSDARG00000006624	ppp2r2ab	protein_coding	1099.61	1013.68	1078.95	1273.33	1374.05	1294.31
ENSDARG00000006636	slitrk2	protein_coding	652.37	668.68	693.164	601.524	621.671	582.675
ENSDARG00000006639	lnpb	protein_coding	376.296	409.894	412.526	369.576	357.097	345.855
ENSDARG00000006640	eomesa	protein_coding	493.409	533.787	574.708	636.211	721.893	605.17
ENSDARG00000006642	drg2	protein_coding	960.705	1082.68	1090.19	988.931	993.971	927.502
ENSDARG00000006666	BUD13	protein_coding	348.099	339.331	342.144	418.245	384.049	402.59
ENSDARG00000006672	znf395	protein_coding	552.404	607.35	581.953	688.788	714.298	698.14
ENSDARG00000006677	ripk1l	protein_coding	15.7037	6.54319	12.9906	18.3209	20.9382	15.2831
ENSDARG00000006678	pth2r	protein_coding	72.9818	99.5206	80.1844	73.9296	85.3034	84.4046
ENSDARG00000006683	arhgef6	protein_coding	472.73	490.953	537.339	526.327	508.104	463.641
ENSDARG00000006691	rpl12	protein_coding	38690.8	43882.3	40340.2	42712.5	33618.9	38706.1
ENSDARG00000006712	wipf2b	protein_coding	1104.43	996.535	1061.98	1016.89	982.284	987.316
ENSDARG00000006719	specc1la	protein_coding	1319.2	1175.07	1264.84	1054.96	1260.15	1134.96
ENSDARG00000006747	tmem178b	protein_coding	1546.71	1439.27	1455.22	1282.89	1502.03	1423.25
ENSDARG00000006754	mllt3	protein_coding	248.383	248.383	257.376	316.587	322.695	308.459
ENSDARG00000006757	klhl41b	protein_coding	3733.58	4232.08	4780.49	4052.36	3096.02	2945.26
ENSDARG00000006758	zgc:77415	protein_coding	1078.61	1112.7	1138.35	1191.3	1200.77	1151.03
ENSDARG00000006760	slc24a3	protein_coding	247.728	228.763	228.634	212.169	232.319	231.165
ENSDARG00000006766	snd1	protein_coding	2912.08	2971.75	2906.75	2902.83	2699.16	2832.86
ENSDARG00000006773	elovl4a	protein_coding	336.069	306.55	329.408	296.331	428.034	347.024
ENSDARG00000006775	CASS4	protein_coding	44.1912	74.0502	51.9107	47.7743	60.9123	59.4462
ENSDARG00000006782	rb1	protein_coding	486.588	371.142	461.171	489.45	540.017	473.748
ENSDARG00000006786	copz2	protein_coding	688.421	720.353	698.479	725.049	664.002	699.544
ENSDARG00000006791	arntl1a	protein_coding	733.516	656.854	688.738	749.197	793.626	777.126
ENSDARG00000006797	nt5dc1	protein_coding	1167.07	1069.07	1148.93	1248.08	1276.08	1226.92
ENSDARG00000006811	sult1st6	protein_coding	196.877	216.306	161.359	257.754	243.506	320.402
ENSDARG00000006812	wdr26b	protein_coding	1534.57	1535.54	1574.23	1465.66	1482.16	1437.21
ENSDARG00000006818	urod	protein_coding	119.365	132.929	128.279	160.962	131.12	142.655
ENSDARG00000006832	galnt9	protein_coding	925.567	818.376	891.543	912.518	916.246	892.616
ENSDARG00000006837	mycn	protein_coding	2063.77	2150.54	1983.08	1901.85	1850.86	1993.14
ENSDARG00000006838	eef1a2	protein_coding	64.8209	132.167	78.4006	68.1882	58.9281	74.837
ENSDARG00000006840	gnmt	protein_coding	435.633	443.756	380.123	279.252	274.174	320.052
ENSDARG00000006848	PARP9	protein_coding	209.741	484.963	399.754	303.869	316.147	247.281
ENSDARG00000006849	asic2	protein_coding	346.769	245.951	323.137	267.001	270.325	242.804
ENSDARG00000006859	nkain1	protein_coding	1259.18	1258.31	1299.84	1442.28	1348.56	1350.54
ENSDARG00000006862	kifap3b	protein_coding	888.114	661.47	757.653	775.305	780.432	786.906
ENSDARG00000006863	CCDC108	protein_coding	61.1117	62.992	52.1177	45.1286	55.4706	59.5631
ENSDARG00000006865	glra4a	protein_coding	312.86	338.654	298.051	311.196	247.126	302.858
ENSDARG00000006868	trh	protein_coding	614.844	668.964	660.49	625.491	538.543	563.558
ENSDARG00000006869	stx17	protein_coding	25.3987	79.0182	36.1436	32.9243	35.7463	42.5218
ENSDARG00000006878	phf21aa	protein_coding	487.844	485.68	549.139	528.948	564.644	484.426
ENSDARG00000006889	mpped2a	protein_coding	624.847	561.187	609.567	656.188	726.703	670.83
ENSDARG00000006891	kcns3a	protein_coding	126.235	111.18	152.834	121.603	114.654	91.5274
ENSDARG00000006892	myo3b	protein_coding	86.176	104.369	74.1506	84.261	61.2807	91.9049
ENSDARG00000006894	oprk1	protein_coding	15.9115	26.5191	29.4128	26.5191	34.4748	21.1169
ENSDARG00000006896	lhx6	protein_coding	142.688	162.785	157.238	169.819	139.673	149.277
ENSDARG00000006899	far1	protein_coding	273.111	285.963	278.239	279.537	324.52	302.515
ENSDARG00000006900	impdh2	protein_coding	892.446	905.913	979.024	1219.26	1038.79	1033.6
ENSDARG00000006901	AEBP1	protein_coding	302.07	336.841	353.402	421.594	290.117	315.669
ENSDARG00000006911	wnt8b	protein_coding	50.9524	51.9714	59.8598	60.1238	49.9333	47.1028
ENSDARG00000006915	arl8ba	protein_coding	689.825	728.853	750.225	747.391	624.452	645.686
ENSDARG00000006916	VMAC	protein_coding	29.525	19.2555	25.707	25.674	23.1066	22.591
ENSDARG00000006921	lrp5	protein_coding	612.913	552.885	603.923	513.92	524.451	500.421
ENSDARG00000006923	cacna1ab	protein_coding	719.278	684.494	759.895	470.823	703.128	531.283
ENSDARG00000006924	FBXO38	protein_coding	730.885	762.291	748.156	641.428	719.465	677.753
ENSDARG00000006944	gdpd3b	protein_coding	8.89516	8.89516	11.1296	14.8253	6.91846	8.09429
ENSDARG00000006963	cse1l	protein_coding	1426.03	1387.94	1488.68	1767.91	1859.88	1713.65
ENSDARG00000006978	zak	protein_coding	32.2924	31.1391	28.6136	28.8325	32.2924	33.816
ENSDARG00000006981	ccdc113	protein_coding	28.5378	23.9718	18.3966	15.9812	22.8302	27.157
ENSDARG00000006983	celf3b	protein_coding	756.017	766.209	741.507	834.769	767.135	821.378
ENSDARG00000006990	CRELD1	protein_coding	457.704	537.636	568.535	702.257	711.773	616.876
ENSDARG00000007009	hoxa11b	protein_coding	108.296	103.235	121.528	109.308	104.247	92.8753
ENSDARG00000007018	ms4a17a.6	protein_coding	18.682	17.583	27.2991	26.3745	23.0777	16.3794
ENSDARG00000007024	uox	protein_coding	474.923	671.944	517.383	837.856	773.565	879.02
ENSDARG00000007025	ttc9c	protein_coding	148.99	145.485	139.204	156.878	133.215	152.896
ENSDARG00000007034	hnrpkl	protein_coding	1909.77	1916.34	1996.97	2249.66	2302.24	2180.16
ENSDARG00000007040	tmigd1	protein_coding	69.5278	124.367	110.287	108.698	124.367	98.0327
ENSDARG00000007045	cnot4a	protein_coding	764.282	662.713	718.949	691.877	731.096	704.033
ENSDARG00000007065	mrps18b	protein_coding	574.136	514.743	589.965	628.58	625.611	577.842
ENSDARG00000007077	si:dkey-145p14.5	protein_coding	302.088	305.002	327.381	314.716	313.745	291.348
ENSDARG00000007080	rhcgl1	protein_coding	701.588	849.189	473.68	450.473	460.057	741.82
ENSDARG00000007081	pias4a	protein_coding	1159.98	1166.94	1120.74	1233.53	1348.84	1339.06
ENSDARG00000007092	xab2	protein_coding	515.752	523.522	537.433	513.809	534.206	506.546
ENSDARG00000007097	her13	protein_coding	77.305	68.6082	54.8477	81.1702	76.3387	104.521
ENSDARG00000007098	itm2ba	protein_coding	6856.97	6228.08	6567.61	6595.1	6115.7	6319.3
ENSDARG00000007099	cx43.4	protein_coding	678.548	794.025	696.804	782.573	894.233	881.221
ENSDARG00000007108	lipia	protein_coding	90.6072	80.9682	80.9207	82.896	87.7155	90.2577
ENSDARG00000007125	asb6	protein_coding	140.322	147.764	129.815	136.07	128.629	146.748
ENSDARG00000007127	acat2	protein_coding	580.725	476.216	526.261	742.337	714.324	727.67
ENSDARG00000007129	slc6a16a	protein_coding	107.342	143.524	131.002	88.0443	94.0747	86.2293
ENSDARG00000007130	mrto4	protein_coding	372.431	356.79	451.147	398.823	371.453	310.995
ENSDARG00000007135	cnot3a	protein_coding	1302.12	1284.85	1345.41	1322.27	1366.41	1292.26
ENSDARG00000007136	sh3bp5lb	protein_coding	219.165	209.888	217.316	148.429	209.888	174.198
ENSDARG00000007141	psmc3	protein_coding	1739.6	1936.3	2167.85	2596.35	2339.04	2086.33
ENSDARG00000007149	nadl1.2	protein_coding	922.551	792.323	897.225	601.24	858.045	684.422
ENSDARG00000007151	kcnk2b	protein_coding	57.5226	90.3927	70.7026	51.6529	73.9576	63.0361
ENSDARG00000007169	itgb1bp1	protein_coding	334.272	270.779	250.61	279.182	238.099	309.514
ENSDARG00000007171	aig1	protein_coding	359.955	354.403	359.87	339.598	344.224	339.337
ENSDARG00000007172	plxna3	protein_coding	983.657	917.857	930.727	782.911	1037.19	919.967
ENSDARG00000007175	recql	protein_coding	520.154	534.037	478.639	451.664	445.185	493.766
ENSDARG00000007179	sash1a	protein_coding	1101.34	974.858	973.422	824.721	1018.05	975.367
ENSDARG00000007180	slc30a4	protein_coding	508.7	551.001	527.36	449.044	462.06	457.291
ENSDARG00000007181	nadk2	protein_coding	420.727	343.731	364.383	351.981	319.899	350.201
ENSDARG00000007184	zbtb16a	protein_coding	815.934	671.119	703.243	614.922	590.066	633.844
ENSDARG00000007186	ppp1r8a	protein_coding	72.0594	80.2948	72.8565	56.6181	79.2654	69.9423
ENSDARG00000007195	GRM2	protein_coding	1609.88	1472.14	1551	1413.26	1495.1	1442.79
ENSDARG00000007196	rae1	protein_coding	696.404	764.412	717.928	897.709	956.649	941.798
ENSDARG00000007198	mta1	protein_coding	565.264	460.098	538.885	565.264	551.179	528.235
ENSDARG00000007204	si:ch211-195b21.5	protein_coding	1075.14	1068.3	1035.4	1047.77	1093.71	1108.04
ENSDARG00000007207	cnpy2	protein_coding	268.72	237.938	274.055	306.158	256.241	258.429
ENSDARG00000007216	abce1	protein_coding	3503.93	3676.01	3975.64	4489.91	4249.93	3943.38
ENSDARG00000007217	wdr55	protein_coding	304.433	304.433	345.718	335.997	282.033	271.074
ENSDARG00000007219	actn1	protein_coding	731.999	925.043	826.6	973.059	1099.47	1029.68
ENSDARG00000007220	ncam1b	protein_coding	1295.56	1222.37	1268.99	1148.2	1299.51	1211.35
ENSDARG00000007221	pbk	protein_coding	131.075	121.332	99.3633	193.955	231.152	268.733
ENSDARG00000007231	ryk	protein_coding	528.011	455.654	424.423	446.853	501.61	547.148
ENSDARG00000007241	mycb	protein_coding	1120.32	1200.97	1267.03	1478.39	1189.45	1214
ENSDARG00000007244	ACP2	protein_coding	355.596	370.962	321.634	260.112	284.258	307.056
ENSDARG00000007245	rundc3aa	protein_coding	98.6911	93.3274	94.1524	84.7456	98.6911	93.2202
ENSDARG00000007247	ric8a	protein_coding	769.943	675.978	789.501	803.502	771.861	719.624
ENSDARG00000007250	use1	protein_coding	379.417	401.017	360.965	372.843	385.991	409.945
ENSDARG00000007257	rab5ab	protein_coding	257.953	281.311	298.356	294.514	328.027	280.632
ENSDARG00000007264	gbas	protein_coding	3557.25	3812.87	3896.6	3340.19	3098.01	3040.35
ENSDARG00000007271	mynn	protein_coding	629.861	642.556	574.484	611.307	665.992	706.585
ENSDARG00000007275	si:ch211-251b21.1	protein_coding	13862.9	14032.3	14595.5	12377.4	10884.9	11091.8
ENSDARG00000007276	ela3l	protein_coding	2721.22	1874.19	1092.95	2222.53	4235.16	6339.38
ENSDARG00000007277	myf5	protein_coding	114.074	141.197	117.836	84.5585	92.5357	95.2714
ENSDARG00000007278	ect2	protein_coding	280.497	210.837	183.033	154.18	195.047	230.406
ENSDARG00000007279	yipf5	protein_coding	335.347	350.969	400.403	445.741	475.943	394.642
ENSDARG00000007285	mrpl57	protein_coding	668.846	728.373	752.337	978.054	803.608	822.491
ENSDARG00000007289	METRNL	protein_coding	39.4084	59.1126	41.4632	43.5567	36.2972	46.2845
ENSDARG00000007294	aco2	protein_coding	9156.96	7508.64	8616.95	8220.47	8860	8212.36
ENSDARG00000007302	sh3gl3b	protein_coding	126.499	106.87	99.0365	105.779	129.77	137.551
ENSDARG00000007315	tmpoa	protein_coding	299.54	345.101	274.401	405.203	435.254	492.065
ENSDARG00000007320	rpl7	protein_coding	47481.4	50719.6	51047.4	52270.8	44519.5	46374.6
ENSDARG00000007323	chmp4bb	protein_coding	946.863	944.893	1023.05	1070.02	1055.24	982.452
ENSDARG00000007329	tbx16	protein_coding	30.009	36.2177	26.0922	15.5219	36.2177	29.9577
ENSDARG00000007344	tcap	protein_coding	1288.83	1128.37	1007.58	1646.46	973.024	1514.89
ENSDARG00000007347	degs1	protein_coding	839.51	835.832	946.159	1133.75	1035.36	959.21
ENSDARG00000007356	fgf20a	protein_coding	78.7133	69.1141	88.5492	95.9918	84.4728	75.0064
ENSDARG00000007359	UBL4A	protein_coding	352.854	365.337	348.473	438.571	367.001	413.361
ENSDARG00000007362	sft2d1	protein_coding	247.504	235.077	227.892	244.397	278.571	276.174
ENSDARG00000007366	amdhd1	protein_coding	170.449	156.993	140.007	145.779	145.779	170.327
ENSDARG00000007369	tcf7l1b	protein_coding	277.31	247.832	239.061	269.668	329.715	326.992
ENSDARG00000007370	dysf	protein_coding	60.368	63.785	48.2872	45.5607	43.2827	57.0667
ENSDARG00000007377	odc1	protein_coding	2431.64	1910.92	2355.71	3382.27	3325.22	3068.76
ENSDARG00000007382	ubtd1a	protein_coding	275.813	330.429	277.938	327.699	227.568	296.614
ENSDARG00000007383	kcnk6	protein_coding	106.553	85.7058	81.1614	63.7003	81.073	84.6151
ENSDARG00000007385	cct7	protein_coding	8073.83	8168	9123.21	9343.12	9352.93	8320.89
ENSDARG00000007387	irf2a	protein_coding	278.666	255.267	268.895	324.402	339.292	329.067
ENSDARG00000007396	rnd3b	protein_coding	192.72	182.379	156.367	177.678	125.033	178.705
ENSDARG00000007398	LRRK1	protein_coding	85.5632	94.1195	94.9007	46.4486	66.0059	52.359
ENSDARG00000007405	strap	protein_coding	1303.77	1319.66	1363.15	1440.22	1339.28	1336.4
ENSDARG00000007406	phox2a	protein_coding	304.081	281.736	308.8	270.078	264.249	253.216
ENSDARG00000007407	barx1	protein_coding	15.9653	18.246	27.184	20.5268	13.6845	10.5228
ENSDARG00000007409	ppifa	protein_coding	571.526	546.07	533.393	593.698	436.856	533.393
ENSDARG00000007412	slc2a1b	protein_coding	171.327	177.038	174.228	114.218	187.317	146.212
ENSDARG00000007413	arid2	protein_coding	1251.22	1220.94	1310.47	1207.27	1493.45	1266.44
ENSDARG00000007418	chmp4c	protein_coding	50.2662	73.4661	43.4486	32.8664	52.1996	57.9315
ENSDARG00000007421	ftcd	protein_coding	316.211	318.88	221.102	384.257	294.864	483.427
ENSDARG00000007425	apol1	protein_coding	184.577	236.585	169.647	112.174	125.431	146.112
ENSDARG00000007429	ndor1	protein_coding	309.461	333.071	326.132	405.588	371.016	381.871
ENSDARG00000007430	prdm12b	protein_coding	344.816	338.481	381.203	451.609	436.224	397.777
ENSDARG00000007436	avpr2aa	protein_coding	38.3252	51.4995	40.913	22.7556	50.3018	36.7382
ENSDARG00000007438	ube2ib	protein_coding	2328.48	2182.84	2320.56	2598.34	2513.53	2482.81
ENSDARG00000007443	fbxl18	protein_coding	181.857	170.124	184.101	192.612	217.055	195.352
ENSDARG00000007444	ift81	protein_coding	76.3656	113.021	115.89	83.4931	90.6205	69.7303
ENSDARG00000007449	slc25a39	protein_coding	798.063	846.431	850.778	829.018	738.088	755.673
ENSDARG00000007461	srgap1	protein_coding	105.036	86.0536	102.727	86.0536	110.098	90.0834
ENSDARG00000007465	tdrd1	protein_coding	10.5892	17.2075	15.1097	13.2365	23.8258	15.8652
ENSDARG00000007477	fbxo8	protein_coding	459.398	562.295	554.186	499.933	403.273	411.791
ENSDARG00000007480	rpe65a	protein_coding	607.627	675.645	646.594	1042.94	647.304	814.197
ENSDARG00000007485	epc2	protein_coding	763.378	837.994	810.149	734.679	775.814	745.337
ENSDARG00000007490	adrb1	protein_coding	104.028	119.858	102.588	85.9361	105.159	103.472
ENSDARG00000007494	st3gal2l	protein_coding	51.9112	68.8125	77.8638	101.408	86.921	72.0654
ENSDARG00000007496	ufl1	protein_coding	779.621	667.83	734.495	772.816	721.295	733.467
ENSDARG00000007523	kmt2e	protein_coding	2367.61	2311.16	2403.96	2276.89	2344.43	2248.19
ENSDARG00000007526	ndufs2	protein_coding	4466.55	4345.73	4632.81	4701.63	4187.45	4219.61
ENSDARG00000007531	zcchc9	protein_coding	443.566	486.217	501.165	433.141	385.751	378.775
ENSDARG00000007553	opn4.1	protein_coding	607.162	849.155	636.664	1074.8	824.083	1061.41
ENSDARG00000007560	sema3bl	protein_coding	101.894	68.3156	83.7729	72.9472	89.1577	80.3184
ENSDARG00000007561	cdh23	protein_coding	73.5475	60.6444	75.1759	49.0316	69.6765	51.9256
ENSDARG00000007566	appbp2	protein_coding	682.791	627.893	639.152	567.277	656.486	625.162
ENSDARG00000007576	crybb1l1	protein_coding	3201.6	5421.71	6592.17	19165.9	15154.2	10771
ENSDARG00000007582	si:ch1073-155h21.1	protein_coding	16.0439	9.16794	11.7802	13.7519	19.8639	17.0158
ENSDARG00000007597	bloc1s4	protein_coding	271.925	292.615	245.626	230.545	243.353	272.016
ENSDARG00000007601	zmynd8	protein_coding	684.513	621.732	675.494	637.933	740.205	663.643
ENSDARG00000007603	stxbp2	protein_coding	447.129	505.109	464.027	486.437	495.282	502.696
ENSDARG00000007614	wwox	protein_coding	92.5627	101.425	121.863	103.395	93.5474	78.1956
ENSDARG00000007624	gins1	protein_coding	206.153	200.728	199.075	219.716	260.404	244.42
ENSDARG00000007630	mkrn2	protein_coding	445.194	430.207	465.079	452.246	418.746	409.496
ENSDARG00000007639	cnot4b	protein_coding	848.504	776.581	769.594	809.627	794.076	845.73
ENSDARG00000007641	msxe	protein_coding	75.8175	103.078	100.953	92.0033	77.5213	73.9539
ENSDARG00000007654	nsfa	protein_coding	5430.78	5418.82	5474.3	5717.82	5831.44	5722.13
ENSDARG00000007655	crybb1l3	protein_coding	29.4968	35.3962	28.4777	42.7704	45.7201	50.1749
ENSDARG00000007657	ccnh	protein_coding	195.939	215.055	182.047	188.292	194.027	215.526
ENSDARG00000007663	amph	protein_coding	3753.06	3560.87	3811.39	3898.9	3964.57	3771
ENSDARG00000007671	ghrb	protein_coding	674.871	492.259	587.179	281.858	363.901	314.371
ENSDARG00000007678	ttyh3b	protein_coding	6450.05	5875.23	6067.19	6010.6	6213.66	6200.68
ENSDARG00000007682	ppdpfa	protein_coding	2791.46	2543.37	2698.28	3798.96	2469.51	3024.61
ENSDARG00000007691	cul1b	protein_coding	1070.1	980.601	1058.41	1121.25	912.736	979.105
ENSDARG00000007693	nfkbiab	protein_coding	2376.7	3001.73	2697.48	3178.04	2968.23	3041.18
ENSDARG00000007697	fabp7a	protein_coding	11746.9	11787.8	10818.9	15793.5	14728.5	16588.7
ENSDARG00000007708	nsa2	protein_coding	11576.7	12753.6	12899.3	13056	9130.31	10284.7
ENSDARG00000007709	adamts8a	protein_coding	47.5698	64.4835	64.3265	36.9988	42.2843	34.0552
ENSDARG00000007711	rab3il1	protein_coding	196.307	179.776	173.249	150.846	158.079	167.442
ENSDARG00000007715	lgsn	protein_coding	277.916	456.367	521.633	1148.23	1113.13	771.853
ENSDARG00000007720	sub1b	protein_coding	859.169	882.506	872.327	1093.41	981.907	1034.3
ENSDARG00000007722	nudt8	protein_coding	227.958	265.26	221.971	169.932	136.775	168.891
ENSDARG00000007723	efnb1	protein_coding	181.052	189.176	168.879	131.147	215.87	184.389
ENSDARG00000007727	rgl2	protein_coding	45.7617	51.6286	55.3957	43.415	63.3624	46.021
ENSDARG00000007734	obfc1	protein_coding	139.492	167.546	110.358	116.893	141.83	178.369
ENSDARG00000007737	zyg11	protein_coding	1075.04	1151.98	1051.86	1121.2	1293.54	1274.12
ENSDARG00000007739	atp1a1a.2	protein_coding	513.318	773.361	610.323	606.122	914.499	768.593
ENSDARG00000007743	il15l	protein_coding	135.609	119.465	141.23	175.43	147.447	144.947
ENSDARG00000007744	tsr1	protein_coding	1290.34	1235.66	1477.03	1579.11	1335.43	1241.45
ENSDARG00000007745	uqcrfs1	protein_coding	4829.34	4966.53	5157.95	5534.01	4896.15	4942.43
ENSDARG00000007751	lmnl3	protein_coding	92.184	108.253	104.053	113.327	128.55	115.877
ENSDARG00000007753	cpne2	protein_coding	736.498	681.354	764.999	746.779	729.955	683.684
ENSDARG00000007755	wdr61	protein_coding	502.068	427.992	498.626	486.521	511.213	463.635
ENSDARG00000007760	spg21	protein_coding	313.53	336.206	382.375	324.375	266.204	249.508
ENSDARG00000007764	klhdc10	protein_coding	578.398	572.556	582.294	580.346	593.978	580.241
ENSDARG00000007769	sult5a1	protein_coding	4.8403	52.2753	21.6929	46.4669	49.3711	35.1218
ENSDARG00000007774	vash2	protein_coding	736.359	695.797	625.928	636.514	679.156	751.883
ENSDARG00000007783	blk	protein_coding	9.81845	25.3643	13.4441	21.2733	14.7277	20.7772
ENSDARG00000007786	tmx2b	protein_coding	985.429	854.561	938.728	912.724	1033.53	949.456
ENSDARG00000007788	atp2b1b	protein_coding	880.749	808.457	776.855	1076.25	890.932	1063.63
ENSDARG00000007791	ppp2r1a	protein_coding	4886.11	4519.09	5013.51	5165.4	5421.5	4959.95
ENSDARG00000007795	cst3	protein_coding	3936.22	4031.54	4224.64	4117.13	3513.13	3586.16
ENSDARG00000007804	gas6	protein_coding	365.256	372.489	429.157	414.981	426.734	361.686
ENSDARG00000007807	cyth3a	protein_coding	406.49	432.436	402.718	456.46	429.553	460.993
ENSDARG00000007808	zdhhc16a	protein_coding	446.691	373.128	412.957	451.122	475.938	458.089
ENSDARG00000007812	sp3b	protein_coding	943.664	1066.21	977.312	1001.56	1109.63	1081.99
ENSDARG00000007813	RNPEPL1	protein_coding	29.589	44.8937	42.144	47.9546	42.853	39.2037
ENSDARG00000007818	palm1b	protein_coding	2158.44	2034.91	2081.81	2032.96	2078.68	2069.48
ENSDARG00000007823	atf3	protein_coding	462.568	379.105	417.668	444.468	372.066	407.724
ENSDARG00000007824	camta1b	protein_coding	5065.01	4322.98	4494.77	3423.74	3769.22	3739.82
ENSDARG00000007825	map2k1	protein_coding	1134.39	1154.49	1135.58	1281.09	1229.85	1264.96
ENSDARG00000007836	ctsla	protein_coding	5447.4	5734.05	5991.14	4783.15	3569.33	3854.48
ENSDARG00000007842	MCHR2	protein_coding	9.52047	15.4708	12.6044	13.0906	13.0906	12.6044
ENSDARG00000007856	rtn4rl1a	protein_coding	29.0922	30.0954	42.8637	35.1113	37.1176	24.9208
ENSDARG00000007863	tra2a	protein_coding	3036.11	2959.18	3093.17	3144.35	2974.38	2963.5
ENSDARG00000007867	dazap2	protein_coding	1725.59	1516.82	1603.01	1524.43	1677.75	1614.05
ENSDARG00000007869	ehd3	protein_coding	82.1125	143.423	133.354	123.716	134.665	105.039
ENSDARG00000007885	fancl	protein_coding	4.81679	8.83078	6.22821	15.2532	20.8728	18.6846
ENSDARG00000007886	slc35b2	protein_coding	145.332	163.498	167.341	238.076	227.559	214.406
ENSDARG00000007891	meox1	protein_coding	274.115	343.937	329.468	268.081	204.293	218.098
ENSDARG00000007892	pdcd2	protein_coding	154.61	162.256	158.916	182.644	183.493	182.459
ENSDARG00000007901	crnkl1	protein_coding	638.404	788.352	741.735	826.064	792.842	774.032
ENSDARG00000007906	lrp2b	protein_coding	72.8932	131.962	150.384	188.517	187.26	122.536
ENSDARG00000007912	si:ch211-196i2.2	protein_coding	149.747	228.046	175.736	179.109	148.768	171.65
ENSDARG00000007916	xpnpep3	protein_coding	425.112	438.37	424.299	447.208	405.669	433.351
ENSDARG00000007918	ttc27	protein_coding	954.83	958.534	1041.98	932.603	953.903	865.979
ENSDARG00000007923	ptpn1	protein_coding	705.128	734.052	767.031	820.821	799.877	760.012
ENSDARG00000007941	hmx4	protein_coding	273.932	273.016	263.054	337.148	358.219	361.29
ENSDARG00000007943	gabpb2a	protein_coding	315.795	280.37	289.479	283.406	340.087	319.118
ENSDARG00000007944	lhx1b	protein_coding	144.627	159.193	160.503	140.465	163.355	143.203
ENSDARG00000007950	itga11b	protein_coding	36.0232	41.8648	34.9219	19.472	17.5248	20.5423
ENSDARG00000007955	iars	protein_coding	2380.36	1957.73	2082.17	1588.77	1939.84	1820.11
ENSDARG00000007959	hibadhb	protein_coding	1787.94	1631.18	1723.67	1776.29	1688.51	1715.86
ENSDARG00000007960	hnrnpaba	protein_coding	10372.5	10503.6	10595.5	12522.2	13073	12604.3
ENSDARG00000007971	cks1b	protein_coding	162.682	151.724	132.873	230.114	247.816	282.355
ENSDARG00000007975	fth1b	protein_coding	612.468	527.507	517.33	530.308	482.692	555.888
ENSDARG00000007976	si:ch211-220f16.2	protein_coding	1623.25	1595.39	1542.71	1527.28	1403.45	1527.21
ENSDARG00000007982	onecut1	protein_coding	108.266	105.718	122.476	86.6126	110.813	85.5765
ENSDARG00000007988	masp2	protein_coding	13.3558	30.5277	17.2958	30.5277	30.5277	35.6398
ENSDARG00000007989	nedd8	protein_coding	657.797	655.965	649.455	729.257	771.4	758.608
ENSDARG00000007990	wt1b	protein_coding	18.6018	19.5808	26.5566	33.2874	29.3712	22.471
ENSDARG00000007996	pou2f1b	protein_coding	778.123	648.239	768.994	565.585	792.292	618.244
ENSDARG00000008014	nudt17	protein_coding	434.92	385.802	377.354	341.149	273.276	331.445
ENSDARG00000008019	mxg	protein_coding	36.2012	42.5897	38.507	35.1365	42.5897	39.4462
ENSDARG00000008020	med31	protein_coding	457.887	435.999	458.024	513.919	414.112	450.028
ENSDARG00000008022	kif18a	protein_coding	117.7	129.47	102.719	178.36	183.793	217.588
ENSDARG00000008026	fam129bb	protein_coding	241.343	243.578	222.853	225.7	169.834	213.008
ENSDARG00000008029	mep1a.2	protein_coding	28.3638	31.2002	10.5768	25.5275	35.4548	84.6148
ENSDARG00000008030	myl9b	protein_coding	848.72	974.802	946.526	758.828	796.185	746.942
ENSDARG00000008032	sart3	protein_coding	1176.82	1424.24	1382	1612.37	1502.97	1458.29
ENSDARG00000008034	skib	protein_coding	539.491	520.259	520.66	626.538	614.392	631.312
ENSDARG00000008035	zgc:113516	protein_coding	416.391	463.257	423.842	529.05	427.206	492.634
ENSDARG00000008049	si:dkey-42i9.4	protein_coding	957.71	925.526	844.968	882.033	772.431	919.694
ENSDARG00000008060	scara3	protein_coding	57.0048	46.9451	51.8904	43.5919	55.887	49.2064
ENSDARG00000008068	tma16	protein_coding	488.928	474.52	554.881	555.207	420.728	419.544
ENSDARG00000008097	srsf9	protein_coding	905.893	924.617	897.236	1021.8	899.651	977.988
ENSDARG00000008100	slc7a10a	protein_coding	659.07	574.447	634.809	554.535	594.358	556.463
ENSDARG00000008105	mettl2a	protein_coding	360.448	336.238	392.579	443.835	364.931	356.89
ENSDARG00000008107	src	protein_coding	187.084	171.832	170.148	177.933	174.883	185.885
ENSDARG00000008119	E2F6	protein_coding	582.105	570.64	575.978	517.721	508.901	513.618
ENSDARG00000008127	pcdh15b	protein_coding	202.198	199.819	196.738	168.895	242.638	206.827
ENSDARG00000008131	sox1b	protein_coding	232.214	240.779	265.841	305.494	231.262	236.42
ENSDARG00000008133	foxl1	protein_coding	36.8701	39.8596	33.1162	43.8456	42.8491	50.1761
ENSDARG00000008140	kcnab1a	protein_coding	52.1727	45.3676	51.1378	58.9779	29.4889	39.6759
ENSDARG00000008141	rbl1	protein_coding	286.318	256.844	304.948	287.371	270.528	247.948
ENSDARG00000008142	stxbp3	protein_coding	610.116	659.004	638.2	719.624	643.36	676.042
ENSDARG00000008153	serinc5	protein_coding	1120.59	942.31	996.865	832.335	967.778	925.167
ENSDARG00000008155	sms	protein_coding	1011.01	971.064	1012.81	1208.95	1159.24	1158.14
ENSDARG00000008164	CT573322.1	protein_coding	56.0525	49.9377	46.1175	73.3778	59.1099	75.5542
ENSDARG00000008165	caspa	protein_coding	64.4754	91.2574	74.6022	86.2978	92.2493	91.7405
ENSDARG00000008170	dbnla	protein_coding	154.228	200.404	177.581	268.745	160.693	205.734
ENSDARG00000008174	hoxb1a	protein_coding	32.8919	29.7088	31.1019	35.014	16.9765	24.5045
ENSDARG00000008184	mia3	protein_coding	902.345	853.716	898.531	913.152	976.91	922.59
ENSDARG00000008186	syk	protein_coding	264.937	227.243	220.06	272.476	250.936	291.556
ENSDARG00000008188	sf1	protein_coding	2566.12	2556.02	2634.01	2762.97	3072.88	2833.12
ENSDARG00000008191	tmeff1a	protein_coding	109.486	137.417	109.201	84.9079	90.4939	98.4596
ENSDARG00000008192	pank1a	protein_coding	668.76	598.874	636.174	597.799	662.309	625.943
ENSDARG00000008200	ugp2b	protein_coding	1158.39	1189.09	1133.05	1108.73	1089.77	1138.59
ENSDARG00000008203	pax1a	protein_coding	45.3879	48.348	67.9035	81.8956	58.215	47.6338
ENSDARG00000008209	myt1la	protein_coding	1600.48	1441.31	1610.61	1250.3	1683.9	1368.29
ENSDARG00000008212	kcnk13a	protein_coding	31.9762	23.6861	33.7751	24.8704	24.8704	20.265
ENSDARG00000008218	znf410	protein_coding	1314.81	1444.4	1348.12	1194.66	1235.85	1242.09
ENSDARG00000008224	vps35	protein_coding	2275.11	2144.29	2344.4	2310.52	2465.94	2248.84
ENSDARG00000008235	cog5	protein_coding	267.839	263.929	269.05	256.109	267.839	258.82
ENSDARG00000008237	sars	protein_coding	3673.49	3452.91	3726.06	3669.67	3788.08	3563.73
ENSDARG00000008238	manba	protein_coding	89.6756	97.9216	81.4937	83.4911	69.0605	87.3147
ENSDARG00000008239	mocs3	protein_coding	256.201	203.57	249.742	167.822	151.933	146.018
ENSDARG00000008243	cct8	protein_coding	7125.43	7518.96	7904.76	7880.43	7536.45	7136
ENSDARG00000008247	vezf1a	protein_coding	231.881	204.889	188.282	186.486	228.2	238.817
ENSDARG00000008249	ptchd4	protein_coding	60.2786	45.5765	68.0175	48.5169	76.4509	46.9321
ENSDARG00000008255	cnot6a	protein_coding	1320.15	1282.43	1368.45	1281.25	1445.09	1293.79
ENSDARG00000008263	mfsd4b	protein_coding	43.5731	31.1236	48.1949	88.7023	35.7922	43.0541
ENSDARG00000008275	klhl24b	protein_coding	413.371	500.343	422.207	227.149	250.683	257.038
ENSDARG00000008278	rcor2	protein_coding	619.689	683.223	592.972	826.866	825.945	906.834
ENSDARG00000008279	map2k7	protein_coding	59.4973	45.7671	60.3053	24.4091	56.4461	32.1191
ENSDARG00000008287	fam114a1	protein_coding	124.887	114.816	149.927	151.073	132.945	113.19
ENSDARG00000008292	eif2s3	protein_coding	10352.7	10541.9	10271.7	10023.5	8353.97	9306.77
ENSDARG00000008305	hand2	protein_coding	33.2696	54.5622	39.0747	45.2467	30.6081	40.5775
ENSDARG00000008306	rdh5	protein_coding	116.135	114.938	106.075	140.081	143.673	154.518
ENSDARG00000008310	ip6k2a	protein_coding	4068.45	4114.89	4134.25	4454.16	3986	4170.12
ENSDARG00000008322	ambra1a	protein_coding	181.433	171.884	176.771	131.3	165.915	147.449
ENSDARG00000008329	asic1a	protein_coding	375.391	327.063	372.8	271.99	398.994	309.629
ENSDARG00000008333	znfl2a	protein_coding	60.0156	52.6291	42.239	72.9421	47.0892	77.9797
ENSDARG00000008336	sh3bp5a	protein_coding	72.6126	80.5546	61.6973	48.7866	46.5174	59.0531
ENSDARG00000008363	mcl1b	protein_coding	1302.73	1323.31	1251.69	1433.41	1349.04	1458.68
ENSDARG00000008370	csnk1da	protein_coding	3118.64	2871.05	2789.07	3028.34	3176.89	3327.73
ENSDARG00000008372	spred2b	protein_coding	172.459	194.321	214.903	149.384	200.393	147.385
ENSDARG00000008377	epn2	protein_coding	1004	1076.15	1013.58	1214.36	1281.43	1279.28
ENSDARG00000008380	brd7	protein_coding	994.734	968.458	971.838	1068.87	1163.65	1126.35
ENSDARG00000008383	arpc1a	protein_coding	2401.61	2397.06	2545.2	3286.85	3222.18	3067.85
ENSDARG00000008384	hdac6	protein_coding	347.76	303.447	288.584	290.924	275.51	318.689
ENSDARG00000008388	mmp14b	protein_coding	451.971	400.824	452.188	393.518	364.291	356.385
ENSDARG00000008395	snupn	protein_coding	287.357	301.999	289.57	320.302	276.375	302.683
ENSDARG00000008396	ftr24	protein_coding	124.995	124.995	148.486	142.573	144.526	120.837
ENSDARG00000008398	cacna1c	protein_coding	800.776	817.576	841.989	479.346	794.056	592.875
ENSDARG00000008403	phospho1	protein_coding	8.56314	12.8447	15.4149	11.4175	15.6991	9.1088
ENSDARG00000008407	tspan7b	protein_coding	3868.73	3357.71	3561.6	3315.9	3570.89	3482.17
ENSDARG00000008413	atp11a	protein_coding	1778.45	1491.99	1611.86	1738.3	1577.71	1673.61
ENSDARG00000008414	exoc3l2a	protein_coding	22.4766	56.1916	37.6391	37.4611	49.9481	40.8424
ENSDARG00000008433	unc45b	protein_coding	2605.88	3023.26	4777.53	5987.31	5604.47	3403.26
ENSDARG00000008434	bcl2l1	protein_coding	712.778	708.548	738.511	625.002	685.282	629.767
ENSDARG00000008439	atxn10	protein_coding	167.511	155.928	148.145	181.767	139.89	173.959
ENSDARG00000008447	fkbp4	protein_coding	2690.04	2594.08	3165.72	4146.37	4006.87	3401.22
ENSDARG00000008450	pcolce2a	protein_coding	29.0231	27.2091	22.0514	12.6976	23.5812	22.0514
ENSDARG00000008454	cpeb1b	protein_coding	113.356	141.425	117.638	82.0481	63.6952	77.808
ENSDARG00000008457	faah2a	protein_coding	144.011	126.398	143.815	184.417	167.841	165.05
ENSDARG00000008461	anapc5	protein_coding	124.081	132.944	116.778	100.447	110.294	115.763
ENSDARG00000008472	apex2	protein_coding	222.452	233.621	253.556	258.751	241.067	224.548
ENSDARG00000008480	trmt61a	protein_coding	238.505	226.805	223.329	226.805	238.505	242.217
ENSDARG00000008485	LRP3	protein_coding	146.655	111.213	118.646	58.6618	96.5476	81.0067
ENSDARG00000008487	dmd	protein_coding	1100.57	1255.45	1163.12	1073.9	871.838	977.876
ENSDARG00000008490	ltv1	protein_coding	1033.15	946.342	1021.71	924.642	948.229	906.189
ENSDARG00000008491	RDH13	protein_coding	98.4111	91.297	83.4967	101.968	118.568	124.823
ENSDARG00000008494	myl6	protein_coding	844.226	833.274	876.542	943.708	882.559	873.255
ENSDARG00000008502	pno1	protein_coding	3425.03	3835.16	4135.41	3884.37	2721.43	2849.47
ENSDARG00000008503	glcci1	protein_coding	181.304	219.122	233.751	253.603	252.491	215.77
ENSDARG00000008540	sox21b	protein_coding	425.632	444.86	410.761	470.206	454.474	489.709
ENSDARG00000008541	chia.4	protein_coding	51.9742	45.8596	45.792	44.3309	30.5731	39.2503
ENSDARG00000008542	yod1	protein_coding	594.917	560.042	570.332	621.585	588.762	612.254
ENSDARG00000008548	arhgap12a	protein_coding	1018.53	973.301	920.527	1111.92	953.638	1113.79
ENSDARG00000008551	pole3	protein_coding	586.195	566.975	598.663	851.773	767.033	778.376
ENSDARG00000008553	zgc:136872	protein_coding	43.6877	53.7695	41.9569	59.3705	49.2887	62.489
ENSDARG00000008560	brap	protein_coding	200.356	208.704	212.741	258.793	221.226	229.991
ENSDARG00000008568	slc25a24	protein_coding	384.876	397.872	379.122	505.838	484.844	511.164
ENSDARG00000008573	fam20b	protein_coding	774.624	886.766	896.68	904.671	877.342	823.46
ENSDARG00000008575	lyst	protein_coding	380.287	363.298	404.797	299.264	467.844	343.58
ENSDARG00000008592	mtmr8	protein_coding	192.239	203.1	192.433	147.709	162.914	159.286
ENSDARG00000008593	nbas	protein_coding	351.015	333.071	365.597	346.529	376.808	337.955
ENSDARG00000008623	cops3	protein_coding	567.017	512.632	606.671	606.295	652.623	559.011
ENSDARG00000008637	mtp	protein_coding	122.217	128.484	89.3496	206.828	114.382	215.715
ENSDARG00000008639	kifap3a	protein_coding	1015.18	916.29	931.561	876.314	925.758	932.512
ENSDARG00000008660	coro1b	protein_coding	1282.78	1231.22	1205.91	1139.24	1190.79	1213.82
ENSDARG00000008662	fign	protein_coding	44.8468	44.8468	46.8261	26.9081	49.9722	35.1196
ENSDARG00000008674	chrnb2a	protein_coding	13.186	18.2576	12.8166	24.3434	13.186	21.6896
ENSDARG00000008678	snx3	protein_coding	977.729	1044.61	996.884	1052.14	946.645	1011.75
ENSDARG00000008697	epas1a	protein_coding	577.477	553.264	479.91	697.331	573.845	745.058
ENSDARG00000008703	apeh	protein_coding	555.512	485.31	446.226	409.004	417.143	480.627
ENSDARG00000008706	paip2b	protein_coding	2824.33	2855.93	2898.77	3357.78	2903.32	3059.09
ENSDARG00000008720	lmo3	protein_coding	2237.62	2257.96	2169.75	2531.25	2623.24	2669.5
ENSDARG00000008723	prkcba	protein_coding	443.914	418.475	480.361	376.5	503.696	390.736
ENSDARG00000008727	ranbp3a	protein_coding	100.339	42.6095	65.4783	41.235	49.482	45.1073
ENSDARG00000008732	zgc:66479	protein_coding	1235.72	1225.09	1316.55	1188.34	776.436	897.697
ENSDARG00000008735	atp6ap2	protein_coding	3129.53	2999.94	3011.07	3242.68	3054.1	3202.36
ENSDARG00000008740	esf1	protein_coding	835.358	895.581	1047	1087.91	875.183	806.098
ENSDARG00000008748	ube2na	protein_coding	2051.98	1891.63	2051.62	2368.86	2340.05	2260.95
ENSDARG00000008757	entpd6	protein_coding	472.694	448.596	468.252	495.866	518.11	498.462
ENSDARG00000008765	tmed5	protein_coding	374.042	401.887	414.806	457.575	395.39	397.567
ENSDARG00000008767	si:dkey-42p8.3	protein_coding	872.202	827.63	819.34	796.226	911.71	883.505
ENSDARG00000008772	cacng1a	protein_coding	536.446	572.415	607.196	562.138	422.374	444.693
ENSDARG00000008784	prpf4ba	protein_coding	660.121	638.534	682.11	549.912	658.985	572.972
ENSDARG00000008785	dldh	protein_coding	4025.89	4100.57	4334.23	4404.21	3791.04	3830.49
ENSDARG00000008788	camk1gb	protein_coding	1860.91	1799.35	1911.99	2017.73	1763.34	1805.24
ENSDARG00000008790	actr3b	protein_coding	86.6324	94.5081	165.319	108.009	82.132	51.5511
ENSDARG00000008803	marcksb	protein_coding	7657.6	7200.81	7135.61	8276.66	9177.12	9069.57
ENSDARG00000008805	orc3	protein_coding	258.31	252.342	261.581	329.921	360.611	336.654
ENSDARG00000008807	bokb	protein_coding	57.9282	72.6402	65.2532	97.4665	84.5936	90.2669
ENSDARG00000008808	eml2	protein_coding	1089.26	985.571	1034.98	1095.08	1025.3	1060.78
ENSDARG00000008811	cmtm3	protein_coding	51.3298	66.9519	50.1853	87.0375	80.3423	97.6821
ENSDARG00000008816	glud1a	protein_coding	790.97	823.049	876.811	818.037	750.87	721.2
ENSDARG00000008818	hsf1	protein_coding	298.937	281.288	306.412	261.432	326.514	276.496
ENSDARG00000008829	chga	protein_coding	772.585	761.975	829.424	839.137	848.782	780.695
ENSDARG00000008832	neu1	protein_coding	180.648	200.603	200.899	207.955	210.056	198.043
ENSDARG00000008840	hmbsa	protein_coding	350.011	287.212	321.599	373.098	335.235	348.669
ENSDARG00000008849	ptprq	protein_coding	35.4802	35.4802	38.444	33.8674	25.8038	27.2828
ENSDARG00000008852	elp4	protein_coding	274.594	307.905	305.451	264.691	246.684	243.25
ENSDARG00000008858	cyp7b1	protein_coding	22.2367	47.8088	26.0831	21.1248	30.0195	31.4795
ENSDARG00000008859	mylipa	protein_coding	929.703	949.008	1048.16	1100.4	747.827	812.937
ENSDARG00000008861	tfap2e	protein_coding	436.102	488.299	453.738	648.259	732.449	700.8
ENSDARG00000008866	cabp4	protein_coding	20.5744	29.392	19.393	44.088	23.5136	40.8274
ENSDARG00000008867	rap1b	protein_coding	1257.56	1235.51	1233.17	1502.93	1403.25	1467.91
ENSDARG00000008880	usp28	protein_coding	1090.72	1151.83	1228.02	903.233	669.138	709.584
ENSDARG00000008884	hprt1	protein_coding	798.042	743.354	779.071	830.45	770.698	790.92
ENSDARG00000008886	msxb	protein_coding	225.687	212.359	202.581	151.939	135.945	155.312
ENSDARG00000008890	ctns	protein_coding	96.0323	117.717	117.179	120.815	98.0975	98.7793
ENSDARG00000008904	smarca2	protein_coding	720.195	693.6	745.438	661.686	664.877	628.875
ENSDARG00000008906	si:ch211-241e1.5	protein_coding	166.629	184.067	157.932	107.534	106.565	118.707
ENSDARG00000008912	slc8a2a	protein_coding	96.1673	103.784	98.7238	114.258	96.1673	106.076
ENSDARG00000008920	mrpl53	protein_coding	278.357	237.275	293.407	358.008	321.117	296.985
ENSDARG00000008931	renbp	protein_coding	73.1668	80.088	68.7744	59.3244	48.4483	59.6719
ENSDARG00000008936	sec11a	protein_coding	535.218	506.211	538.637	794.405	798.148	769.481
ENSDARG00000008946	ccdc127b	protein_coding	134.661	123.166	124.223	156.01	114.955	138.837
ENSDARG00000008947	rtf1	protein_coding	2136.37	2235.13	2149.4	2244.72	2205.41	2262.03
ENSDARG00000008948	PLA2G3	protein_coding	13.042	13.9736	11.808	26.084	14.9051	22.5426
ENSDARG00000008953	pofut1	protein_coding	181.352	193.695	168.512	196.544	206.988	224.332
ENSDARG00000008966	tbl1xr1b	protein_coding	1023.31	954.285	995.703	1109.33	1180.35	1135.66
ENSDARG00000008969	fgb	protein_coding	653.938	865.563	850.238	1637.71	1307.88	1295.03
ENSDARG00000008976	mdn1	protein_coding	2307.48	1950.72	2054.33	1775.47	1824.5	1858.77
ENSDARG00000008979	golga1	protein_coding	568.14	541.038	567.853	622.344	598.253	595.748
ENSDARG00000008982	casq2	protein_coding	635.643	676.111	631.191	679.072	663.28	697.045
ENSDARG00000008983	sh3glb2a	protein_coding	62.8079	66.8169	77.0763	65.4806	89.5347	64.3549
ENSDARG00000008986	e2f7	protein_coding	181.478	158.793	175.228	299.438	305.79	293.149
ENSDARG00000009001	pdia6	protein_coding	741.199	714.344	720.535	999.902	922.023	969.651
ENSDARG00000009014	col11a1b	protein_coding	768.774	683.728	705.075	756.465	591.967	688.096
ENSDARG00000009018	rhbg	protein_coding	1411.25	1540.82	1286.75	1387.9	1801.12	1811.9
ENSDARG00000009020	cnr1	protein_coding	131.808	120.543	135.811	91.2518	141.947	105.631
ENSDARG00000009021	chrna1	protein_coding	931.972	836.511	971.416	755.812	605.24	614.756
ENSDARG00000009023	ankrd28b	protein_coding	816.48	859.203	874.24	847.81	812.683	795.243
ENSDARG00000009026	CR388002.1	protein_coding	2428.94	2032.55	2408.4	2101.08	2263.43	2011.9
ENSDARG00000009031	tnikb	protein_coding	1061.49	1054.97	1137.37	963.609	1193.09	997.614
ENSDARG00000009040	si:ch73-141c7.1	protein_coding	1032.41	988.406	841.418	1258.85	927.235	1297.07
ENSDARG00000009046	nphp1	protein_coding	143.793	230.068	207.591	235.82	226.234	202.375
ENSDARG00000009074	cbr4	protein_coding	98.3367	111.653	112.267	124.97	117.799	113.244
ENSDARG00000009087	cd74a	protein_coding	34.3698	34.3698	33.4014	50.2973	42.7527	47.7163
ENSDARG00000009094	gata2b	protein_coding	16.5343	19.4521	22.6197	17.5069	7.78083	9.25351
ENSDARG00000009106	serinc1	protein_coding	6366.58	6100.36	6944.08	6788.42	6366.58	5900.02
ENSDARG00000009113	pigc	protein_coding	127.042	150.291	128.863	144.479	154.443	160.176
ENSDARG00000009123	sele	protein_coding	41.9366	27.9577	30.0454	27.0258	20.5023	26.8262
ENSDARG00000009131	slc10a4	protein_coding	28.687	41.7266	43.7131	50.8543	59.982	43.7131
ENSDARG00000009133	myo1eb	protein_coding	182.357	262.076	218.769	207.269	244.139	224.79
ENSDARG00000009134	hlx1	protein_coding	205.017	201.585	192.35	180.14	138.107	166.704
ENSDARG00000009136	tp53bp2a	protein_coding	1788.15	1683.13	2021.75	1257.47	1039.99	981.287
ENSDARG00000009142	ppp1r13bb	protein_coding	1972	1871.44	1842.79	1667.41	1785.53	1798.75
ENSDARG00000009153	pla2g1b	protein_coding	70.8908	60.7635	27.6482	62.789	166.087	242.415
ENSDARG00000009160	kmo	protein_coding	127.817	160.759	153.297	221.374	204.244	198.831
ENSDARG00000009169	mob1ba	protein_coding	367.709	425.872	415.899	448.546	501.78	451.403
ENSDARG00000009170	ctr9	protein_coding	954.853	1135.68	1016.73	1030.5	1060.95	1070.93
ENSDARG00000009178	zfand1	protein_coding	203.595	200.024	227.333	169.663	202.702	164.621
ENSDARG00000009194	COL25A1	protein_coding	548.981	626.978	494.017	487.983	445.984	554.019
ENSDARG00000009196	anxa3a	protein_coding	114.966	131.101	93.2105	89.7538	101.855	125.933
ENSDARG00000009208	prkcda	protein_coding	717.062	728.55	741.624	781.205	760.143	751.025
ENSDARG00000009209	slc9a6a	protein_coding	165.983	172.416	190.411	162.123	216.164	166.319
ENSDARG00000009212	ppiaa	protein_coding	29154	31906.3	31461.9	33787.9	30269.5	31001.7
ENSDARG00000009214	tmem180	protein_coding	622.401	691.777	673	644.205	610.508	611.451
ENSDARG00000009215	zgc:112437	protein_coding	91.638	78.1334	109.889	97.4256	76.2042	66.348
ENSDARG00000009217	tom1l2	protein_coding	205.574	240.417	264.328	228.803	213.704	185.977
ENSDARG00000009218	mars2	protein_coding	198.337	201.054	219.732	189.281	204.677	178.877
ENSDARG00000009242	fev	protein_coding	41.8432	60.2134	54.8715	55.1106	47.9666	47.0327
ENSDARG00000009250	etfb	protein_coding	3034.27	3222.59	3233.04	3364.06	2841.35	2990.29
ENSDARG00000009252	napepld	protein_coding	244.061	231.703	260.246	219.346	203.899	193.243
ENSDARG00000009253	C17H14orf166	protein_coding	804.442	722.508	820.563	810.029	771.855	734.641
ENSDARG00000009262	FAR2	protein_coding	121.033	124.937	144.457	71.5785	118.43	78.3755
ENSDARG00000009266	uevld	protein_coding	77.583	87.9274	89.9037	160.338	104.478	118.905
ENSDARG00000009267	zgc:136439	protein_coding	28.6353	44.9983	30.3123	40.9075	36.8168	45.9573
ENSDARG00000009273	ppm1da	protein_coding	720.675	707.009	643.183	677.854	748.008	790.259
ENSDARG00000009280	smyd1a	protein_coding	9442.63	10304.6	10474.1	8568.51	6504.29	7030.71
ENSDARG00000009281	dnm1b	protein_coding	1340.92	1331.92	1344.73	1069.59	1379.2	1207.06
ENSDARG00000009285	rpl15	protein_coding	29758.3	33305.3	33598.5	34244.1	27923.1	28974.4
ENSDARG00000009299	dusp8a	protein_coding	636.914	674.246	680.642	632.388	747.78	662.079
ENSDARG00000009311	pvalb6	protein_coding	2016.16	1867.48	1874.57	1971.38	2019.74	2065.49
ENSDARG00000009313	NAPSA	protein_coding	80.61	104.256	80.9453	63.4132	88.1336	84.6669
ENSDARG00000009315	clgn	protein_coding	1517.32	1587.74	1566.81	1744.14	1708.47	1710.04
ENSDARG00000009336	aif1l	protein_coding	1271.64	1138.14	1150.41	1335.95	1380.77	1420.31
ENSDARG00000009341	nrap	protein_coding	1859.42	1642.56	1972.77	1752.55	1445.41	1409.95
ENSDARG00000009342	txndc5	protein_coding	964.733	1039.93	1099.58	1356.56	1289.28	1204.69
ENSDARG00000009346	caprin1a	protein_coding	945.119	889.298	1004.73	1287.75	1211.72	1139.81
ENSDARG00000009350	atg3	protein_coding	886.571	828.711	840.091	874.439	807.246	857.235
ENSDARG00000009351	fgf6a	protein_coding	135.782	111.821	131.461	90.141	96.9872	87.6404
ENSDARG00000009361	CABZ01077220.1	protein_coding	37.0668	34.7501	31.9423	20.8501	25.4834	25.8992
ENSDARG00000009372	diras1b	protein_coding	7.46949	16.1839	16.0654	19.9186	22.4085	14.4588
ENSDARG00000009386	MPP4	protein_coding	106.658	127.82	150.031	267.491	161.68	161.845
ENSDARG00000009387	robo4	protein_coding	521.686	406.773	523.142	438.298	535.923	426.774
ENSDARG00000009390	npl	protein_coding	234.97	283.195	228.055	178.536	171.354	197.842
ENSDARG00000009401	vcanb	protein_coding	292.698	293.79	282.927	346.213	290.514	328.708
ENSDARG00000009402	si:ch211-210b2.2	protein_coding	106.822	110.506	78.1858	50.6486	60.7783	77.0999
ENSDARG00000009418	mef2cb	protein_coding	1423.84	1340.9	1402.15	1434.48	1267.53	1328.8
ENSDARG00000009430	tmem30c	protein_coding	50.5716	50.5716	27.7626	32.3096	29.5001	56.2371
ENSDARG00000009436	ubxn7	protein_coding	646.35	605.776	622.101	645.406	590.679	621.042
ENSDARG00000009438	myog	protein_coding	246.457	318.796	311.478	236.364	148.884	168.816
ENSDARG00000009443	zgc:92137	protein_coding	2367.96	1549.51	863.608	1620.25	2918.68	4823.37
ENSDARG00000009447	atp5g3b	protein_coding	17310	18512	17323.5	17782.4	14500.9	16593.3
ENSDARG00000009459	slc35e4	protein_coding	72.2785	48.5453	50.9833	43.1514	49.6241	53.7642
ENSDARG00000009466	rgs9bp	protein_coding	77.6197	71.4101	78.2662	146.96	109.703	120.781
ENSDARG00000009470	hnf1a	protein_coding	6.19849	19.8352	15.3263	16.1161	17.3558	12.0997
ENSDARG00000009472	med19b	protein_coding	374.169	368.948	376.942	417.677	412.456	409.12
ENSDARG00000009473	ppardb	protein_coding	455.47	539.043	498.728	516.061	542.177	525.531
ENSDARG00000009477	prkar2ab	protein_coding	347.183	310.785	333.231	371.449	325.717	342.874
ENSDARG00000009480	pdcl	protein_coding	1941.68	1931.22	1857.24	2111.89	2104.28	2197.98
ENSDARG00000009482	SLC38A8	protein_coding	21.0123	16.4444	16.419	16.4444	12.7901	16.419
ENSDARG00000009484	arf1	protein_coding	1491.02	1248.51	1360.47	1478.69	1589.67	1537.59
ENSDARG00000009488	gipc2	protein_coding	209.973	211.045	190.424	260.324	239.97	276.302
ENSDARG00000009493	MAP3K13	protein_coding	126.806	161.043	161.665	74.8153	163.579	97.7875
ENSDARG00000009494	xrcc1	protein_coding	506.128	541.935	516.667	530.322	614.515	578.667
ENSDARG00000009499	syne1a	protein_coding	5177.82	4972.17	5037.76	4294.67	4879.26	4610.53
ENSDARG00000009505	slmo2	protein_coding	6448.68	6620.55	6120.8	6440.94	4841.66	5961.38
ENSDARG00000009524	rnf150b	protein_coding	403.229	422.773	439.413	439.231	421.744	404.416
ENSDARG00000009525	tial1	protein_coding	5044.49	4887.89	4907.39	5000.13	4864.36	4990.25
ENSDARG00000009534	wls	protein_coding	1613.22	1525.49	1550.14	1587.87	1625.89	1626.05
ENSDARG00000009544	cldnb	protein_coding	1365.64	1146.51	939.859	1183.5	1452.56	1745.61
ENSDARG00000009549	ubr4	protein_coding	4791.13	4385.05	4543	4152.1	4568.68	4394.33
ENSDARG00000009550	foxi3b	protein_coding	34.2945	65.6494	46.9463	44.0929	57.8107	51.0286
ENSDARG00000009553	gng3	protein_coding	4497.08	4304.12	4188.12	4631.03	4602.93	4850.02
ENSDARG00000009557	wrap73	protein_coding	181.436	150.574	170.01	214.17	203.882	203.157
ENSDARG00000009567	SPEG	protein_coding	2258.4	1984.46	2012.66	1664.87	1591.61	1712.22
ENSDARG00000009568	CA10	protein_coding	246.542	229.07	266.835	287.308	257.219	242.109
ENSDARG00000009585	papola	protein_coding	3708.55	3742.51	3842.44	3749.11	3746.28	3633.63
ENSDARG00000009594	nr1d2b	protein_coding	6036.88	5390.56	5617.05	6614.07	6562.74	6691.01
ENSDARG00000009607	ccnc	protein_coding	614.361	551.402	609.568	615.376	538.201	549.498
ENSDARG00000009610	rgs12a	protein_coding	228.55	439.52	234.46	233.434	272.502	340.94
ENSDARG00000009612	chia.3	protein_coding	37.5717	31.0375	9.18244	102.914	57.1743	285.268
ENSDARG00000009624	UTS2R	protein_coding	23.459	12.288	22.3795	20.1077	33.5128	19.6939
ENSDARG00000009626	nrbp2b	protein_coding	112.623	106.992	105.662	86.7199	129.517	110.102
ENSDARG00000009629	unc119.1	protein_coding	441.265	377.281	440.552	462.225	442.368	418.796
ENSDARG00000009637	zgc:73075	protein_coding	5166.92	5735.27	5163.18	7211.22	5665.88	6739.28
ENSDARG00000009640	psmb1	protein_coding	1860.9	2053.67	2685.71	2766.54	2552.78	1934.38
ENSDARG00000009653	lhfpl2a	protein_coding	94.3217	84.9745	81.2008	129.161	91.7724	120.036
ENSDARG00000009657	fgfr1op2	protein_coding	418.864	411.231	446.479	517.14	427.452	437.046
ENSDARG00000009677	dlg1	protein_coding	1871.02	1666.85	1656.22	1680.84	1617.45	1758.12
ENSDARG00000009681	med27	protein_coding	279.544	267.16	281.472	282.198	269.814	267.907
ENSDARG00000009685	ppa2	protein_coding	316.202	290.906	307.319	308.419	295.771	298.069
ENSDARG00000009689	daam1b	protein_coding	1179.62	1136.76	1115.92	1138.71	1313.07	1268.88
ENSDARG00000009693	llgl1	protein_coding	528.949	502.653	478.557	504.676	561.313	573.477
ENSDARG00000009702	ascl1b	protein_coding	34.2531	46.7088	34.683	34.2531	39.443	42.3903
ENSDARG00000009724	rpn2	protein_coding	1631.34	1582.04	1617.78	1800.69	1814.63	1795.04
ENSDARG00000009727	twf2b	protein_coding	34.462	47.8638	42.8298	46.9066	35.4192	38.6513
ENSDARG00000009733	KIF21B	protein_coding	145.14	90.0869	115.089	101.348	116.362	107.896
ENSDARG00000009735	gigfy2	protein_coding	1354.83	1344.95	1506.77	1499.11	1451.67	1321.59
ENSDARG00000009738	cacnb4a	protein_coding	105.293	61.0393	69.4635	44.2535	67.1432	62.9103
ENSDARG00000009740	ppp1r7	protein_coding	1250.75	1173.76	1176.24	1255.75	1214.75	1272.26
ENSDARG00000009743	efhc1	protein_coding	107.087	92.0569	91.5521	80.7846	53.5433	71.3254
ENSDARG00000009745	fbxw2	protein_coding	840.297	708.194	813.484	835.331	844.27	796.368
ENSDARG00000009748	dffb	protein_coding	101.295	123.316	115.8	93.3679	92.4871	89.6882
ENSDARG00000009753	sf3b6	protein_coding	872.89	864.715	921.487	1058.19	909.223	924.79
ENSDARG00000009754	zc3h11a	protein_coding	4499.02	4296.39	4342.89	4441.67	4487.55	4519.7
ENSDARG00000009764	srek1	protein_coding	1327.88	1224.64	1229.21	1005.7	953.189	1015.73
ENSDARG00000009771	ppme1	protein_coding	1722.53	1721.64	1752.22	1951.49	1772.23	1827.72
ENSDARG00000009779	mcl1a	protein_coding	2075.19	2305.04	2174.77	2551.71	1940.65	2237.92
ENSDARG00000009782	myh11a	protein_coding	121.699	191.733	132.392	117.107	130.884	142.844
ENSDARG00000009783	dirc2	protein_coding	653.098	744.645	665.407	534.182	513.418	548.854
ENSDARG00000009796	klc1a	protein_coding	1344.02	1249.04	1363.67	1105.48	1367.21	1168.09
ENSDARG00000009806	smfn	protein_coding	389.742	338.535	396.508	454.225	455.173	416.545
ENSDARG00000009822	her4.4	protein_coding	109.09	84.5061	89.816	75.2872	80.6649	83.3076
ENSDARG00000009823	pou3f1	protein_coding	1664.82	1827.57	1656.67	1761.51	1943.41	1948.1
ENSDARG00000009825	mmp23bb	protein_coding	258.653	229.149	248.101	239.967	242.917	236.916
ENSDARG00000009830	hdlbpa	protein_coding	16736.7	17063.9	16960.2	16848.8	15423.2	16062.5
ENSDARG00000009837	agk	protein_coding	630.904	655.208	652.719	598.498	596.472	588.534
ENSDARG00000009839	fam117bb	protein_coding	73.5999	80.6575	89.2664	98.8054	105.863	88.2745
ENSDARG00000009844	dusp23a	protein_coding	30.3076	33.6752	32.0711	42.0939	43.7777	42.7615
ENSDARG00000009851	wdr41	protein_coding	670.997	641.275	666.173	589.937	543.102	557.365
ENSDARG00000009862	dcps	protein_coding	254.6	290.387	262.106	313.904	329.241	333.5
ENSDARG00000009864	ddx55	protein_coding	358.431	397.031	351.449	344.645	299.611	344.92
ENSDARG00000009868	dcaf11	protein_coding	1084.21	1077.07	981.363	850.857	737.749	872.432
ENSDARG00000009870	mapk8b	protein_coding	201.626	160	197.568	145.691	184.716	149.137
ENSDARG00000009871	snrpc	protein_coding	797.047	738.255	826.308	1098.56	1051.53	997.761
ENSDARG00000009881	ier5	protein_coding	3043.66	3111.35	3031.3	3194.87	2654.19	2956.22
ENSDARG00000009886	rnf114	protein_coding	66.4025	82.4307	75.9911	67.5474	58.3884	61.1423
ENSDARG00000009899	znf385a	protein_coding	163.21	164.376	190.429	120.076	188.858	129.526
ENSDARG00000009901	slc38a5a	protein_coding	389.923	322.351	334.918	456.387	427.586	467.621
ENSDARG00000009922	dmbx1a	protein_coding	939.273	953.15	986.985	1114.47	1127.47	1074.61
ENSDARG00000009930	cadm2a	protein_coding	99.5817	96.8534	99.697	53.2012	90.0328	68.1752
ENSDARG00000009939	micu2	protein_coding	498.157	427.721	413.396	416.492	449.158	482.948
ENSDARG00000009941	erc1a	protein_coding	948.874	941.948	956.096	848.94	853.887	841.89
ENSDARG00000009942	cdc6	protein_coding	267.224	268.196	244.925	335.245	383.831	392.086
ENSDARG00000009949	FNDC4	protein_coding	1008.33	921.386	973.533	944.067	884.531	904.751
ENSDARG00000009950	edf1	protein_coding	3336.88	3216.53	3801.19	3574.76	3080.2	2859.94
ENSDARG00000009953	med14	protein_coding	855.826	806.674	842.526	888.594	1009.07	933.834
ENSDARG00000009958	cbl	protein_coding	305.713	288.343	326.424	294.133	343.927	289.291
ENSDARG00000009961	rundc3b	protein_coding	10.4496	19.5929	14.5461	13.0619	7.83716	9.95258
ENSDARG00000009978	icn	protein_coding	2760.68	3085.52	2549.31	2585.36	2735.93	3044.82
ENSDARG00000009982	fam199x	protein_coding	852.945	858.441	887.044	726.542	791.392	731.47
ENSDARG00000010002	gna11a	protein_coding	442.837	413.878	503.878	411.464	580.394	415.202
ENSDARG00000010008	vim	protein_coding	1482.16	1542.66	1986.56	1898.58	1534.59	1299.25
ENSDARG00000010010	trim13	protein_coding	2567.22	2709.95	2640.09	2445.02	2684.08	2559.37
ENSDARG00000010018	qki2	protein_coding	416.422	403.056	399.726	379.407	324.912	359.851
ENSDARG00000010021	grpel1	protein_coding	770.43	694.432	795.81	864.478	833.129	780.02
ENSDARG00000010023	CU856539.1	protein_coding	522.917	487.289	520.331	401.094	582.679	468.994
ENSDARG00000010029	spon1a	protein_coding	90.4015	66.9206	87.7308	69.2687	96.2718	72.3992
ENSDARG00000010031	ssh1b	protein_coding	496.344	490.291	556.09	464.062	561.918	453
ENSDARG00000010032	cmtm7	protein_coding	53.9902	91.4527	87.127	76.027	66.1104	57.1771
ENSDARG00000010035	engase	protein_coding	108.989	124.825	112.718	132.277	121.099	130.967
ENSDARG00000010042	dnm1a	protein_coding	1398.65	1340.96	1467.49	1134.74	1673.26	1285.93
ENSDARG00000010047	neu3.2	protein_coding	58.0033	43.194	29.981	35.7893	37.0234	60.7724
ENSDARG00000010051	ufd1l	protein_coding	1125.07	1076.91	1303.86	1166.06	1043.1	931.047
ENSDARG00000010052	ndrg3b	protein_coding	1916.17	1717.95	1867.15	1987.04	1987.04	1930.85
ENSDARG00000010059	itpkb	protein_coding	41.2074	54.572	54.7717	47.8897	67.9365	49.3843
ENSDARG00000010070	adam9	protein_coding	299.783	269.337	263.017	223.667	256.455	258.747
ENSDARG00000010078	nup133	protein_coding	931.82	944.279	1024.73	1210.39	1207.72	1106.75
ENSDARG00000010083	rbfox3	protein_coding	1652.81	1509.35	1701.52	1633.61	1750.81	1569.87
ENSDARG00000010085	p4ha2	protein_coding	245.992	323.221	325.133	479.588	435.729	396.453
ENSDARG00000010096	slc1a6	protein_coding	211.507	178.236	227.227	180.612	245.965	180.098
ENSDARG00000010098	pank1b	protein_coding	347.858	347.858	399.249	395.347	461.832	372.296
ENSDARG00000010108	bri3bp	protein_coding	189.322	186.955	222.267	185.772	286.349	195.223
ENSDARG00000010113	ndufb8	protein_coding	4371.21	4270.71	4351.61	4323.07	3975.13	4115.97
ENSDARG00000010124	sp5l	protein_coding	177.86	183.519	188.013	218.283	214.241	207.804
ENSDARG00000010130	smpdl3b	protein_coding	89.2277	90.3865	76.8035	57.94	69.528	74.2147
ENSDARG00000010132	dacha	protein_coding	539.74	476.887	479.116	457.931	572.663	542.263
ENSDARG00000010137	ldb1a	protein_coding	3005.56	2949	2954.63	3167.85	3097.37	3156.28
ENSDARG00000010144	lppr3a	protein_coding	1712.52	1438.59	1511.05	1493.74	1858.68	1730.8
ENSDARG00000010145	tor4aa	protein_coding	11.6227	16.093	16.7775	16.987	13.4108	12.3035
ENSDARG00000010146	cpa2	protein_coding	12.3721	7.42328	5.65787	9.89771	11.1349	17.7819
ENSDARG00000010149	atp5a1	protein_coding	26906.6	28468.3	26964.3	28138.9	25084.3	27269.4
ENSDARG00000010154	vstm4a	protein_coding	90.501	98.0428	84.8609	94.2719	71.6467	91.2255
ENSDARG00000010155	abi1a	protein_coding	713.093	651.493	703.983	744.415	803.926	748.999
ENSDARG00000010160	rps15a	protein_coding	27761.1	30712.1	29957.9	31871.6	24378.2	27168.4
ENSDARG00000010169	myd88	protein_coding	122.994	122.994	118.006	109.995	134.994	127.006
ENSDARG00000010181	asap2a	protein_coding	449.609	438.161	453.514	428.794	486.036	446.788
ENSDARG00000010183	VWA5A	protein_coding	16.1436	17.2198	16.7249	17.2198	12.9149	14.8666
ENSDARG00000010186	myo3a	protein_coding	423.386	525.786	487.498	616.371	526.771	551.483
ENSDARG00000010192	pax3a	protein_coding	136.178	114.513	126.012	138.241	147.526	141.521
ENSDARG00000010194	eif4bb	protein_coding	3773.71	3951.49	4021.2	4093.53	3924	3848.78
ENSDARG00000010207	smad3b	protein_coding	165.552	157.427	158.518	185.865	166.568	179.194
ENSDARG00000010231	ppm1na	protein_coding	201.348	193.248	200.488	312.437	259.207	279.993
ENSDARG00000010238	rbm22	protein_coding	978.606	902.745	1008.16	1053.52	1161.62	1031.36
ENSDARG00000010244	rpl22l1	protein_coding	7566.21	8160.55	7360.43	8806.57	6182	7877.05
ENSDARG00000010246	prmt1	protein_coding	3693.18	3250.89	3629.06	4266.04	4557.52	4210.02
ENSDARG00000010248	wdr54	protein_coding	317.003	296.06	275.221	274.165	271.309	303.584
ENSDARG00000010250	nqo1	protein_coding	521.517	613.705	622.645	1060.16	711.16	788.936
ENSDARG00000010252	jak3	protein_coding	25.9247	30.6382	21.2153	22.3895	30.6382	34.7931
ENSDARG00000010255	bin2b	protein_coding	95.142	121.57	87.4062	119.808	110.999	141.893
ENSDARG00000010266	igf2bp3	protein_coding	1332.22	1417.86	1408.21	1706.46	1449.52	1534.96
ENSDARG00000010267	dpydb	protein_coding	366.008	514.613	401.172	458.198	506.357	521.087
ENSDARG00000010270	fezf1	protein_coding	139.684	136.256	136.529	186.817	167.107	178.538
ENSDARG00000010276	ptgs2b	protein_coding	844.449	749.426	664.85	831.899	763.769	953.77
ENSDARG00000010279	scamp2	protein_coding	409.805	437.724	429.248	527.462	497.55	505.469
ENSDARG00000010280	clasp1a	protein_coding	2595.76	2559.25	2713.02	2494.33	2918.33	2563.18
ENSDARG00000010281	xpo4	protein_coding	652.769	830.97	759.749	849.076	854.793	825.859
ENSDARG00000010296	kcnh6b	protein_coding	21.283	11.5283	30.4468	20.3962	15.0755	9.02128
ENSDARG00000010300	traf3ip1	protein_coding	166.8	127.618	117.914	105.229	133.216	146.499
ENSDARG00000010301	b4galt6	protein_coding	1561.04	1383.07	1512.64	1515.58	1675.16	1547.79
ENSDARG00000010312	cp	protein_coding	660.469	1062.17	692.595	917.737	902.692	1100.71
ENSDARG00000010316	qars	protein_coding	1151.07	1088.21	1250.38	1233.62	1291.78	1129.93
ENSDARG00000010317	gpr183a	protein_coding	15.9513	17.8279	12.7889	24.3961	22.5194	30.9066
ENSDARG00000010318	srpx	protein_coding	170.021	140.017	149.981	136.017	121.015	131.984
ENSDARG00000010331	C5HXorf57	protein_coding	78.0834	63.5078	57.6307	76.0012	78.0834	94.1301
ENSDARG00000010347	acer1	protein_coding	6.0831	8.51634	5.75364	7.29972	8.51634	9.86339
ENSDARG00000010350	c1ql3a	protein_coding	86.9448	64.4035	86.6412	84.798	75.1375	68.9403
ENSDARG00000010381	rnf2	protein_coding	1637.91	1563.72	1670.58	1693.08	1619.84	1586.47
ENSDARG00000010384	lpar5a	protein_coding	8.66935	11.5591	6.22884	18.302	15.4122	26.9916
ENSDARG00000010385	sept4a	protein_coding	187.709	234.872	208.849	296.185	271.66	285.18
ENSDARG00000010400	lrrfip2	protein_coding	945.175	1006.7	1018.1	1055.17	979.663	974.118
ENSDARG00000010407	ppp4r4	protein_coding	467.875	391.367	483.244	391.367	441.392	368.04
ENSDARG00000010408	igsf9b	protein_coding	635.905	621.287	474.056	546.106	612.933	767.109
ENSDARG00000010411	epn1	protein_coding	3332.14	3235.35	3341.46	3522.94	3288.82	3344.71
ENSDARG00000010415	sirt4	protein_coding	135.824	142.292	136.367	110.877	127.508	121.216
ENSDARG00000010420	ndrg1b	protein_coding	1391.31	996.379	1262.97	2525.37	765.4	1296.09
ENSDARG00000010423	npsn	protein_coding	99.5616	138.28	98.5319	151.555	192.486	203.392
ENSDARG00000010425	scara5	protein_coding	27.5401	33.5271	35.0761	31.1323	43.1063	31.7355
ENSDARG00000010432	eaf2	protein_coding	352.462	330.728	357.695	359.077	386.48	355.579
ENSDARG00000010434	clu	protein_coding	1709.33	1610.93	1721.14	1285.3	1301.53	1246.99
ENSDARG00000010437	fam46c	protein_coding	214.343	255.708	264.067	167.965	210.583	166.737
ENSDARG00000010442	rnf11a	protein_coding	588.882	459.615	508.669	412.107	354.655	391.006
ENSDARG00000010445	trabd	protein_coding	112.699	104.112	142.548	170.658	153.485	122.983
ENSDARG00000010454	guca1a	protein_coding	16.8787	14.6282	19.5512	32.6322	36.0079	27.5495
ENSDARG00000010472	atp1a2a	protein_coding	1385.58	1678.39	1777.92	1478.15	1051.51	1069.34
ENSDARG00000010477	p2rx3a	protein_coding	24.5838	14.5268	21.4775	15.6443	11.1745	11.6337
ENSDARG00000010478	hsp90aa1.1	protein_coding	7748.25	8682.5	11503.8	14072	10965	8856.53
ENSDARG00000010481	bzw1a	protein_coding	2933.79	2880.25	3004.91	3804.32	3519.99	3540.03
ENSDARG00000010482	prg4a	protein_coding	34.224	29.0385	30.8556	25.9273	54.9658	38.5695
ENSDARG00000010487	sae1	protein_coding	595.513	613.404	575.151	938.849	960.148	997.711
ENSDARG00000010514	CXCR5	protein_coding	15.6622	23.4934	13.408	12.306	16.781	20.559
ENSDARG00000010515	dvl1a	protein_coding	118.265	124.362	127.949	81.6885	117.046	92.6814
ENSDARG00000010516	rpl21	protein_coding	32781.8	35634.5	34922	37817.5	29742.8	32823.9
ENSDARG00000010519	per3	protein_coding	702.12	694.333	691.93	548.978	722.885	635.682
ENSDARG00000010524	si:ch211-282j22.3	protein_coding	153.161	161.789	156.685	157.475	195.226	176.155
ENSDARG00000010531	scamp4	protein_coding	481.179	430.08	485.649	520.567	536.535	495.043
ENSDARG00000010553	mmgt1	protein_coding	1068.03	1062.41	1127.23	1411.23	1222.75	1241.34
ENSDARG00000010555	pdha1b	protein_coding	100.62	149.999	98.7474	132.297	107.142	148.121
ENSDARG00000010556	MMP25	protein_coding	39.4641	27.6249	37.5025	36.5043	22.6918	25.3395
ENSDARG00000010563	spopla	protein_coding	492.394	492.394	513.321	589.759	522.994	532.732
ENSDARG00000010571	ezh2	protein_coding	541.794	487.52	510.404	808.406	810.311	814.966
ENSDARG00000010572	slc25a25a	protein_coding	1310.57	1217.83	1052.89	1362.54	1125.09	1485.62
ENSDARG00000010583	pard3	protein_coding	306.364	356.162	327.003	345.336	362.657	357.486
ENSDARG00000010586	tex9	protein_coding	136.402	102.514	96.7872	108.444	94.8886	123.935
ENSDARG00000010591	foxn4	protein_coding	573.567	629.657	477.517	665.844	794.308	915.241
ENSDARG00000010596	slc7a6os	protein_coding	1136.26	1118.33	1094.07	1292.49	1212.24	1289.69
ENSDARG00000010601	mtmr10	protein_coding	166.203	140.727	164.858	131.021	150.432	130.238
ENSDARG00000010602	zgc:112294	protein_coding	27.2686	54.5373	45.5468	71.1356	72.3212	60.7291
ENSDARG00000010603	kctd9b	protein_coding	204.191	276.887	239.462	203.122	209.536	204.852
ENSDARG00000010610	sarm1	protein_coding	407.503	345.191	369.028	378.82	405.525	398.348
ENSDARG00000010619	themis	protein_coding	8.68371	43.4186	13.4735	14.4729	11.5783	18.6556
ENSDARG00000010625	clic2	protein_coding	82.5704	82.5704	74.6272	77.3444	83.6156	88.9786
ENSDARG00000010630	hoxb6a	protein_coding	184.726	173.761	182.573	170.387	142.551	152.935
ENSDARG00000010641	slc20a1b	protein_coding	4041.34	3755.73	3824.55	4917.64	4749.99	4923.28
ENSDARG00000010654	ARHGAP42	protein_coding	59.6013	38.0215	50.6029	39.0492	24.6626	29.194
ENSDARG00000010655	ppm1k	protein_coding	1770.17	1447.83	1591.21	1387.86	1303.26	1353.09
ENSDARG00000010658	insig1	protein_coding	193.798	182.398	165.791	469.676	408.116	496.496
ENSDARG00000010662	fbxo36a	protein_coding	7.53731	15.8283	6.63367	6.02984	5.27611	9.28714
ENSDARG00000010673	trim16	protein_coding	45.9887	80.9801	49.0121	99.9754	49.9877	88.0217
ENSDARG00000010680	gngt2a	protein_coding	435.733	473.937	396.109	725.878	595.777	754.448
ENSDARG00000010681	tjap1	protein_coding	548.558	472.282	525.423	532.885	506.763	503.411
ENSDARG00000010700	il17d	protein_coding	20.0796	20.9163	13.1477	20.0796	11.7131	23.9048
ENSDARG00000010710	msi1	protein_coding	1092.83	1025.38	1002.57	1162.23	1284.42	1290.04
ENSDARG00000010717	chchd10	protein_coding	1777.79	1747.65	1933.37	2162.16	1802.08	1799.63
ENSDARG00000010721	2018-09-06	protein_coding	1964.7	1893.93	1973.87	2130.8	2260.53	2144.8
ENSDARG00000010727	ttyh2l	protein_coding	530.691	477.818	481.037	537.545	497.4	541.294
ENSDARG00000010728	scin	protein_coding	94.105	174.194	111.875	117.131	92.1028	118.867
ENSDARG00000010729	CABZ01073795.1	protein_coding	35.5136	58.4001	49.4177	44.9839	28.4109	32.9452
ENSDARG00000010732	xrcc4	protein_coding	178.965	192.32	162.853	214.579	217.25	245.965
ENSDARG00000010738	C16H8orf76	protein_coding	128.204	139.564	144.192	153.358	103.862	117.079
ENSDARG00000010745	dnaja2l	protein_coding	2118.22	2003.56	2175.15	2505.69	2497.78	2369.4
ENSDARG00000010752	acsl4b	protein_coding	142.511	144.622	143.042	141.455	128.787	135.464
ENSDARG00000010756	nod2	protein_coding	116.338	144.929	115.629	135.07	108.45	135.915
ENSDARG00000010758	capn12	protein_coding	69.1979	75.0456	58.4844	47.7563	71.1472	71.823
ENSDARG00000010764	flj13639	protein_coding	349.687	411.246	400.009	378.757	378.757	359.072
ENSDARG00000010767	epha4l	protein_coding	226.269	245.038	226.332	198.116	263.807	237.841
ENSDARG00000010770	sox19a	protein_coding	1364.38	1317.45	1308.35	1382.63	1333.09	1391.21
ENSDARG00000010773	pnpla6	protein_coding	1954.26	1896.81	1857.82	1856.88	1627.09	1801.34
ENSDARG00000010779	tlk2	protein_coding	914.922	860.655	851.844	880.648	920.634	937.974
ENSDARG00000010784	ppp1r12a	protein_coding	1221.85	1123.12	1186.73	1216.96	1292.23	1237.88
ENSDARG00000010785	thbs1b	protein_coding	1716.56	1701.63	1695.7	1542.03	1675.22	1619.93
ENSDARG00000010789	homer3	protein_coding	737.037	694.703	684.493	525.369	528.626	550.911
ENSDARG00000010791	dla	protein_coding	997.789	940.28	869.074	878.936	959.45	1023.48
ENSDARG00000010792	cdc25b	protein_coding	422.76	358.765	358.898	570.145	585.659	627.041
ENSDARG00000010794	tfeb	protein_coding	235.978	181.072	196.883	213.782	151.867	189.179
ENSDARG00000010816	slc7a14a	protein_coding	909.04	807.428	936.302	833.65	877.354	782.54
ENSDARG00000010823	memo1	protein_coding	301.744	315.155	295.432	379.336	328.566	368.508
ENSDARG00000010831	churc1	protein_coding	409.839	341.851	359.244	398.348	395.475	413.548
ENSDARG00000010844	kras	protein_coding	140.464	114.276	136.092	124.989	177.366	138.612
ENSDARG00000010862	amt	protein_coding	304.23	296.731	274.45	317.085	263.523	316.458
ENSDARG00000010873	DDX17	protein_coding	5595.78	5507.23	5439.2	4524.67	4318.36	4511.44
ENSDARG00000010878	cdkn1ca	protein_coding	468.683	391.4	450.061	506.909	393.062	424.79
ENSDARG00000010905	mettl13	protein_coding	181.367	219.869	231.933	182.38	257.359	186.533
ENSDARG00000010918	nprl3	protein_coding	337.164	329.094	315.597	264.531	294.122	294.408
ENSDARG00000010925	HTRA3	protein_coding	40.5387	26.2954	33.7702	43.8256	44.9212	42.8973
ENSDARG00000010933	cacna1fa	protein_coding	252.926	245.053	240.818	385.786	382.833	397.298
ENSDARG00000010934	syt14a	protein_coding	81.5307	55.5354	63.473	46.0826	69.7146	60.0878
ENSDARG00000010936	abcb4	protein_coding	406.481	397.668	367.656	367.926	387.754	413.045
ENSDARG00000010940	BX957278.1	protein_coding	14.6727	12.8386	10.9046	8.25338	11.0045	11.9951
ENSDARG00000010941	pomgnt2	protein_coding	133.454	127.651	130.982	106.763	139.256	121.503
ENSDARG00000010945	rapgef6	protein_coding	200.244	235.315	260.757	193.456	230.79	175.901
ENSDARG00000010946	cbsb	protein_coding	1002.02	989.29	1142.43	959.905	970.68	841.25
ENSDARG00000010948	kif11	protein_coding	508.699	587.262	379.82	477.273	563.693	746.403
ENSDARG00000010953	ndel1a	protein_coding	1128.67	1133.67	1263.37	1106.68	1015.7	949.276
ENSDARG00000010956	sh3glb1b	protein_coding	822.427	778.602	840.79	795.386	753.425	736.763
ENSDARG00000010957	mpp2b	protein_coding	1333.86	1309.57	1379.98	1500.12	1316.11	1345.72
ENSDARG00000010958	glmnb	protein_coding	715.606	750.232	712.959	1146.21	935.793	1064.37
ENSDARG00000010962	fkbp7	protein_coding	218.347	225.748	266.97	404.311	322.894	300.476
ENSDARG00000010965	psma8	protein_coding	2318.37	2551.08	3224.89	3736.71	2995.33	2522.93
ENSDARG00000010977	rab34b	protein_coding	56.4908	47.2678	65.0548	63.4081	61.1023	49.4417
ENSDARG00000010978	trmt1	protein_coding	313.572	299.275	310.564	287.838	280.213	280.137
ENSDARG00000010981	zdhhc3a	protein_coding	308.792	319.665	327.418	265.3	339.236	287.87
ENSDARG00000011000	gtf2a1	protein_coding	1201.95	1190.35	1267.87	1314.12	1236.76	1202.72
ENSDARG00000011020	hnrnpa1a	protein_coding	4970.57	5151.62	4651.81	5455.53	5515.57	5967.14
ENSDARG00000011023	pdlim3a	protein_coding	24.7255	41.2092	30.0903	35.0278	40.179	39.7969
ENSDARG00000011026	zgc:92907	protein_coding	144.271	143.358	153.323	133.313	130.574	123.754
ENSDARG00000011027	fgfr1a	protein_coding	825.485	797.898	779.428	716.198	636.621	703.087
ENSDARG00000011042	pgbd5	protein_coding	97.0525	102.094	122.181	108.396	173.938	111.867
ENSDARG00000011049	slc17a9b	protein_coding	69.325	63.909	54.4681	51.9937	61.7426	69.2391
ENSDARG00000011055	fbxo9	protein_coding	1464.26	1463.25	1542.5	1327.86	1243.62	1219.44
ENSDARG00000011065	camk2b1	protein_coding	6562.28	6112.95	6325.84	6131.33	5841.31	5991.93
ENSDARG00000011066	glra3	protein_coding	351.144	347.108	374.616	352.153	384.442	342.902
ENSDARG00000011072	ddx11	protein_coding	127.612	103.424	115.099	100.088	116.769	107.905
ENSDARG00000011076	MREG	protein_coding	352.758	412.565	379.807	443.989	330.458	384.739
ENSDARG00000011079	wdr3	protein_coding	1543.47	1540.55	1651.23	1548.35	1276.31	1312.78
ENSDARG00000011088	si:ch211-288d18.1	protein_coding	308.349	296.443	309.105	267.87	271.442	263.747
ENSDARG00000011091	drd2b	protein_coding	124.098	97.3528	134.603	114.47	114.47	93.4744
ENSDARG00000011094	ccna2	protein_coding	383.502	401.549	335.787	650.6	734.52	807.883
ENSDARG00000011113	chrna10a	protein_coding	69.8998	58.2499	63.6053	92.3036	81.5498	87.0388
ENSDARG00000011122	pptc7a	protein_coding	1202.42	1116.9	1139.42	1201.39	1037.56	1135.54
ENSDARG00000011125	snrpb	protein_coding	3467.97	3692.52	3701.96	4506.41	4217.01	4213.9
ENSDARG00000011141	dpysl5a	protein_coding	2252.29	2149.26	2221.28	2722.59	2878.09	2772.66
ENSDARG00000011146	uqcrb	protein_coding	787.686	898.03	860.038	836.068	763.071	781.103
ENSDARG00000011152	rpp14	protein_coding	307.75	300.736	320.49	355.973	341.068	330.755
ENSDARG00000011157	arhgef18a	protein_coding	755.886	734.261	657.208	501.303	559.297	600.236
ENSDARG00000011163	sema3fa	protein_coding	816.974	720.096	769.966	720.096	762.043	737.926
ENSDARG00000011166	cahz	protein_coding	756.749	723.247	707.362	969.585	869.079	960.064
ENSDARG00000011170	ndrg2	protein_coding	561.708	578.493	681.001	548.281	579.611	471.875
ENSDARG00000011171	TENM2	protein_coding	2282.97	2208.58	2172.58	1958.35	2232.73	2161.2
ENSDARG00000011175	atp6v1d	protein_coding	3475.14	3287.5	3260.97	3678.25	3321.35	3622.84
ENSDARG00000011188	acvr2aa	protein_coding	2256.72	1885.84	2088.4	2031.47	2020.99	2001.55
ENSDARG00000011190	fgfr1b	protein_coding	167.777	172.342	176.109	95.8726	127.83	106.892
ENSDARG00000011196	dnajc11	protein_coding	916.435	923.034	985.327	1027.69	1004.12	948.205
ENSDARG00000011201	rplp2l	protein_coding	21263.6	24509.2	21997.5	23856	17555.9	21238.3
ENSDARG00000011208	COX5B	protein_coding	751.748	736.988	705.651	859.292	845.585	899.136
ENSDARG00000011219	akt2	protein_coding	1672.49	1755.41	1793.94	1624.97	1682.6	1579.34
ENSDARG00000011222	ccdc28b	protein_coding	130.885	128.739	148.207	143.759	156.633	131.429
ENSDARG00000011233	pcyt1aa	protein_coding	127.315	142.092	128.438	109.127	145.502	131.957
ENSDARG00000011235	otx2	protein_coding	1520.05	1454.12	1379.74	1922.71	1884.02	2050.84
ENSDARG00000011239	ppp1r14aa	protein_coding	206.879	204.108	197.062	188.407	202.261	203.559
ENSDARG00000011240	ift46	protein_coding	394.988	377.476	379.288	393.042	353.154	379.288
ENSDARG00000011245	esrp1	protein_coding	491.28	408.904	395.976	331.49	354.317	387.915
ENSDARG00000011246	krr1	protein_coding	555.617	528.763	591.774	538.949	522.28	485.946
ENSDARG00000011247	rnpc3	protein_coding	1090.78	1016.25	1102.84	1041.67	885.598	916.939
ENSDARG00000011257	enpp2	protein_coding	71.5288	47.6859	54.9849	47.6859	43.9212	48.6098
ENSDARG00000011259	trpm1a	protein_coding	760.242	739.82	722.861	724.04	806.655	792.884
ENSDARG00000011262	traip	protein_coding	61.1639	65.8688	61.2126	117.623	116.055	121.15
ENSDARG00000011272	uqcc2	protein_coding	787.023	860.807	962.167	1081.31	910.844	848.971
ENSDARG00000011273	tlx2	protein_coding	116.117	101.715	105.54	87.3131	96.3145	94.4303
ENSDARG00000011298	atf7a	protein_coding	108.602	136.039	122.465	106.316	98.3136	101.471
ENSDARG00000011299	blzf1	protein_coding	451.143	448.317	517.071	517.072	496.351	440.625
ENSDARG00000011301	nae1	protein_coding	741.239	792.49	865.039	968.072	987.054	866.093
ENSDARG00000011312	stk3	protein_coding	686.594	647.36	678.086	844.619	857.697	836.827
ENSDARG00000011317	adra1ba	protein_coding	9.37003	19.9113	14.5144	18.7401	17.5688	17.0757
ENSDARG00000011326	ankrd45	protein_coding	29.7512	26.962	23.6629	16.735	13.9459	18.285
ENSDARG00000011333	arhgap33	protein_coding	1462.16	1399.94	1419.97	1383.88	1577.57	1488.73
ENSDARG00000011334	ncaldb	protein_coding	350.036	323.812	295.567	416.166	306.709	406.953
ENSDARG00000011360	nfatc2ip	protein_coding	373.657	404.33	424.962	468.465	337.407	363.638
ENSDARG00000011370	fyna	protein_coding	1817.93	1652.4	1807.05	1954.76	1920.31	1858.27
ENSDARG00000011371	zgc:64106	protein_coding	118.761	84.6611	68.036	74.0784	89.3645	119.913
ENSDARG00000011373	mknk2a	protein_coding	526.147	422.543	437.125	531.225	406.291	501.119
ENSDARG00000011376	zgc:77816	protein_coding	47.409	54.6234	37.8409	51.5315	45.3477	65.0088
ENSDARG00000011404	fen1	protein_coding	823.64	801.523	784.462	1071.35	1058.97	1103.22
ENSDARG00000011405	rps9	protein_coding	38162.2	44858.4	42319	46129.6	34561.2	39038
ENSDARG00000011407	col2a1b	protein_coding	3765.78	4386.69	3900.39	4308.95	3981.28	4316.04
ENSDARG00000011410	AADAT	protein_coding	135.264	144.849	138.958	91.596	132.069	110.791
ENSDARG00000011418	sigmar1	protein_coding	434.814	408.253	447.271	481.05	447.603	437.106
ENSDARG00000011422	ryr1a	protein_coding	620.387	644.716	583.01	452.112	407.509	465.619
ENSDARG00000011434	ptger2a	protein_coding	26.5538	41.7274	24.5162	13.9091	31.6117	28.4705
ENSDARG00000011445	elmsan1a	protein_coding	142.572	136.632	121.202	92.6718	97.4242	109.418
ENSDARG00000011449	fes	protein_coding	106.389	155.85	138.229	125.053	116.654	112.512
ENSDARG00000011459	gsna	protein_coding	387.766	510.575	496.381	491.235	380.997	387.798
ENSDARG00000011462	otub1b	protein_coding	1024.66	946.571	1007.05	970.378	1065.61	994.451
ENSDARG00000011466	lace1a	protein_coding	280.885	268.873	295.466	394.532	403.772	371.227
ENSDARG00000011468	HTR1E	protein_coding	10.2919	18.5254	21.3761	19.5545	19.5545	12.6313
ENSDARG00000011473	calcrla	protein_coding	110.115	82.2376	93.2664	61.3297	82.2376	72.4608
ENSDARG00000011487	gnaq	protein_coding	288.962	252.842	285.795	250.889	301.653	260.186
ENSDARG00000011488	sirt2	protein_coding	586.746	547.353	541.164	516.254	517.29	541.164
ENSDARG00000011490	scube3	protein_coding	73.452	103.697	81.4682	84.2538	70.2115	82.394
ENSDARG00000011493	DCUN1D3	protein_coding	365.283	352.654	398.354	400.257	448.832	381.884
ENSDARG00000011496	ppm1bb	protein_coding	2236.51	2145.52	2210.86	2379.35	2196.4	2265.04
ENSDARG00000011498	si:ch211-212o1.2	protein_coding	289.169	275.982	290.896	319.31	297.646	299.389
ENSDARG00000011506	lpcat1	protein_coding	196.598	212.363	213.512	216.999	193.816	196.259
ENSDARG00000011510	rcc2	protein_coding	2243.4	2029.38	1946.18	2564.43	2715.95	2893.4
ENSDARG00000011515	orai1a	protein_coding	70.4489	61.2599	82.2724	75.5539	60.2389	53.8689
ENSDARG00000011519	myl4	protein_coding	46.8446	64.9437	62.9314	76.6549	71.3316	64.81
ENSDARG00000011521	upb1	protein_coding	51.9965	117.859	82.5056	154.256	136.924	137.894
ENSDARG00000011533	sema6dl	protein_coding	921.609	846.236	931.684	826.821	991.272	858.13
ENSDARG00000011537	ugt2a5	protein_coding	46.7531	44.8051	40.0401	28.2467	37.0129	36.9601
ENSDARG00000011545	arrb2b	protein_coding	2047.06	2045.04	2111.31	2249.65	2133.74	2123.21
ENSDARG00000011549	c1ql4a	protein_coding	58.1648	39.917	58.7469	47.9004	69.5696	47.3482
ENSDARG00000011553	atp5f1	protein_coding	11582.9	11104.8	11553.8	11814.8	10399.2	10880.6
ENSDARG00000011555	spag7	protein_coding	1275.05	1365.21	1317.6	1423.5	1269.58	1346.14
ENSDARG00000011564	sfpq	protein_coding	6272.88	6485.33	6341.55	7073.25	6902.42	7027.71
ENSDARG00000011570	pou6f1	protein_coding	438.827	460.376	402.236	407.482	516.209	512.494
ENSDARG00000011573	abcb11a	protein_coding	35.2598	40.1233	29.6088	29.1805	30.3964	37.8334
ENSDARG00000011579	hoxb10a	protein_coding	178.929	176.985	209.781	207.13	139.059	143.967
ENSDARG00000011581	si:dkey-23k10.5	protein_coding	82.5787	82.5787	63.5757	53.9514	59.4567	73.5662
ENSDARG00000011582	sox5	protein_coding	1957.94	1798.94	1856.15	2004.71	2080.57	2064.96
ENSDARG00000011583	cry1b	protein_coding	755.655	611.721	622.089	557.259	451.254	548.056
ENSDARG00000011594	smarcb1b	protein_coding	882.182	907.487	846.91	1101.2	993	1104.77
ENSDARG00000011597	atxn2l	protein_coding	728.475	769.53	813.824	1063.59	1072.19	982.454
ENSDARG00000011600	epha4b	protein_coding	274.908	301.288	316.186	170.776	299.9	205.989
ENSDARG00000011602	si:dkeyp-117h8.2	protein_coding	2167.45	1909.63	1986.12	1841.99	2009.62	1970.82
ENSDARG00000011605	dennd6b	protein_coding	423.034	464.947	452.432	388.918	448.377	409.343
ENSDARG00000011609	FOXK2	protein_coding	2207.93	2071.63	2224.75	2110.84	2109.9	2028.74
ENSDARG00000011611	actr1	protein_coding	2718.99	2369.94	2575.39	2798.96	2897.75	2807.1
ENSDARG00000011613	rbm39a	protein_coding	9169.21	9298.45	9738.68	10295.1	9104.58	9179.45
ENSDARG00000011615	mybpc3	protein_coding	1950.88	2023.85	1952.74	1773.53	1408.69	1608.37
ENSDARG00000011618	slc26a2	protein_coding	72.467	57.4267	51.1957	46.4883	72.467	73.1367
ENSDARG00000011640	syt5b	protein_coding	2447.06	2288.21	2327.27	3023.98	2523.07	2808.52
ENSDARG00000011648	snrpd1	protein_coding	1453.25	1406.71	1456.25	1833.8	1831.3	1799.25
ENSDARG00000011652	RANBP2	protein_coding	80.8627	78.8661	58.0985	30.9474	51.9118	55.0934
ENSDARG00000011661	twf1b	protein_coding	509.721	490.842	473.554	584.291	539.926	593.266
ENSDARG00000011662	chuk	protein_coding	1077.68	1010.73	1050.99	865.122	954.398	902.33
ENSDARG00000011665	aldoaa	protein_coding	21236.4	23009.9	23228.9	17383.5	15407.2	15574
ENSDARG00000011671	pde6b	protein_coding	652.131	608.8	527.106	1024.78	835.204	1105.91
ENSDARG00000011672	sema3b	protein_coding	992.636	956.143	872.746	825.807	895.667	960.021
ENSDARG00000011673	si:ch211-246m6.5	protein_coding	80.0302	69.6733	70.0986	59.3165	47.0766	56.2913
ENSDARG00000011683	prtfdc1	protein_coding	294.262	274.219	284.294	250.532	266.02	257.951
ENSDARG00000011693	ttc36	protein_coding	103.269	190.232	121.431	133.706	114.139	142.589
ENSDARG00000011696	esrrgb	protein_coding	14.4976	16.1084	18.6238	24.1626	27.3843	21.107
ENSDARG00000011701	ctsll	protein_coding	13.5561	17.1711	15.4912	9.94116	15.3636	12.1716
ENSDARG00000011703	clocka	protein_coding	99.4183	83.7207	87.1469	64.0987	71.9475	71.0935
ENSDARG00000011723	C2H5orf22	protein_coding	159.053	150.271	157.822	155.15	148.319	148.599
ENSDARG00000011724	marveld1	protein_coding	22.4153	29.008	18.2019	11.8669	23.7338	23.5108
ENSDARG00000011727	b9d1	protein_coding	259.964	263.638	232.963	282.01	223.22	281.951
ENSDARG00000011740	u2af2b	protein_coding	2652.92	2530.35	2613.69	2789.11	2844.49	2792.12
ENSDARG00000011743	pigo	protein_coding	493.055	461.783	518.036	603.549	604.591	556.409
ENSDARG00000011764	asun	protein_coding	610.139	658.159	578.819	582.833	598.84	646.791
ENSDARG00000011769	cpm	protein_coding	516.759	513.719	555.636	450.898	486.361	434.245
ENSDARG00000011770	dhrs12	protein_coding	365.841	385.366	414.541	481.964	455.245	424.272
ENSDARG00000011777	cttn	protein_coding	1093.73	1104.13	1192.19	1321.55	1420.81	1263.07
ENSDARG00000011783	stag2a	protein_coding	995.301	943.768	938.189	853.837	931.642	921.365
ENSDARG00000011785	tbx6	protein_coding	557.29	530.795	557.143	486.03	447.659	455.347
ENSDARG00000011797	fam46bb	protein_coding	171.009	172.213	147.805	174.622	211.954	223.369
ENSDARG00000011801	wars2	protein_coding	135.858	119.663	118.926	110.666	107.067	116.703
ENSDARG00000011809	mical1	protein_coding	64.8075	77.3142	87.0733	60.2596	89.8209	59.8079
ENSDARG00000011818	batf	protein_coding	14.297	14.297	17.8359	11.774	15.138	10.7015
ENSDARG00000011819	pcnx	protein_coding	1467.61	1482	1545.14	1260.01	1465.55	1297.02
ENSDARG00000011821	plod2	protein_coding	130.46	131.646	119.731	131.646	125.716	140.81
ENSDARG00000011824	pbxip1b	protein_coding	990.974	908.865	906.987	896.595	805.048	888.974
ENSDARG00000011825	cetn3	protein_coding	319.854	330.121	297.557	432.791	413.836	462.163
ENSDARG00000011837	C13H9orf72	protein_coding	239.287	205.26	208.628	161.354	220.627	200.429
ENSDARG00000011841	atp5l	protein_coding	7169.48	7514.05	7310.5	8209.67	6682.22	7436.31
ENSDARG00000011845	chn2	protein_coding	201.595	221.424	218.771	193.883	212.611	196.077
ENSDARG00000011851	map2k5	protein_coding	256.614	225.776	234.258	256.614	248.905	259.682
ENSDARG00000011855	aak1a	protein_coding	51.3551	64.8695	73.9947	51.3551	95.9529	54.7561
ENSDARG00000011862	inaa	protein_coding	599.285	703.32	656.087	1051.19	881.047	952.295
ENSDARG00000011863	ptk7a	protein_coding	314.96	272.482	271.221	268.338	295.275	304.038
ENSDARG00000011870	sp8a	protein_coding	329.274	274.561	302.578	299.43	352.154	322.683
ENSDARG00000011876	ednraa	protein_coding	157.67	224.376	191.946	165.755	151.606	155.337
ENSDARG00000011879	foxn1	protein_coding	23.0885	26.2369	24.7742	40.9296	37.7812	39.0671
ENSDARG00000011884	MFN1	protein_coding	492.398	377.005	602.252	614.115	524.803	406.141
ENSDARG00000011885	mrpl19	protein_coding	898.022	936.029	982.034	976.687	936.029	892.655
ENSDARG00000011886	pdca	protein_coding	259.839	275.551	206.031	444.748	339.604	504.735
ENSDARG00000011890	cry4	protein_coding	623.314	581.457	568.164	622.404	591.466	642.894
ENSDARG00000011897	BX088691.1	protein_coding	78.7239	71.9761	67.578	50.6082	88.8455	74.6914
ENSDARG00000011909	itpr2	protein_coding	100.949	85.0694	101.388	60.1157	106.62	73.1755
ENSDARG00000011921	txnl1	protein_coding	1847.96	1725.15	3262.18	2982.71	2489.13	1491.36
ENSDARG00000011925	spns1	protein_coding	672.139	522.208	559.838	424.294	466.112	470.617
ENSDARG00000011926	tpgs2	protein_coding	146.786	146.786	117.661	148.503	116.742	164.26
ENSDARG00000011929	plp1b	protein_coding	1104.16	942.624	1113.73	954.444	1019.45	903.574
ENSDARG00000011932	prkcbp1l	protein_coding	1418.59	1456.69	1442.19	1625.71	1436.17	1523.05
ENSDARG00000011934	gyg1a	protein_coding	1657.34	1653.33	1881.07	1701.45	1460.82	1387.36
ENSDARG00000011941	bmpr2a	protein_coding	890.881	859.104	892.606	708.165	955.569	806.253
ENSDARG00000011945	slc35e1	protein_coding	767.679	682.498	783.557	829.724	825.517	764.539
ENSDARG00000011948	insra	protein_coding	1586.83	1533.06	1585.85	1394.06	1257.09	1301.99
ENSDARG00000011956	dlx4a	protein_coding	17.9735	6.98971	14.0206	13.9794	18.9721	13.0191
ENSDARG00000011958	ctnnbl1	protein_coding	603.253	615.081	641.841	678.773	692.421	650.633
ENSDARG00000011961	csrp2	protein_coding	498.677	483.622	470.826	453.514	455.395	474.015
ENSDARG00000011973	slc35d1a	protein_coding	215.169	182.471	199.1	174.033	198.293	184.878
ENSDARG00000011975	fmn1	protein_coding	11.7196	11.7196	13.1403	13.3939	13.3939	11.9458
ENSDARG00000011983	zgc:136908	protein_coding	789.677	865.195	996.436	684.325	496.928	483.738
ENSDARG00000011989	crx	protein_coding	1456.65	1330.52	1245.87	1950.81	1923.93	2164.8
ENSDARG00000011998	bfsp2	protein_coding	526.79	959.928	1149.88	3309.58	2468.39	1767.57
ENSDARG00000011999	ybey	protein_coding	229.937	231.496	254.026	377.253	322.692	316.891
ENSDARG00000012002	slc38a7	protein_coding	261.232	284.077	274.848	340.694	291.03	312.098
ENSDARG00000012005	mob2b	protein_coding	570.814	477.891	528.372	585.037	486.425	527.317
ENSDARG00000012013	cpa6	protein_coding	4.60698	10.1354	6.51186	16.5851	6.44977	10.8531
ENSDARG00000012016	hpgd	protein_coding	81.7956	76.6833	101.717	94.0649	107.357	78.2438
ENSDARG00000012019	glra1	protein_coding	111.908	99.191	158.845	110.636	119.538	76.2771
ENSDARG00000012021	kdsr	protein_coding	313.403	249.144	310.463	279.583	304.384	262.563
ENSDARG00000012025	hs6st2	protein_coding	522.573	465.81	458.386	445.088	439.682	476.144
ENSDARG00000012030	dnaaf1	protein_coding	189.47	216.662	213.184	235.083	214.031	213.184
ENSDARG00000012035	zgc:100832	protein_coding	207.443	222.776	213.986	214.658	192.11	204.008
ENSDARG00000012039	ttc26	protein_coding	300.18	317.171	338.997	357.761	322.835	309.335
ENSDARG00000012040	rnf19a	protein_coding	796.022	823.071	851.926	940.929	831.766	840.54
ENSDARG00000012044	polr3gla	protein_coding	300.719	261.363	356.745	250.262	205.861	178.373
ENSDARG00000012051	mettl21a	protein_coding	75.7085	74.0626	93.5694	88.8752	67.4793	61.9746
ENSDARG00000012057	mtnr1al	protein_coding	9.47705	12.1848	13.2953	14.8925	9.47705	9.60215
ENSDARG00000012060	thbs3b	protein_coding	487.533	465.179	454.681	416.212	421.535	438.711
ENSDARG00000012066	dcn	protein_coding	1149.54	1237.07	1235.94	1330.44	1184.55	1211.26
ENSDARG00000012071	angptl1a	protein_coding	134.196	145.639	136.502	132.116	114.431	125.928
ENSDARG00000012072	atp5s	protein_coding	228.741	258.885	217.687	202.143	191.504	219.943
ENSDARG00000012073	kif15	protein_coding	540.956	468.828	409.858	557.601	710.178	773.215
ENSDARG00000012076	apoa1a	protein_coding	8585.1	7132.56	3710.11	11323.2	5410.55	16508.7
ENSDARG00000012078	meis1b	protein_coding	3702.47	3783.17	4059.61	4207.53	4054.68	3807.86
ENSDARG00000012113	C19H1orf109	protein_coding	226.988	224.114	227.616	198.255	167.607	180.631
ENSDARG00000012125	cnga1	protein_coding	135.483	147.126	118.096	189.464	156.652	205.96
ENSDARG00000012126	zgc:109965	protein_coding	180.73	156.383	114.264	248.152	242.534	360.947
ENSDARG00000012135	fbxl2	protein_coding	383.818	342.73	398.15	374.799	317.677	314.329
ENSDARG00000012137	cyp46a1.1	protein_coding	134.004	130.255	104.579	125.57	116.199	152.6
ENSDARG00000012138	sgce	protein_coding	1659.47	1515.33	1603.64	1638.49	1563.68	1582.81
ENSDARG00000012140	ccnl1b	protein_coding	2911.04	3023.56	2904.64	3402.04	3234.11	3387.97
ENSDARG00000012141	papolg	protein_coding	2292.26	2319.9	2244.2	2125.46	2181.7	2212.73
ENSDARG00000012144	emc7	protein_coding	1211.64	1115.68	1175.71	1345.22	1286.89	1301.14
ENSDARG00000012177	rab4b	protein_coding	46.8634	39.4639	45.4086	29.5979	35.7642	30.813
ENSDARG00000012184	zgc:162872	protein_coding	109.459	104.308	110.27	81.1284	119.761	95.5152
ENSDARG00000012192	cant1a	protein_coding	286.055	288.935	280.233	296.614	276.456	293.775
ENSDARG00000012194	scp2a	protein_coding	1344.71	1462.48	1193.76	1883.11	1461.19	1948.65
ENSDARG00000012196	fer	protein_coding	69.6682	89.3856	84.4431	70.9827	72.2972	66.9459
ENSDARG00000012199	gpt2	protein_coding	637.827	536.554	524.758	448.913	483.969	519.624
ENSDARG00000012204	CDK18	protein_coding	158.38	183.577	196.691	182.377	171.579	153.353
ENSDARG00000012215	umps	protein_coding	377.696	290.997	308.714	396.581	388.855	421.715
ENSDARG00000012219	dpf2	protein_coding	303.191	298.347	320.03	277.037	287.692	265.315
ENSDARG00000012222	nup35	protein_coding	312.879	336.596	344.229	441.497	401.361	396.85
ENSDARG00000012234	psme3	protein_coding	1054.8	1065.44	1150.74	1329.58	1374.79	1245.51
ENSDARG00000012244	ube2e3	protein_coding	3094.89	2970.5	3009.65	3095.81	2953.92	3046.55
ENSDARG00000012247	def6a	protein_coding	37.5525	27.4031	35.4704	37.5525	36.5375	33.4998
ENSDARG00000012248	rgma	protein_coding	2911.21	2594.75	2831.9	2535.67	2596.75	2490.39
ENSDARG00000012249	hs3st1	protein_coding	38.3445	17.255	25.0362	14.3792	25.8825	19.8203
ENSDARG00000012261	eftud2	protein_coding	1066.74	1221.76	1324.2	1489.18	1619.01	1338.65
ENSDARG00000012269	clcn1b	protein_coding	26.7166	48.3444	27.511	24.1722	21.6277	29.869
ENSDARG00000012271	tmem206	protein_coding	86.222	76.8726	71.2347	73.7561	49.8633	69.3095
ENSDARG00000012274	eif4e1c	protein_coding	819.027	769.61	869.838	1310.44	1271.09	1178
ENSDARG00000012275	katnal2	protein_coding	28.389	18.926	16.4853	16.5602	14.1945	21.5577
ENSDARG00000012281	zgc:65851	protein_coding	266.166	299.437	304.02	231.945	300.388	245.11
ENSDARG00000012295	bcs1l	protein_coding	390.033	397.993	357.293	372.345	380.305	414.957
ENSDARG00000012297	cnga3b	protein_coding	90.9856	93.0772	77.4518	86.8024	56.4738	83.189
[truncated: 18,964 more rows]
