# Supplementary material for: Loss of the Mia40a oxidoreductase leads to hepato-pancreatic insufficiency in zebrafish
Source: PLoS Genet. 2018 Nov 20;14(11):e1007743. doi: 10.1371/journal.pgen.1007743 (PMC6245507; doi:10.1371/journal.pgen.1007743)
Supplement: S6 Table — (XLSX) [file pgen.1007743.s014.xlsx]

## Sheet: S6 Table
Uniprot_accessions	Gene_name	coef.zf5dpf_WT	fdr.zf5dpf_WT	coef.zf8dpf_WT	fdr.zf8dpf_WT
X1WFI7;A0A0H2UKN8;A0A024B5K5	ece2b	-0.0970686	0.805516	0.721279	0.067894
A0A088GE60;Q9PTN2;F1REC6;A0A0G2L5E6	vdra			0.311736	0.507273
A0A088GEY4;Q1L673	vdrb	-0.201597	0.550437	0.694159	0.0615474
A0A096X788;Q4V966;Q7ZU68;F1REC2	sept7a	0.0373951	0.862456	-0.0996126	0.578097
A0A097;A0A0R4IPR9	si:dkey-152p16.6	0.582426	0.278948	-1.13545	0.0201493
A0A097DC67	syn3	0.0555878	0.82114	0.396271	0.0907319
E7FCU0;A8E570;F1QGI4;A0A0A0MPF3;Q7T362;F1QW36;A0A0R4IS68;A0A0R4IK47	npm1a	-0.0239463	0.937463	-0.228564	0.355637
Q5PR60;A0A0A0MPF4	ube2kb	0.195093	0.313557	-0.300722	0.121864
A0A0A0MPG3;Q6DGY7	crygn2;crygnb	-0.577736	0.0408981	0.043383	0.838048
F1QNJ7;A0A0A0MPG4;Q6NYU2	helz	1.01646	0.101919	-0.397648	0.229986
A0A0A0MPJ4;A0A0A0MPG5;B0S5N4	plxna3	-0.308868	0.274775	-0.133527	0.609484
Q588C3;B0S581;B3DJN5;A0A0A0MPG8;E7F6H4	dnmt3ba	-0.457218	0.129497	-1.07961	0.0101913
A0A0A0MPL4	stx7l	-0.445033	0.756188	-0.361107	0.685802
A0A0A0MPL5	si:ch211-160d14.1	0.315134	0.271837	-0.221679	0.395075
A0A0A0MPN8;A0A0R4IAF6;F1QFR9	psme4a			1.81327	0.0496842
Q5XJ82;F1QLN5;A0A0A0MPP0;F1QK30;E7FEA9;A8E5F0	rwdd	0.499342	0.497033	-0.168877	0.811899
A0A0U2PWE5;A0A0U2PLT6;A0A0A0V9A1;Q9MIY9	ND2;mt-nd2	-0.955682	0.157522	-1.1667	0.0979705
A0A0A0V9A8;Q9MIY6	ATP8;mt-atp8	-0.523613	0.143553	-0.562155	0.101044
A0A0U2NDI4;A0A0U2JEX6;A0A0A0VB08;Q9MIZ0	ND1;mt-nd1	-1.11414	0.00406961	-1.10746	0.00387201
A0A0U2NJ45;A0A0A0VB12;Q9MIY1;A0A0U2PXV7	ND4;mt-nd4	-1.13025	0.0143533
A0A0U2PLW3;A0A0U2NRI4;A0A0U2NDH7;A0A0U2JEX3;A0A0A0VDA7;Q9MIY0	ND5;mt-nd5	-0.924432	0.00593651	-0.811029	0.00776738
A0A0U2NKZ2;A0A0A0VDB1;Q9MIY5	ATP6;mt-atp6			-0.044864	0.927697
G3KGU1;G3KGR7;G3KGR5;G3KGN9;G3KGN5;G3KGL2;G3KGH7;G3KGF0;G3KGE3;G3KGE1;G3KGD9;B9TS57;A0A0U2PU63;A0A0A0VDB5;Q9MIX8;A0A0A0QST4	cytb;Cytb;CYTB;mt-cyb	1.24349	0.11065	-0.611262	0.250796
A0A0U2NKY1;A0A0A0VG02;Q9MIY8	COX1;mt-co1			-0.95059	0.0406185
A0A0A0VG08;Q9MIY7;A0A0U2IWR5	COX2;mt-co2	-0.79199	0.0106028	-0.798494	0.00874419
Q7SZR6;Q6NUX1;A0A0R4IRM2;A0A0B4J1A5	ewsr1a	-0.345815	0.123718	-0.177348	0.345101
A0A0B4J1A6;B2GSC6;Q08CK7	igf2bp1	-0.0607385	0.748463	0.239456	0.164261
A4JYL6;A0A0B4J1A7	sid4	-0.728572	0.0482909	0.998502	0.0297977
A9C3V8;A0A0B4J1B0	igf2bp2a	-0.130044	0.611119	0.0260761	0.919235
Q08CA7;F1QDQ5;A0A0B5JF91	manf	0.227407	0.709717	-0.136848	0.810061
B0S6K5;A0A0B5JFC8;F1QSR3	tnw	-0.073389	0.870239	0.940856	0.0594562
Q9DDG2;A0A0B5JK07;Q9W768	mdkb	-0.535896	0.0582992	-0.383848	0.105051
Q6T869;F1QHA9;A0A0B5JK15;Q6T870;Q6RT22;Q69DB7;A3KNA2	nrp1b	0.347106	0.495619
Q568X0;Q7T2K9;Q32PN6;A0A0B5JK22	sfrp1a	-0.793106	0.202881
A0A0B5JK37;Q6NYV7	pcdh10a	0.0989127	0.838124
F1Q8W8;A0A0B5JK63;Q6PFP8	calr	0.0802759	0.754496	-0.590948	0.0395968
A0A0B5JK66;Q1RLY9;B3DKL1;Q69DB8;F1QXE5;A0A0R4IFP8;Q8QFX6;Q567N9;A0A0R4IVS1	nrp1a	0.324155	0.607166	-0.486986	0.2654
Q7T3D6;F1QVG5;A0A0B5JKA7	gpc1b			0.0839205	0.861518
Q6PE26;A0A0B5JPZ1;A0A0R4ILP1;Q9PUC1;A0A0R4IZM7	calr3a	-0.00459851	0.983289	-0.677244	0.0228637
E9QIK2;Q9W767;A0A0B5JQ06;A0A1D5NS41;F6NXU8;A0A1D5NSV1	mdka	-0.478486	0.213185	-0.0189752	0.959114
A0A0B5JQ29;Q90Z31;Q502Q3	efnb3b			1.34734	0.077905
A0A0B5JQ52	Loc100004582	-0.803633	0.199592	0.610558	0.251115
B2GTK5;A0A0B5JQ56;B8XY56;A0A0R4IHJ3	rnaset2	-0.0890085	0.876291	0.197719	0.676746
Q6DI13;A0A0R4IL29;A0A0B5JS27	calr3b	-0.327001	0.134984	-0.721806	0.0136213
A0A0B5JS55;Q7SXF6	creld2	-0.308015	0.226585
A0A0B5JS86;A2CEY7	Si:dkey-251i10.2;si:dkey-251i10.2	-0.277167	0.330611	0.69395	0.0406185
Q4L216;A0A0B5JSD9	afp4;Zgc:161979	1.06758	0.0298499	-0.796117	0.0509917
Q7T1R2;Q503K1;A0A0B5JSG0	tgfbi	-0.0362763	0.901727	0.240809	0.3217
Z4YIA7;A0A0B5JW24;Q6IQP3;A0A0R4INX3	calua	-0.0962392	0.814256	-0.399889	0.25978
Q08CU3;A0A0B5JW80;F1R378	nenf	0.663677	0.174873	0.684468	0.0746224
A0A0G2KP17;A0A0B5JWA3	Wu:fc46h12	0.168635	0.614313	0.606522	0.081697
A0A0B5JWD6;Q9W675;B3DH04;F1QCV0;A4JYG8	cntn2	0.613138	0.124133	0.0212101	0.954324
A2RV37;A0A0B6VLS4;B8JLP0	dhx37	0.687581	0.101294	-0.579072	0.115949
F1R5P3;A3KMS0;A0A0E4AXB8;A0A0R4ILE7	mcm6	-0.0871627	0.768217	-1.13794	0.00874419
Q6PH47;Q5RIC5;A0A0E4AY38	mcm3	-0.227317	0.386507	-1.05819	0.00952262
A0A0F6PK88;Q1L8L9	ak2	-0.749069	0.0106028	-0.877899	0.00587943
A0A0F6Y5M7;F1QAC1;A2CE93	iqgap2	-0.602769	0.0329277	-0.296458	0.152491
A0A0F7C9F3;E7FBD5	iqgap1	0.0357964	0.873823	0.0506341	0.794443
A0A0G2KD63;Q6NYV2	ghitm	-0.232768	0.539825	0.433662	0.387388
A0A0G2KDZ2;A0A0G2KML8;Q6PFM9;A0A0G2L4Y9;F1R8P7;A0AUQ2	wdr48;zgc:153492	0.687978	0.244942	0.410637	0.39538
A0A0G2KRG4;A0A0G2L379;A0A0G2KE88;B7ZVV7;A8WFR0	zgc:165600;lamp5	-0.258352	0.611119	0.274945	0.555445
A0A0G2KEX1;Q566Z9	arf4b	-0.133363	0.739071	-0.209779	0.546905
A0A0G2KF71;F8W445	si:ch73-290k24.1	-0.464822	0.0903064	-0.145726	0.509594
A0A0G2KFX5;F1QCJ4	LOC100334106	-0.601954	0.0673829	-0.0663551	0.805477
F1QPU5;A0A0G2KG97;A0A0R4IVA2;F1Q7B5;A0A1L1QZV4;R4GDQ8;E7F2E0	LOC100149571;si:ch211-255p10.4;si:dkey-16p21.7	-0.367642	0.47122
A0A0G2KGY0;Q6PG31	rnps1	0.574476	0.0932245	0.45955	0.127722
F1Q8B5;A0A0G2KIT0;A0A0N4STW9;F1QBK3	lct			-1.09579	0.0102753
Q567K9;Q6DC59;A0A0G2KIT5;F1R491;B5DDK5;Q2YDQ6;O73712;O73715-2;O73715-4;O73715-3;O73715	ldb1b;ldb1a	-0.372395	0.253222	0.0227343	0.943457
H9GXX5;A0A0G2KJA6	LOC100329719	-0.408018	0.430676	-0.536662	0.293396
A0A0G2KJM7;Q9DEY8;Q7ZU52	lima1a	-0.149274	0.774364	-0.540233	0.23877
A0A0G2KL94;E7F1Q8	FP102272.1	-0.083663	0.855225	-0.279494	0.45349
A0A0G2KLD8;Q7ZVE1	LOC402804	0.814663	0.0440351	0.686489	0.0498309
A0A0G2KLU5;Q0P494	krtcap2	-0.968283	0.154712
A0A0G2KM29;Q502J6	sncgb	-0.242478	0.656532	0.078426	0.882773
A0A0G2KN35;F1QR51;A2RRV6;A0A0R4IHY2	LOC100330946;mex3b	-0.497128	0.356323
A0A0G2KNY9;Q6PBX1	pin1	0.230302	0.241541	0.0977631	0.586491
A0A0G2KQ04;Q803E0	pald1	0.124662	0.796587	-0.620119	0.106307
A0A0G2KSU4;Q6ZM08;B7ZVQ3	znf609b	-0.283963	0.457678	-0.361046	0.470987
A1L2C9;A0A0G2KTT4;E9QFY7	LOC571638;si:dkey-167k11.5	-0.472447	0.0651306	-0.0881264	0.706028
A0A0G2KVZ0;E7F5X2	cpne8	1.36247	0.0949815	0.402027	0.403821
Q6DH22;A0A0G2KW99	rgrb			-1.12202	0.00929285
A0A0G2KYC0;B2GRL1;F1QCY1;Q7SXN4;A0A140LGT2;D0PNH9	cpeb4	-0.0363197	0.89645	-0.102707	0.663305
F1QD15;A0A0G2KZU0	LOC101883373	-0.00868754	0.98011	-0.210456	0.529303
Q1LYH0;A0A0G2L109;Q1LXS6;F1QMN5;F1QE93;F1QVH9	si:dkey-110c1.7;DKEY-268M13.5-001;unc13ba			0.710265	0.0814841
A0A0G2L325;A0A140LG68;Q7ZVU9	rrp1	0.318614	0.23568	-0.875012	0.0350404
Q5U3W7;A0A0G2L5X9	nansb	-0.873051	0.177718	-0.176057	0.703587
F8W314;E7F557;A0A0G2L7Y1	zfx	-0.715451	0.233638
Q6PE29;A0A0G2L833;Q8UVX4	lyar	-0.0793214	0.930303
A0A0G2L8G8;C0H5V7	col28a1l			-0.150195	0.586556
E7FFZ6;A0A0G2L994;E7F4D5	LOC795071;LOC101884378	-1.48168	0.08618	0.53492	0.29456
B0S6P6;A2RV38;A0A0H2UJY3	ddx3	0.373659	0.0963515	-0.134707	0.461186
A0A0H2UKC6;B2GNY0;Q803I4;X1WCS5	rnf2	-0.682849	0.247664	-1.50937	0.0664495
A0A0H2UKD1;Q5XJK1	scocb	-0.318574	0.531737	-0.361212	0.447974
A0A0H2UKD2;Q6P0B1-3;Q6P0B1;T1ECV3;F1QCR6;Q4U0V5;F1QSG1;E7FEV4;Q6P0B1-5;Q6P0B1-4;Q6P0B1-2	celf2	0.223641	0.327659	0.150596	0.47414
A0A0H2UKD3;Q9IBD0;E9QIE8	celf1	0.570582	0.0949206	0.129793	0.647259
A0A0H2UKF0;G1K2F0;Q0V947	tmem161a			-0.782945	0.178153
A0A0H2UKF1;T1ECW3;Q1LUS8	ranbp10			-0.725492	0.078525
A0A0H2UKF2;A3QK15-2;A3QK15	aacs	-0.0951146	0.814989	-1.34727	0.0135289
A0A0H2UKG1;F1RBN2	spag1a	1.18476	0.238282	-0.195043	0.702575
U3N863;A0A0H2UKH3;E7F1E1	grm4			-1.14687	0.101044
Q7T2C1;B2GSS7;A0A0H2UKI1	cul4a	-0.635334	0.270757
F1QUN2;B1H1H9;A0A0H2UKK8;A4FVH6;Q6P029;A2VCX8	pus7	0.354019	0.363032	0.0671254	0.86312
F1QD76;A0A0H2UKM2;B0F6R1	cadm1b			0.103617	0.789313
A0A0H2UKQ1;F1QX52;Q6PH19	gatm	0.246103	0.304492	-0.734462	0.0207974
A0A0H2UKQ7;A0A140LG13;F1RDD0;Q503F1	pycr1b	0.806204	0.0269663	0.189557	0.436355
A0A0H2UKW6;F1QML8	akap8l			-0.97278	0.129364
Q66HU4;A0A0H2UKX7;F8W4L4	capn3a	-0.420121	0.0946657	-0.471996	0.0567445
A0A0H4P4U5;E9QGI1	im:6905231	-0.00558974	0.990567	0.625531	0.140895
F1QW79;A0A0J9YIX5;Q66ID3	zgc:101748	-0.477504	0.371235
A0A0J9YJ04;A0A0R4IFN7;A0A0R4I9G1;F1QPJ0;A0A0R4IG72;E9QH37;Q7ZYX2;F1QIS0	plekha1a	-0.649729	0.263627
X1WD67;A0A0J9YJ13;X1WG90	wu:fb18f06	-0.284188	0.678624	0.455187	0.457338
A0A0J9YJ39;Q5CZV1	smtnl1	-0.667782	0.255509	-0.511681	0.310197
A0A0J9YJ57;H0WFE9;Q5RG05	si:dkey-207j16.2	0.0482036	0.921203	-0.300564	0.460604
F1R4Z8;A0A0J9YJ95	gstal	-0.901682	0.0055739	-0.781245	0.00749396
A0A0J9YJC0;A0A0R4IBP6;Q1RLY0;A9JT77;A0A0N4SU77;I3ISK5;A0A0N4STY9;B1H1I6;A0A0N4SU11;A0A0R4IY51;A0A0R4IUT0;A8KBK1;A0A0N4SU27;A9JSZ8;Q6P000;A0A0N4SUF6;A0A0J9YJB5;A0A0J9YJ72;A0A0R4IEH8;F1Q8X7;F1QP53;Q5DSV6;B3DFR8;A5WUZ2;A0A0R4IKC7;A0A0R4IHE0;A0A0R4IZN1;F6P534	btr20;btr18;btr22;zgc:173581;btr25;btr16;btr21;bty;btr26	-0.0581809	0.913411	0.524858	0.302105
B7ZVC4;A0A0J9YJI7;Q1LUM4	si:dkey-103i16.1	-0.11887	0.80149
A0A0J9YJL0;A0A0R4IUY7;Q2Q447;A0A0R4ICB2	abcg2a	-0.644529	0.233024	0.147215	0.810724
A0A0J9YJL9;E9QHT2	si:ch211-103a14.2	0.0362895	0.948893	0.0972359	0.845835
A8DZI0;A0A0M3KL73;A0A0M3HEL9;Q1LV60;B3DIY0	si:dkey-60b12.1;rc3h1	-0.448966	0.297587	-0.734853	0.213415
A0A0N4STN7;F1QWL2;B3DH78;F1QK58;F1QUQ9;Q910A4	caska			-0.0941436	0.916485
E9QCD7;F1QVS9;B0JZC0;A0A0N4STS7	si:ch73-142c19.1			-0.40795	0.397931
E7FG56;F1R038;A0A0N4STW7;F1R5F8	si:dkey-23o4.5	-0.0971896	0.832143	-0.342401	0.248762
A0A0N4STX9;E7FDM0	LOC562799	-0.0636568	0.892855	-0.171709	0.592793
Q3B7G2;A8E4Z6;A0A0N4SU18;A0A0N4STQ7;Q05AP8	zgc:123103	-0.15761	0.857374	-0.952283	0.221296
A0A0N4SU43;A0AUP8	zgc:152816	-0.672011	0.0141332	-0.162666	0.325082
A5PMP6;A0A0N4SU63;A0A0N4STW3	c3b.2	-0.745967	0.0629905	-0.12564	0.688124
Q08C45;F1RAD8;D3XD95;D3XD94;A0JMH6;A0A0N4SU66;D3XD96	ugt5a2;ugt5a4;ugt5a3			0.406334	0.582241
D3XDA6;D3XDA5;D3XDA4;A9JSY3;A1L1P5;A0A0N4SU73	ugt5b4	-0.900547	0.170896
A0A0N4SU78;F1QCF6;D3XD90	ugt2b5	-0.834541	0.0102174	-0.803549	0.00929285
F1QGH7;A0A0N4SUA5;Q7ZU14;Q90424	ctnnb1	0.1371	0.471679	0.230533	0.211669
Q7SY18;F1Q9I2;A0A0N4SUD5;Q7SXY7;F1RA02;Q504G3;A5WWJ0;Q6DHE1;Q32LT5;E7F289	cyp46a1.2;cyp46a1.4;cyp46a1.1;cyp46a1;zgc:123299	-0.866231	0.124665	-0.94918	0.02486
A0A0N9NXZ8;Q9W6A5;Q801U8;B2GP06;Q8AYM8	opn1mw1;opn1mw2	-0.705282	0.0168732	-0.913191	0.00666599
A0A0N9P0E6;Q8AYN0;Q7SZY0;A0A0N9N7J4;Q9W6A7	opn1lw2;opn1lw1	-0.789461	0.00958006	-0.806738	0.00749396
A0A0P0UQI8;F6NIA2;A0JMQ3	kdm1a	0.0561271	0.880361	0.00231773	0.9949
A0A0R4I9A0;Q803F5	apmap	-0.0768636	0.809783	-0.068609	0.809978
A0A0R4I9A3;B5DDL4;Q567Z7	bud31	-0.01964	0.966767	-0.573754	0.335315
A0A0R4I9A8;A5JV83	hspb11	0.506318	0.245253	0.615072	0.0954913
F1QT75;A0A0R4I9A9;A8WGN1;Q7ZTY4	rbb4l;rbbp7	0.0313081	0.938773	0.367247	0.273818
A8KBY3;A0A0R4I9C1;Q6TGS6;Q1LWM3;Q1LWM1;Q1LWM2	yars	0.663776	0.0395937	0.0228517	0.928347
A0A0R4I9C2;A4FVM1;A0A0R4IUK4	si:dkey-19p15.7			-0.275656	0.554215
A0A0R4I9C3;Q6DRG1	rbm42	0.108091	0.843697	0.21491	0.565388
A0A0R4IGG3;A0A0R4I9C4;Q90XG0;E9QBF0	tpi1b	-0.0152392	0.949386	0.0240936	0.912893
A0A0R4I9C6;Q803Y4	ufm1	0.0667988	0.861862	-0.263097	0.400301
A0A0R4I9D1;Q6P298	nubp1	0.372417	0.466291	-0.732262	0.196097
A2CET0;A0A0R4I9D6	sympk	0.147506	0.713742	0.295771	0.402932
A0A0R4I9E5;Q503E9	kpna5	-0.567546	0.13758	0.154147	0.641696
A0A0R4I9F2;F1R4W2	lgals3	0.24379	0.253879	0.247679	0.215614
A0A0R4I9F4;Q6EIG3	cyp26b1	-0.287113	0.289577	-0.728659	0.130396
A0A0R4I9F5;Q6NYS8	ddost	0.0241258	0.906432	-0.225576	0.203505
A0A0R4I9F8;Q7ZUX3	wdr45	-0.0156613	0.977013	-0.0951062	0.745215
F1QCS8;A0A0R4I9H3;Q6TEN6	wdr91	-0.792273	0.29637	0.054731	0.912893
A4QP40;A0A0R4I9H8;Q32LV0;A0A0R4IKK9;A0A0R4IB91;A0A0R4IN30	mapk10	-0.215629	0.615097	0.189833	0.553593
Q6P0U7;F1QWP0;A0A0R4I9I2;Q7ZUX2;A0A0R4IUC2	cstf2	-0.000908174	0.99695	0.143757	0.551497
Q1MTF9;F1RB37;E7EZG7;A0A0R4I9I3	ptpreb;ptprea	-0.0938818	0.861862	-0.132692	0.677673
Q6IVB9;F1Q9F4;A0A0R4I9J4;A1KXD6	spp1			0.745722	0.191363
A0A0R4I9L4;Q5RIF4;A0A0R4IYS0;A0A0R4IUG4;Q5RIF3;A0A0R4IYQ0;A0A0R4INJ9;A0A0R4IH19;Q5RIF5;Q5RIF6;A8WGB3;F1R0L0;A0A0R4IJP0	tnnt2e	-0.178609	0.494047	0.0359548	0.892243
A0A0R4I9L8;A0A0R4II95;A0A0R4IUB9;F1QY47;A0A0R4IMD4;A0A0R4IW07;F1QP35;F1Q9M1;F6NI48;A0A0A0MPR4;A0A0R4IZ56;A0A0A0MPV2;F1RB83	si:dkey-222h21.3;si:dkey-222h21.2;si:ch211-15j1.5;si:ch211-15j1.4;si:dkey-222h21.11			-1.61088	0.0593396
Q4KMH6;F1Q7B2;A0A0R4I9M6	rcn2	-0.580536	0.135263	0.549227	0.220541
Q6GMH1;A0A0R4I9N5	dbnla	0.472522	0.58012	-0.689863	0.288371
A0A0R4IQQ6;A0A0R4I9P1;A0A0R4IGK1;A2BIL7	baz1b	-0.381778	0.15972	-0.440523	0.0972978
Q6P3I5;A0A0R4I9Q8;A0A0R4IDW6	hhatla	0.137512	0.740086	0.0241641	0.951091
Q1LWS2;F1QUW9;A0JMM6;A0A0R4I9Q9	hcls1	-0.413886	0.404949	-0.0365573	0.944239
Q6NWD2;A0A0R4IM10;A0A0R4I9R2	fam175b			-0.697846	0.209938
A0A0R4I9S2;Q803A6	mcmbp	0.745572	0.0218422	-0.723454	0.0198435
A0A0R4I9S7;E7F371	synrg			-0.109516	0.693066
A0A0R4IPG4;A0A0R4I9V4;Q7SXQ2	polr1a	0.609222	0.0896414	0.263771	0.436269
F1QVD3;A0A0R4I9W1;Q6PC74;B0S6Y7	rlbp1a	0.143864	0.790162	-0.0745332	0.881695
B5DDQ0;A0A0R4IA33;Q5PR42;A0A0R4INF8;Q9DDE2	nots	1.17913	0.0363726
B4F6P1;A0A0R4IN63;A0A0R4IA57	capn7			0.305916	0.513734
F6NV62;A0A0R4IA73;A9JTF1;Q6P0D0;Q6P0D0-2	qkia	-0.0575068	0.908593	-0.243433	0.56255
A5WWB7;Q5U3B1;F1REJ0;F1Q545;A0A0R4IA77	mybpc1	-0.397579	0.0986751	0.203873	0.303532
Q4V8Q5;A3KNI1;A0A0R4ISP5;A0A0R4IA96	srsf7b			0.77414	0.181195
A0A0R4ID51;A0A0R4ILG9;A0A0R4IAA8;Q9DG12-2;Q9DG12	arnt2	0.460742	0.257625	0.373825	0.306364
Q32LS2;A0A0R4IAB0;Q5RH25;F1R4R4	kin			-0.292633	0.433652
Q5SNY2;A0A0R4IAC7;F1QJP5;Q6TLF7;Q6AXI4;Q6P5K7;A8WFY4;Q5SNY3	papola	0.171583	0.540058	-0.109364	0.676106
Q1RM63;A4FVJ1;A0A0R4IAD4;Q5EAS3	zgc:136410;im:6908808	1.03019	0.0259436	1.20062	0.0496842
E7EYC8;A0A0R4IAE2	srgap3	0.207755	0.464174	0.335245	0.221314
A0A0R4IVL1;A0A0R4IVD8;E0AE56;A0A0R4IAG0;A0A0R4IYF9	lrp2a	0.310947	0.498443	0.702264	0.348076
F8W5Z1;Q6DH01;A0A0R4IAG1	rs1a	-0.0792052	0.835786	0.418139	0.201647
Q2VC82;Q08BS8;F1QRR4;A0A0R4IAH0	hdac4	-0.132312	0.887382	0.18605	0.81784
A0A0R4IAH3;A9UL47	eci2	-0.525878	0.0448837	-0.143615	0.45167
Q1LUF1;F1Q557;A0A0R4IAH5	camsap2a			-0.224209	0.630214
Q6PEG8;F8W2E1;E7F1X7;A0A0R4IAI8;F8W280	srrm1			-0.385345	0.421327
Q6NY86;Q803R3;A0A0R4IAK7	ptpn2b	-0.128645	0.77224	-0.751367	0.143682
A0A0R4IAL3;A8E7G4	fam45a	1.25726	0.108578
A0A0R4IAL9;F1QR11;A7E282	si:ch211-195b21.5			0.158074	0.731713
F1QHM8;A0A0R4IEX4;A0A0R4IAM5;B2GRE0;Q66I75	apip	-0.335509	0.221639	-0.297363	0.162487
F1R6K9;H7BWW9;F1CLF1;F1CLF2;A0A0R4IHU7;F1CLF3;A0A0R4IE66;F1CLF4;A0A0R4IZS3;A0A0R4IXE4;A0A0R4IAM7;Q9W735	prom1a			-0.329892	0.482359
A0A0R4IEK3;A0A0R4IAN4;Q5PYH5;A0A0R4IVS8	dlg1l	-0.210936	0.349272	0.199878	0.339389
Q6DG20;Q08BF2;A0A0R4IAN9	slc27a1b	0.55876	0.229038	-0.0795336	0.776344
Q803W9;A0A0R4IAP6;Q6TGT5	tagln2	0.235565	0.328323	-0.437817	0.0845551
E9QGM4;E7F981;A0A0R4IAQ8	nup98	0.344857	0.165432	-0.132526	0.54496
A0A0R4IAR5;E7EZF3-2;E7EZF3	uhrf1	-0.700188	0.239417	-1.54214	0.064179
Q6PHG0;A0A0R4IAS7;A0A0R4IAY4	gopc	0.249887	0.547566	0.54711	0.257538
B3DGZ4;F1Q932;A0A1L1QZN5;A0A0R4IAT0;E7F4V0;Q71E44	cttn	-0.249664	0.2128	-0.27789	0.146993
A0A0R4IAU8;Q7SY48	heatr1	0.180162	0.42528	-0.542156	0.0432807
F1QWA6;A0A0R4IF80;A0A0R4IAW1;A8E531;Q6DH17	zfyve19			0.52847	0.299633
B0UXN4;A0A0R4IAX0;Q6DEK3	fnbp1l			-0.906421	0.0302972
A5WVX9;A0A0R4IAY3	zdhhc17	-0.373671	0.636783	-0.176633	0.813727
A4FUM7;A0A0R4IB13;A0A0R4IBS9;Q5FY48;A0A0R4ICV2	xrcc5	-0.449449	0.0938441	0.0125519	0.958354
A5PN03;A0A0R4IB26;F1R4F6	edc4	0.110777	0.614386	0.0654095	0.75177
A0A0R4IB30;F6NIQ9	gatad2b	0.189671	0.552368	0.300159	0.309191
Q1RLU7;F1QB08;A0A0R4IB32	baiap2a	-0.416994	0.118403	0.324401	0.166923
A0A0R4IB41;Q3ZB92;A0A0R4IV21	prkacbb	0.530431	0.303761	-0.727634	0.367933
Q7ZZ91;E7F9A5;A0A0R4IB43;A0A0R4IEB1	atp11c			-0.703663	0.207569
Q7SZQ6;A0A0R4IB45	arhgdig	0.599294	0.0566778	0.326607	0.185814
A0A0R4IB53;A0A0R4IXZ9;Q5TZC8;U3JAN8	enah	0.211634	0.324033	-0.0764662	0.706028
Q7T064;F1R1R2;A0A0R4IB60;Q7ZV40;F1QJ34	trmt11	-0.806301	0.198871
A0A0R4IKW4;A0A0R4IB66;Q7SYC9	slc44a2	0.942683	0.0966955	0.845001	0.0497462
A0A0R4IL10;A0A0R4IB68;A3KMS1;A0A0R4IEX5;Q4TVV3	ddx46	0.0302701	0.928829	-0.072182	0.809094
A0A0R4IB69;A0A0R4IDN1;Q8JHV7	lamb1a	-0.121594	0.530597	-0.132424	0.457664
F1QNK8;A0A0R4IB72;Q7T3H9;X1WC35	hyi	0.0162874	0.961922	-0.1601	0.654775
A0A0R4IB77;A0A0R4IKM0;Q2I6J1;A0A0R4ISQ5;A0A0R4IAL1	inppl1a	-1.48983	0.08555
A0A0R4IB93;E7EY58	usp48	0.718889	0.232272
A0A0R4IB94;Q6DG81	pls3	-0.0323281	0.906774	-0.386874	0.122745
A0A0R4IBB6;Q0P419	glg1b			-0.380754	0.425925
A0A0R4IBB9;F1Q8A1;Q7ZVQ0	anapc5	-0.159151	0.669909
Q503C4;A0A0R4IF51;A0A0R4IBC9	csnk1g2a	0.199502	0.753327	-0.162183	0.720988
Q90WT0;Q803I0;A0A0R4IBD6	dcp1a	-0.0592208	0.907296
A0A0R4IBD8;U6C7R6;A0A0R4IM43	itchb	0.0321709	0.910987	-0.0580444	0.853006
F1QD27;A0A0R4IBG8;Q9DDT5;E7FBU9;Q9DDT5-2	supt5h	-0.100198	0.614015	-0.0567917	0.762506
Q08C96;A0A0R4IBH5	nt5dc2	0.0512206	0.958196
A0A0R4IBI3;A0A0R4INR0;Q6P6Y1;A0A0R4IK69	zgc:66014	-0.257392	0.510664	-0.106873	0.818557
Q7SZR8;A0A0R4IBJ2	bxdc2	0.146392	0.583638	-0.00662218	0.978044
Q1LUP2;A0A0R4IBJ3;Q1LUP1;F1R6L1;Q1LY67	add3a	0.22206	0.424621	0.0296415	0.917882
Q561T2;B2GS00;A0A0R4IBK2	ppie	0.249265	0.393982	-0.215653	0.331838
G3KFY4;A0A0R4IBL3;A0A0R4ILZ5;Q2QCI8	med12	-0.412025	0.238914	0.906655	0.133561
Q6NUY6;A0A0R4IBL4;Q6PFJ2	dcun1d1	0.269343	0.739126	-0.867022	0.396892
A0A0R4IBM5;Q4V8W8	snip1	-0.320681	0.529245
F1DFN3;A0A0R4IBN1	sdc3	-0.433965	0.321631	-0.731711	0.0664758
Q7SX96;A0A0R4IBN6	cyp2k18			-1.51818	0.0169379
Q68EG6;F1QXI2;A0A0R4IBN8	xrcc1	0.298546	0.277291	0.190012	0.533486
A0A0R4IBQ0;Q8JH28;Q8AWD9	ctsd	-0.165763	0.465046	0.458713	0.0677308
Q5SPP2;Q4V9K0;B0S667;B0S668;A0A0R4IBR3	snx9b;DKEYP-70E6.2-001;DKEYP-70E6.2-002	0.121875	0.722052	0.122981	0.688124
A0A0R4IPW0;A0A0R4IBS3;Q4KMJ4;Q1JPY9;A9JT99;Q6DBV5;A4QNZ5;A0A0R4IY33	tom1	0.16163	0.661906	-0.572602	0.187932
Q6TGT8;A0A0R4IBS6	sgcd	0.239252	0.320168	0.544299	0.0484287
Q6GMJ0;A0A0R4IIY5;A0A0R4IBS8	snx7	-0.364675	0.474364	-0.0330937	0.946812
B3DKQ7;A0A0R4IBT0;Q6TNQ8;F1QP64	sf1	-0.231679	0.412817	0.0776126	0.780288
A0A0R4IBU1;B0R1B8;Q4V9J5;Q29RE8;A0A0R4IZ96	neflb	0.120977	0.629826	0.774309	0.0199165
Q6PC01;Q567X2;F1RA98;A7MCC4;A0A0R4IBV0	faua;faub	0.246447	0.271772	-0.208689	0.398208
E7F5Z0;A0A0R4IBW6	rapgef2	0.248772	0.804521
Q7T2A0;A0A0R4IBY2;I3ITA0	tra2a	0.0980005	0.753723	0.00564267	0.983538
A0A0R4IC11;Q6DHE6;A0A0R4IKM7	kars	0.921994	0.00913386	0.308234	0.14112
E7F2D7;A0A0R4IC20;B3DHT3	zgc:194297	-0.29516	0.405134	0.669826	0.0787379
Q5U3E7;F6PBQ1;A0A0R4IC45;A8WGL5	dhrs13a.1	-0.148515	0.829253	-0.148986	0.805012
E7F2E3;A0A0R4IC71	mfi2			-1.24692	0.00776738
A0A0R4IMY8;A0A0R4IC87;B2GPC9;Q503V0	chmp6b;chmp6	-0.771257	0.15206	0.466193	0.426699
A0A0R4ICA3;E7F1D4	lipeb	-0.445085	0.19061
G3G7U2;A0A0R4ICB4;G3G7U0;P79733;G3G7U3	rrm2			-0.995067	0.124832
A0A140LH06;A0A0R4ID45;A0A140LGA3;B2GQ61;A0A0R4ICB9;A0A0R4INQ3;A0A0R4IZ99;Q566U4-2;Q566U4	afmid	-0.602967	0.287967
A0A0R4ICD2;E7F9D9	LOC100329277	-0.806523	0.198871
Q566U3;A0A0R4IPL6;A0A0R4ICD3	capsla			-0.0368935	0.899431
Q1LVG4;A0A0R4ICE3	insrb	-0.481116	0.247664	0.716575	0.0319617
A1L1S7;Q1LUN0;A0A0R4ICI6;Q1LUM9;A6H8Q6	dync1li1	0.0520332	0.834906	-0.0434614	0.841815
Q6TLE5;A0A0R4ICJ1;Q7T343;B0S653	fam49ba	0.691999	0.0320189	-0.244565	0.273778
A0A0R4IGK9;Q7ZTT1;A0A0R4II89;A0A0R4ICK7;Q9PT92	cat	-0.30255	0.135263	-0.454098	0.0403282
A0A0R4ICL5;E7FAP3	sec24a	-0.00895619	0.983289	-0.458597	0.106518
A0A0R4ICN2;F1QF43;A7YYF5	adam22;zgc:173905	-0.280312	0.451417	0.208316	0.461186
Q6IQH4;A0A0R4ICQ6;K7XMM6	psmd8	-0.0528027	0.847458	0.259875	0.259822
B8A651;F1Q6F5;E9QIP3;A5PLC0;A0A0R4ICQ9	zgc:165520	-0.470228	0.0935523	-0.302809	0.20114
Q6P0H1;Q6PH44;A0A0R4ICR8;B0CLY2;F1R8Z4;Q1LVH2;Q1LVH3	bsg	-0.178351	0.656099	-0.119983	0.747684
Q9PUC5;Q7ZU20;A0A0R4ICU4	psme3	0.443259	0.0625739	-0.493583	0.0383231
A0A0R4ICU6;A0A0R4IPT5;Q6GMG1;A0A0R4IP83;Q4V8Y3;A0A0R4IV87	lsr	0.260112	0.405604	-0.739839	0.132777
A0A0R4ICX9;Q6PCR7	eif3a	-0.067785	0.757035	-0.318549	0.123207
A0A0R4ICY2;F1Q8E8;B3DI77;E9QCG4;Q76LC6;Q29RC2	rbm24b;rbm24a;rbm24	0.205621	0.469694	0.0529789	0.879861
Q5RHI1;Q498Z7;Q1LUY8;A0A0R4ICY7;F1Q4T3	recql	-1.12481	0.128017
A0A0R4ICY8;B8A4G4;Q5RIW8-2;Q5RIW8	med23	-0.162365	0.483706	0.256643	0.491795
Q19VG7;A4QP34;A0A0R4ICZ6	antxr2a	-0.830785	0.0685889	-0.237058	0.504374
Q7SYA9;B8A6G0;A0A0R4ID08	capn1a	-0.0528498	0.8659	0.154055	0.550177
A0A0R4ID09;B0R0M9;Q7ZVH8	rps6ka3a	0.195951	0.432524	-0.196253	0.399721
B8JLK8;B3DJQ3;A0A0R4ID21;Q3LTM3;Q5RLN6	itgav	0.242088	0.312392	-0.240724	0.281094
A0A0R4ID22;A8WHX1;Q05AL1	armc8	-0.458029	0.386652
A0A0R4IZ45;A0A0R4ID27;F1R9B8	si:ch211-241e1.3	-0.818298	0.19442
A0A0R4ID31;F8W5G2	sept7b	0.76446	0.289577	-0.0129534	0.972913
A0A0R4ID37;Q08BJ2	khdrbs2	-0.655457	0.124611	0.354066	0.322853
A0A0R4ID58;F1QXU6	rnf40	-0.282922	0.503235	-0.535763	0.191663
A2BHA6;A2BHA7;A2BHA8;A2BHA9;A2BHB0;A2BHB2;Q6P0K2;A0A0R4ID65;K7DY51;K7DYA2	srsf7a	-0.00927973	0.976396	0.152264	0.590374
A0A0R4ID72;Q6DEH3-2;Q6DEH3;F1RAL9;F1QL80	camk2d1	0.10751	0.756643	0.109756	0.72016
A0A0R4ID94;F1R4M2	LOC100331248	0.395891	0.442094
A3KNM2;I3IT45;I3ITC0;A0A0R4IDA7	tpd52	-0.408791	0.145085	-0.0216648	0.937114
Q9I9L7;A0A0R4IDB6	caspa	0.642363	0.267516	0.223148	0.631284
A0A0R4IDC0;H0WFG8;F1QZV3	si:dkey-240n22.3;si:ch211-250k18.5	-1.73114	0.0673829
A0A0R4IGQ0;A0A0R4IDC7;Q1LY46	letm1	0.0122709	0.978776	-0.533452	0.0882585
A0A0R4IDD4;E7FH04;R4GEZ1	mapta	-0.231169	0.483481	-0.374159	0.235958
A0A0R4IIF3;A4QN49;A0A0R4IDE0	smarcc1b	0.733868	0.226525
F8W2B6;A0A0R4IDE1;E7FH53	myot	0.635127	0.079776	-0.0825396	0.783712
Q6A3P5;A0A0R4ILW6;A0A0R4IDE8;Q6PFU0;A5WW18;A0A146JR96;A0A146JRC0;A0A146JR86	ndrg1a	-0.0890149	0.772054	0.245936	0.350234
A0A0R4IDG0;F1QZ83;Q8JFU0;F1QL42;Q6DC55;Q1RM64;A1L1X4;Q5EAP9;Q3B7H4;Q0V971	ubtf	0.0636286	0.813751	-0.0639765	0.789634
A0A0R4IDG3;Q6IQ66;E7FF24;A0A0R4IJK0;A0A0R4IW87	nudt5	0.452526	0.181407	-0.096737	0.754678
A0A0R4IDJ0;Q6TV19	dicer1	-0.716541	0.155968	-0.688069	0.0744921
A0A0R4IDS4;F1RE04;A0A0R4IDK0;A1L1W6	trappc12	-0.261313	0.341185	-0.212004	0.404195
F1QIJ7;B8A4S4;A0A0R4IDK1	col17a1a	0.351272	0.372784	0.0873579	0.821458
Q3B7F5;A0A0R4IDQ1;Q5U378;A0A0R4ISC6;A0A140LGS8	tbce			0.201251	0.663305
Q566Q0;A0A0R4IU48;A0A0R4IDS0	apoa4a	1.00935	0.140468	-0.597298	0.109434
Q6IQJ6;A2BGH2;A0A0R4IDT0;Q7ZWA6;F1Q4S2;A0A0R4IXC7	ppil2	0.598964	0.135025
A0A0R4IDW0;Q7ZYX0;A0A0R4IRL8;A0A0R4IQE0	scarb1	-1.12653	0.127808
Q7ZU73;A0A0R4ITP2;A0A0R4IDW1;Q1XA84	atxn3			0.318624	0.560118
Q6NV37;A0A0R4IDW2;Q803Q1	gyg1a	0.470223	0.0537812	0.372328	0.0752941
A0A0R4IDY9;Q5RKQ4;F1R653;Q6P2A8;Q8JIY7	hdac1	0.212403	0.371547	-0.138403	0.533228
E7F3X7;A0A0R4ISI0;A0A0R4IDZ5	wu:fe01c10	0.328164	0.55027	0.420184	0.403639
Q6IQV2;F1R7F7;A0A0R4IE05;F1QQ04;Q90420;E9QEB4	serpinh1b	-0.0193859	0.930303	-0.223223	0.237461
Q9DGL2;A0A0R4IE14;A0A0R4IUE0;A0A0R4ICY9;A0A0R4IAE6	atp1b2a	-0.182973	0.324422	0.20525	0.243002
A0A0R4IUI6;A0A0R4IER0;A0A0R4IE16;Q0VFW2;Q5XJ24;A0A0R4IKP3	elmod2	-0.38846	0.272883	-0.190618	0.462933
A0A0R4IGP9;Q0IJ38;A0A0R4IE19;A0A0R4IQ28;F1QNZ9;A0A0R4IF08;Q1JPV5	mybpc2a			0.426175	0.316488
A0A0R4IE20;A0A0R4IMK1;Q7SXN3	ahsa1b	0.0346055	0.914768	-0.50276	0.0953238
Q6NYH6;A8WGM9;Q08BE8;A0A0R4IE29	pla2g15			0.208512	0.726172
A0A0R4IE40;A0A0R4IXQ8;A9JRZ1	mprip	0.404061	0.558143	0.415867	0.27373
B0S5M5;A4FVM4;A0A0R4IE53	lss			-1.70014	0.0546354
G1K2I6;A0A0R4IE55;A5PMU4;J3JS19	anks1b	-0.576861	0.23474	-0.58772	0.197643
A0A0R4IE72;Q561Z7;Q8AV83	try	-1.32133	0.00406961	-1.10219	0.0045667
A4FVM8;A0A0R4IE74;A0A0R4IH60	zgc:163083			-0.349292	0.460278
Q5RHW1;Q5RHW2;A0A0R4IEB3	si:dkey-14d8.6	-1.40748	0.0912722
A0A0R4IEI1;Q502C1	mrps24	-0.420707	0.154766	-0.966495	0.0723314
A0A0R4IEI2;F1R0C2	si:ch211-127i16.2	-0.898541	0.00751801	-0.803266	0.00893364
Q32LR6;A0A0R4IEI5	gltscr2			-0.84442	0.0397855
F1QPT1;B3DJ54;F1RCQ7;A0A0R4IEJ3	uroc1	-0.114614	0.773688	0.0728847	0.871646
A0A0R4IEK9;F1QH82;Q6DRF9	wdr55	-0.360034	0.392366
A6H8T1;A0A0R4IEL1;F1QWG3;Q6ZM76;B0S7A4	uckl1b;uckl1a			-0.05742	0.905195
B0UXW5;B0UXW6;T2B3N4;A0A0R4IEL6;B0F0C6;A2SZ58;B0F0D1	CH211-107M8.1;cacnb4b	-0.422777	0.260801
A9C3Q3;A0A0R4IEL9	anapc7	-0.23429	0.586235
A0A0R4IEM8;Q7SXP4;E9QGF8;E9QIC5	srsf1a	0.112084	0.586121	0.503832	0.0395968
A0A0R4IEP1;B2GR35;Q2L6L1	cnpy1	0.394455	0.412116	-0.543784	0.143699
Q6ZM50;A0A0R4IEP3;Q6NWD6	capza1b	0.186534	0.326439	0.041875	0.821261
A0A0R4IEP5;A0A0R4IPE8;Q29RC3	map7d1a			-0.0388438	0.894059
Q6IQI2;A0A0R4IEQ5;Q6TGN5	lgals2a	-0.0152247	0.970057	-0.115123	0.757709
F1RDR3;A0A0R4IW27;A0A0R4IL99;A0A0R4IES6;Q502I9	fcho2	0.494659	0.358706	0.695955	0.210698
A0A0R4IET0;A2ATX6;E7FC21;Q7ZWB3	nt5c2a	-0.975657	0.0439755	0.0903031	0.743446
A0A0R4IEU0;E7F9G8;E7EYJ7;A0JME3;B7ZVK8;A6H8Q9	erbb2ip			-0.402229	0.403639
A8E5J7;A0A0R4IEV4;Q6PBI8	tmem177	0.58402	0.298857
A0A0R4IEX8;E7F9M6	LOC570106	-0.22803	0.328087	-0.261096	0.237461
A0A0R4IEY0;Q6GQL9;Q504D9;B5DDJ5	ctbs	-1.03874	0.141998
A0A0R4IEY4;A8WHM7;F1R253	clasp1a	-0.101255	0.719039	-0.0944479	0.709424
Q7ZUV4;F1RAC4;A0A0R4IEY7	pwp2h	0.789277	0.0149598	-0.520178	0.0420266
Q5PQY4;Q6DRC7;A0A0R4IUF0;A0A0R4IH80;A0A0R4IEZ8	top2a	0.349956	0.319838	1.22099	0.0237759
F1QF86;A0A0R4IF09;A1L277	ppp3ccb	-0.170056	0.493999	0.321683	0.18478
E7F605;A8E7Q7;A0A0R4IF15	pycard	0.473902	0.0892397	-0.0580306	0.806345
A0A0R4IF18;A2BGY1;F1QY26	arvcfb	0.303878	0.226525	0.671047	0.0294609
A0A0R4IIY9;A0A0R4IF27;F1QCK4;F1QHJ8	ryr1a	0.323884	0.338515	0.530545	0.121594
Q5RHP5;A0A0R4IF40;Q7SYL2	acbd3	0.0466739	0.884265	0.273549	0.303683
A0A0R4IF42;Q7ZVT5	rogdi	0.17096	0.841175	0.145035	0.845603
A0A0R4IZL2;Q6PGW0;A0A0R4IXB4;A0A0R4IF46;A0A0R4IV33;A0A0R4ITT5	tcerg1a	-0.282091	0.28705	-0.480571	0.0826039
Q4V8W6;A0A0R4IFA2	nde1			-0.890519	0.147466
F1QC70;A0A0R4IFC1;Q4KMC8	aldoca	0.348465	0.523125	-0.562035	0.106113
A0A0R4IFC2;F1R4Q6;A0A0R4IY44;A7LCJ6;D2YW50	pum2;pumilio2	-0.306359	0.505922	0.60354	0.263551
A0A0R4IFC5;Q6DGA7	zgc:91940	-0.601827	0.11859	0.343884	0.383182
F1QZY9;A0A0R4IFD1;Q7T3C7	rtn4ip1	0.0521013	0.857362	0.119943	0.618248
Q5XJQ0;B0UX68;A0A0R4IFD7	angptl7	0.275418	0.680124
A0A140LGJ3;A0A0R4IFH4;Q789K9;Q803M4	ube2a;zgc:55512	-0.0617959	0.869734
Q9YHZ4;Q90ZL7;Q502S0;F1QAE1;A0A0R4IFI2	prox1a	-0.590872	0.294293
A0A0R4IFI9;Q7SY26;F6NST7	zgc:63587	0.140728	0.531906	-0.0619431	0.776091
A0A0R4IFJ1;F1QNW8;Q6NUX7;A0A0R4IFL6	dnajc7	-0.396934	0.307852	-0.637274	0.108045
A0A0R4IFK0;F1R898;F1QMV0	capn2a	1.06243	0.0350517	0.88874	0.0443308
A3KP99;A0A0R4IFK5	mrps30	0.662501	0.0197348	0.22795	0.227507
A0A0R4IFK9;A0A0R4IJ97;Q5U3T6	pmpca	-0.461956	0.279304	-0.156968	0.693622
F1R3B0;F1QYS9;A4IFW4;A0A0R4IVW8;A0A0R4IFS4;Q504C2;Q4KMK8;Q1JQ13;F6NVR7;A1L1Z1;F1Q6P5;O42276;A0JLY4;A0A140LGV7;E7F4K0;E9QI00	pou2f1b;pou2f3;pou2f1a;pou2f2a;zgc:136531	-0.0701001	0.820173	-0.254001	0.249442
A0A0R4IFU5;F1R8R9;A7E2I1	epdl2	-0.701418	0.0306799	-0.589725	0.0397409
A5WVJ8;A0A0R4IFU9;Q9I9H8	apaf1			-0.962121	0.131058
Q7SZF7;Q6VQA3;B3DK54;A0A0R4IFV9;F1R671	egfra	1.48164	0.0271463
A0A0R4IFX9;F1QGT2	LOC798983	0.240284	0.424682	0.167836	0.552668
F1QYU7;A0A0R4IG00;Q7ZTW2;F1RDL2	mat2aa	0.645754	0.0662299	-0.513503	0.093208
Q6PFN0;F1RBD1;A0A0R4IG02;Q4V9N2;A3KQI1;Q6PGW6	gtpbp1;gtpbp1l	0.535265	0.0668961	-0.164271	0.464285
B3DHC5;A0A0R4IG36;E9QJQ2;E9QCH4	apoa4b.2	0.113732	0.813942	-1.37653	0.0202498
A0A0R4IG45;F8W3A5;A0A0R4ICZ1;E4VNZ2	dnm1a	-0.178458	0.379411	0.22577	0.243461
A0A0R4IG56;Q6P0F1;Q7ZVY3;Q1L940;A9JSW2	nfyc	-0.400278	0.164791	0.46241	0.101393
A5PMP1;A0A0R4IG81	capn1b	-0.176374	0.543266	0.762798	0.0225002
A0A0R4IG82;Q6DG71;F1QJE0;A0A0R4IAK9	uqcrc2a	-0.190273	0.388799	0.00597311	0.977281
A0A0R4IG84;B8A518;A7MBS2;Q8AWD6	tuba1c	0.771832	0.211044
Q5RG20;A0A0R4IG98;A0A0R4IJR8	asap2a			-0.625002	0.243453
A0A0R4IGA6;Q06S87-2;Q06S87	urah			-0.0537537	0.824588
A0A0R4IGB3;F1R5D8	si:dkey-16p6.1	-0.118066	0.912013	-0.369471	0.569381
Q7ZYW9;A0A0R4IGC4;B0UXP9	impdh2	0.0314707	0.935332	-0.285011	0.366097
Q08BV6;A0A0R4IGD0;B8JJ24;A0A0R4IU65;B8JJ23	ckba	-0.528652	0.0446776	-0.609229	0.0237759
Q503T8;F1QDL5;A0A0R4IGD1;F1QSI6;A2BIP9;A0A0R4IQW8;F1QSQ7;D0EWT6;B3DJV4	zgc:110158;ssbp4;si:ch211-130m23.3;ssbp3a	-0.676368	0.0302784	-0.254302	0.241347
Q7T016;Q6DHM3;A0A0R4IGD2	cryzl1			-0.468226	0.328878
A0A0R4IGE2;B8JHS8;B2CZC5	slc8a3	0.00732122	0.991622	0.717934	0.233197
Q7ZVA3;A0A0R4IGE6	sh3gl1b	-0.103807	0.628834	-0.576808	0.0299917
A0A0R4IGH1;F1R972;A1L260	murca;murc	0.109337	0.618589	0.326295	0.131327
Q568T7;A0A0R4IGH7	rrp7a	0.236333	0.509095	-0.171294	0.610898
A0A0R4IGJ5;T1ECS2;Q5RGL7;Q5RGL7-2;R4GEX3	smyd2b	-0.0599074	0.774557	-0.754217	0.0105628
A0A0R4IMM3;A0A0R4IGJ7;Q6PBY7	trappc13			-0.639414	0.134261
F1QCQ7;A0A0R4IGK4;O93423;Q58EG9	stom	-0.246316	0.314224	0.235633	0.300832
A0A0R4IGL6;Q8JFV5;A7E274	hectd1	0.537907	0.0419556	-0.339812	0.106518
Q6PH15;A0A0R4IGM0;D7RVR7	slc1a2b	0.0928236	0.669081	0.0524992	0.798801
A0A0R4IGM2;F5HSE3	nipbla	-0.254951	0.461673	0.0880477	0.796274
Q803K2;A9JTC5;A0A0R4IGM5	utp6			-0.754891	0.0798352
A0A0R4IGM8;F1R5N2;Q5SP05	mia3	0.143602	0.75309	-0.542084	0.27163
A0A0R4IGN3;Q803D7	pdia3	-0.312254	0.126348	-0.560973	0.0218098
A0A0R4IGN5;Q5TYW4	nbas	1.04355	0.143023	0.114312	0.766388
A0A0R4IGN8;Q5BLH3;F1QDC0;A0A1D5NSP7	cacna2d2a	-0.0338342	0.952463	0.748101	0.096144
A0A0R4IGP2;Q1LWJ4;B3DK52;B0R0Q2	igf1ra;igf1rb	-1.01993	0.145129	0.573166	0.271467
B3DJB7;A0A0R4IGQ6	LOC571819	-0.865618	0.0539027	-0.898856	0.0394266
A0A0R4IGS0;A4IFW2;H9CWQ3;H9CWQ2	ptprf;ptprfa			-0.238748	0.407495
Z4YHX5;A0A0R4IGS3;Q6GMH0	prpf18	-0.0851817	0.878625	-0.467533	0.322853
Q503G7;Q5RIS5;F1QSY1;A0A0R4IGS5;Q2KT22;A0A0R4IKW0;A0A0R4IVJ5	map3k7	1.62994	0.074763
Q1LXZ0;F1QFF3;A0A0R4IHD2;A0A0R4IGU8	sbf1	-0.0136812	0.975685	0.238076	0.554108
F1R1C9;A1L101;A0A0R4IH06;A0A0R4IHK2	ttc7b			-0.23443	0.542789
A0A0R4IH07;B6IDE7	frem2b	-0.126709	0.695341	0.0957561	0.746885
Q5RG54;A6H8S4;A0A0R4IH09	ppat	0.765258	0.0303866
B3DIU2;A0A0R4IH11;Q1L8P7	thbs3b	0.0249121	0.941906	0.121506	0.665746
A9ULS4;A0A0R4IH39;Q803G7;A0A0R4IJA1	rab6a	0.380005	0.458039	-1.10588	0.106518
A0A0R4IH50;F1RD13	si:ch211-266g18.10	-0.397189	0.44063
A0A0R4IH55;Q4KMF3	mybbp1a	0.117253	0.596376	-0.398032	0.0834935
A0A0R4IH90;Q7ZV03	vps26b	0.394169	0.0766275	-0.196695	0.268426
Q7ZTS0;A0A0R4IH96;Q90WH4;A0A0R4IPQ5	bco1	-0.441421	0.26182	0.226846	0.526867
Q05AJ1;A0A0R4IHA2;A0A0R4IWY3	larp4b	0.500447	0.149283	-0.487003	0.13215
A0A0R4IHC0;Q90YJ0;Q6IQX2;E9QCG6	col1a2	0.164987	0.465704	0.243379	0.259725
A8WG78;A0A0R4IHD6	foxred1	0.258612	0.547321	-0.590777	0.102631
Q6DC29;A0A0R4IHE5	fam49a	-0.204823	0.469798	0.21513	0.41509
A0A0R4IHH9;A4IG15;Q501V3;F1R1W8;Q1JQ33;Q08CT2	aatf	0.235149	0.579262	0.0999142	0.717903
Q6DRC1;A0A0R4IHJ1	snrpf	-0.213365	0.270515	0.0889231	0.618939
I3IT87;F1RD00;F1Q9V1;B2GP49;G1K2F5;A0A0R4IL09;A0A0R4IHJ6;Q7ZW98;Q6NWK2	ap2m1b;ap2m1a	0.0134115	0.961898	0.0843549	0.722957
A0A0R4IHK3;Q6TGX3;F1RCK9;A0A0R4IWY5;F1QAK1;D9IVG3;D9IVG4;D9IVG1;A0A0R4IQM4;Q6P7X7;D9IVG2;D9IVG5	sept9a	-0.118224	0.651948	0.245894	0.302241
A0A0R4IHL6;A0A0R4IW61;Q7ZU92-2;Q7ZU92	parn	-0.0551792	0.88296	-0.0969286	0.763623
Q6NYE6;Q1MTC9;A0A0R4IHM4	cyb5r3	0.402306	0.15045	-0.277426	0.25978
A0A0R4IHN2;A0A0R4IF36;A0A0R4ICI3;A0A0R4IZD7;A0A0R4IEA8;A0A0R4IS47;E7FAU6;A0A0R4IAX7	pcdhb	-0.218372	0.682486
Q6NV39;A0A0R4IHP8	elmo1			-0.341139	0.469912
A0A0R4IHQ6;Q6PFS2;A0A0G2L4U2	Prorsd1			0.0896469	0.84979
E7FE08;A0A0R4IHR7;X1WHN9;A0A1D5NS76	tjp1b			0.520525	0.0690676
A9ULS7;A0A0R4IHR9	slc2a11b	0.219155	0.665353
Q6PFM3;A0A0R4IHT0;A0A0R4II73	slc25a12	-0.00985145	0.961922	0.268751	0.152182
Q90Y37;A0A0R4IHT4	rock2a	-0.113831	0.707557	-0.457268	0.337402
A0A0R4IHV1;Q6DG54	pkmb	-0.0511478	0.838124	0.498472	0.0507583
Q1RLV7;A0A0R4IHW5	ccdc93			-1.00227	0.123445
Q6DGU1;A0A0R4IHX8	sat2b			0.472674	0.15477
B5M4A7;A0A0R4IHY1;F1QTR1;Q5XJK0	cryba1l2	-0.619959	0.0446776	-0.463894	0.0749199
Q1RLT6;F1QM18;A0A0R4IHY8	zgc:136858			-0.387564	0.383182
Q6P3K2;A0A0R4II12;A0A0R4IPP1;A0A0R4IQT6	gne	-0.133525	0.584792	-0.243883	0.281094
Q7T3C1;A0A0R4II15	tcea1	-0.241307	0.344744	-0.169426	0.47401
A0A0R4IWB7;A0A0R4ITA0;Q2TJF6;Q45H72;A0A0R4II20	lama1	-0.203559	0.55747
A0A0R4II34;Q1LXP8	gnl1	-0.593339	0.23691	-0.712962	0.0808305
Q7ZVZ8;Q6NYM7;Q5TZE9;A0A0R4II49;A0A0R4IKN4	asun	0.796525	0.201955
B8A4T6;A0A0R4II70;Q6NUV1;E9QHV3	col9a1b	-0.495975	0.206404	-0.18869	0.593459
A0A0R4II83;A5D6R3	plcd3a	0.540853	0.270515	0.608668	0.19498
Q1LXJ7;A0A0R4II96	cyt1l	0.55981	0.118657	0.0350264	0.915754
Q1RLQ1;A0A0R4II97	stmn1a	0.174326	0.815465	0.018107	0.977281
Q7T342;F1R3W7;A0A0R4II98	xylb	0.0491758	0.925994	-0.563381	0.276603
E7F022;A0A0R4IIA0	xdh			0.190278	0.738244
F1QUA3;A0A0R4IIA7;A0A0R4IKN2;Q5SPK7	tln2a	-0.148844	0.573709	0.131154	0.59233
F1R9T0;A0A0R4IIB7;A4IG36;F1QE89	aldh5a1	-0.425379	0.157522	-0.32011	0.233792
A0A0R4IIF8;P58239	lect1	-0.33416	0.24226	0.163655	0.52829
A3KNV8;A0A0R4IIH0;A0A0R4IYY8	ubfd1	-1.04245	0.122784	0.478341	0.155797
Q7ZTT5;A0A0R4IIH9;F8W3J8	adkb	0.588082	0.0319726	0.0075841	0.970216
F1QQQ5;A0A0R4III1	gsnb	0.152889	0.701688	0.0549745	0.886241
E9QG66;A0A0R4IIK3	emc1	0.0192098	0.948879	-0.13962	0.58047
F1RDD1;A0A0R4IIK9;X1WFH3;Q7ZZ84	mamdc1			0.292691	0.307238
A3KNL9;A0A0R4IIN8	nudt6			-0.533203	0.295947
Q6PE23;A0A0R4ILB1;A0A0R4IIN9	lnpep	-0.0757058	0.889467	-0.378851	0.427848
Q6PEH0;A0A0R4IIP1	dus3l			-0.345715	0.243461
A0A0R4IIR9;F1QCF2;Q6NY89;A0A0R4I9Z6	lsg1	0.000969765	0.998822	-0.140464	0.84562
F1R1T1;B2GT01;A0A0R4IIS8;Q4VBT2;A0A0R4IRT7	noc4l	-0.448324	0.395941	-0.670414	0.221886
A9JRG7;A0A0R4IIU9	zgc:172323	-1.02857	0.143553	0.731916	0.196224
A0A0R4IIV4;Q1RLX4;Q1RLX4-2	trappc11	0.255121	0.457678	-0.1716	0.703233
A0A0R4IML8;A0A0R4IIV9;Q6P0J6;A0A0R4IW14	thumpd1	0.670913	0.0963986	0.715789	0.106971
A0A0R4IIZ7;Q6NYA1	hnrnpabb	-0.183784	0.497509	-0.252225	0.318754
F1QA07;A5X7A1;Q5PRA8;F1RE63;A5X7A2;A0A0R4IIZ8	arhgef7b			-0.113382	0.810061
Q6PHU7;F1QJL0;A0A0R4IJ02;Q7ZV48;Q6P0K5	chia.6;zgc:65788	-0.734907	0.517695	-0.390699	0.518886
A0A0R4IJ04;Q6NV05;F1QG19;A8KBS1	rbm14b	0.119688	0.711975	0.0681946	0.821261
E9QB69;A0A0R4IJ07	ikbkap	-0.795084	0.202375	-0.616424	0.248205
Q7T373;Q6P295;A0A0R4IJ11;F1Q7Y7	prrx1a;prrx1b			0.58541	0.265041
Q7ZTV8;Q6NY72;P79725;A0A0R4IJ12	clns1a	0.314279	0.523844	-0.654007	0.172552
Q0E671;A0A0R4IJ13;Q5RH89	cmasa	-0.460419	0.0817728	-0.463163	0.0631773
Q6P125;A0A0R4IJ17	cirh1a			-0.395715	0.309641
Q6P9P2;Q1MTE3;A0A0R4IJ25	smarca2	0.521387	0.30015	0.858722	0.156736
A0A0R4IJ30;Q5U3A7	opa1	-0.224719	0.23474	0.0108005	0.954348
A0A0R4IJ38;F1QY43;F1QK93;Q7ZVP5	psmd1	0.0500357	0.808082	-0.110109	0.529396
Q568N7;A0A0R4IJ69	gm2a	0.0339622	0.957255	0.347192	0.509594
A0A0R4IJ71;E7F4T0;E9QCV2	plecb	0.0321501	0.878625	-0.0385925	0.832274
Q08BE3;F6NHQ1;A0A0R4IJ91;F6NHV5	slmapa	0.313342	0.665131	-0.296022	0.436658
A0A0R4IJA4;F1QLH9;Q0P4B3	nucb1	-0.151224	0.619474	-0.364026	0.205812
Q503D2;F1R6A1;A0A0R4IJB2;Q2HXL5;F1QDE4;R4GE91	hmbsb			-0.835087	0.0517351
A0A0R4IJB4;A7MBL8	pkn2	-0.339366	0.447031	-0.834784	0.2654
A4QNU8;A0A0R4IJC7	yme1l1b			-0.528133	0.155958
A2AR65;A2AR64;A0A0R4IJE2	rca2.1	0.10993	0.880531	-0.398962	0.420376
Q0PKX0;A0A0R4IJE4;A0A0R4IW08;B3DJZ5	caspxa;zgc:194469			-0.116306	0.806028
A0A0R4IJF2;E9QDD7;E7F2X5	itga1	-0.100334	0.81375	0.178244	0.548863
A0A0R4IJF5;Q6PBL0	pam16			-0.333284	0.477629
A0A0R4IJF9;Q6GMI2;F1Q9P1	mpp2b	-0.844289	0.0461226	0.118088	0.710387
Q08BX6;A0A0R4IJG2;F6P0J3;A0A0R4IEL5	casq1b	0.3731	0.210972	0.0166709	0.954839
A4QP41;A0A0R4IJL2;Q32PK7	naga	-0.252582	0.273551	-0.463048	0.0644827
A0A0R4IJL5;Q5TZ95	mboat2b	0.231478	0.648278
A0A0R4IU05;A0A0R4IJN1;Q7ZUU8	ap1g1	0.0110206	0.969492	-0.45761	0.101524
Q6P2T3;A0A0R4IJP8	gdpd3a	0.857855	0.057615	1.33865	0.0244013
A0A0R4IJQ7;A4QP35	zgc:162816	0.314514	0.403369	-0.46912	0.199257
Q90Z37;A0A0R4IJR6;A0A0R4IQ86;A0A0R4IL00	cdh1	-0.46736	0.06622	-0.114382	0.56255
Q5RGI2;A0A0R4IJT3;A0JMB3	nup107	0.0329178	0.880361	0.070947	0.699236
Q6NX09;A0A0R4IJT7;Q7ZUM3	hk1	-0.0970444	0.643465	0.2528	0.199264
Q7ZU96;Q6TNV4;A0A0R4IJT8	cct8	0.0503116	0.808786	-0.431492	0.0484287
Q6NWF8;Q32PQ3;Q1ECZ5;A0A0R4IJV5	ddx52			-0.356169	0.453071
Q6DC62;A0A0R4IJX6;A0A0R4IPA1	cant1b	-0.528197	0.0576658	-0.894807	0.00986833
Q9PVF5;E7F6W5;A0A0R4IJY2	cmn	-0.942422	0.0473006	-1.18153	0.0225002
A0A0R4IJY8;Q3B747;A0A0R4IIT4	apooa			0.331525	0.24852
F1Q619;A0A0R4IK06;A2CER9	ankfy1	0.403341	0.10019	-0.234263	0.254036
A0A0R4IK08;A0A0R4INU8;A7MC03	ccdc50	-0.356364	0.548723	-0.294005	0.704189
Q66I72;E7F4I2;A0A0R4IK10	f11r.1	0.373655	0.331521	0.0168794	0.964297
Q32LS7;A0A0R4IK14	sh3d21	0.872151	0.0180638	-0.141303	0.550177
Z4YJ74;A0A0R4IKA3;E7F876;Q7T163;A0A0R4J8R8;F1R1A4	kidins220b;kidins220;kidins220a	-0.678294	0.378973	-0.100527	0.843511
A0A0R4IKD0;Q5U3F0;A0A0R4IW64	rsu1	-0.141135	0.75309	0.245053	0.525073
F8W5Q4;A0A0R4IKD6;A0JME2;B2GQ27	atf7ip	0.362541	0.522266	-0.312028	0.630505
F1QNI9;A0A0R4IKE0;F1QXT6;Q7T138	casq1a	-0.737184	0.225088
Q4VBR9;A0A0R4IKH1	cyp2y3	-0.261329	0.63858	0.374569	0.456559
Q802Y4;A0A0R4IKH3;Q6TGZ6;A0A140LFU9;A0A1D5NSI5	zgc:55733;HNRPC	-0.00426007	0.985768	0.0183579	0.955037
Q2YDQ8;A0A0R4IKH4	phykpl	-0.21213	0.676998
Q7ZVQ7;A0A0R4IKI3;A0A0J9YJJ8	trim25			-0.477062	0.336103
A0A0R4IKJ0;Q567X8;F1QJP3	myl10	-0.0582208	0.796587	0.0831856	0.669514
D1MN93;E7FDE9;A0A0R4IKJ4;F1QEG5	pkhd1l1	-0.250001	0.450221
A0A0R4IKN8;Q32LU7	ptcd3	0.511938	0.046045	-0.222909	0.247724
Q802G9;E7FAN8;A0A0R4IVF7;A0A0R4IKT9;F6NSR1	sepw1	-0.472822	0.679717	-0.489219	0.562373
E7F9T3;A4JYI0;A3KPA0;A0A0R4IKU9;F1QYD7	jam3b	-0.138013	0.657337	0.180333	0.521339
F1R3X7;A0A0R4IKV3;Q6DBS0	nadk2	0.195588	0.274775	0.822334	0.00635892
A0A0R4IKW3;B2GTC1;Q7ZVA6	eif4a3	-0.09365	0.692752	0.0459735	0.837086
A0A0R4IKX4;E7FCX4;F8W570;F1Q594	tsr1	0.404168	0.130366	-0.327597	0.168725
Q503G3;A0A0R4IKX8	tdg.1	0.623337	0.528837	-0.193963	0.716206
F1QCU6;Q6DG45;A0A0R4IKZ3	p4ha2	-0.155946	0.651948
A0A0R4IL17;F1RCG9;Q803C3	hdac3			-0.343912	0.259829
A0A0R4IL21;A0A0R4IYX8;A0A0R4IJA6;Q52PJ4	dpysl4	-0.307318	0.168518	0.316788	0.13345
Q7SZ58;A0A0R4IL37	coro6	-0.381384	0.2731	-0.142206	0.647136
F1QTQ4;A0A0R4IL42;F1QKK2;B3DK09;F1QJI4	vps13a	0.206015	0.607647	0.51356	0.179443
A4QP10;A5A8J7;A0A0R4IL71;B8A5E8	ide	-0.0582046	0.774098	-0.277262	0.138362
A0A0R4ILA8;F1QUQ7;Q6IQL5	psmc3	0.266365	0.22209	0.0630865	0.75476
Q6IQQ8;A5WWE4;A0A0R4ILD9	eif2b1	0.610018	0.0658686	0.185021	0.467241
E7FDT4;A0A0R4ILF0	si:ch73-40a17.3			-0.82362	0.0389158
F1QHE9;A0A0R4ILG5	ndufs7	-1.05291	0.00684549	-0.891372	0.00957658
A9JSY0;A8KAZ3;F6NJS4;A0A0R4ILH3;A3KP88;Q5CZR9	atl2	0.0468959	0.904756	0.094359	0.727616
F1Q5A9;E7EYY5;A0A0R4IUP8;E7FEA3;A0A0R4ILH8;Q8JIX0;G0ZJH7;G0ZJH8;Q499C0;F1QQB6;E7FBP3	ube4b	0.374619	0.0858814	-0.189516	0.281285
Q7ZV37;A0A0R4ILI7	ppme1	-0.0578481	0.836036	-0.516408	0.0614297
Q6DRC0;A0A0R4ILK0	sars	0.45736	0.0753097	0.107646	0.596316
A0A0R4ILL2;Q503X2	mrpl4	0.22079	0.575919	0.268292	0.456846
A0A0R4ILL7;Q6NSN5	adssl1	0.194267	0.546325	0.386668	0.207517
A0A0R4ILM1;H0WF16	abhd10a	0.692102	0.0881088	0.428947	0.203777
E7FAZ8;A0A0R4ILM9	LOC100536352			-0.243099	0.600041
A0A0R4ILN7;Q98TZ8;Q98TZ8-2;A0A0R4I9T7	flot2a	-0.156379	0.373384	0.375347	0.0574489
I6LC10;A0A0R4ILP7;Q60H56;F1QXY7;B3DGR4;I6LC25;Q60H55;E7F3Q3;A0A0R4IEF6;A0A0R4IQQ5;Q60H54;Q60H53;Q32PS9;I6LC08;I6LC28;B3DGN6;Q60H52;A0A0R4I9J8;Q60H51;A0A0R4IJ28	pcdh1g18;pcdh1gb9;pcdh1gb2;CR774179.1;pcdh1g11;pcdh1g9	0.250584	0.620597
Q567D0;A0A0R4ILP9;A0A0J9YJA8	zgc:112146	-0.862785	0.026795	-0.546638	0.0723151
B0S8J1;A0A0R4ILQ5	kif5c	-0.784514	0.0792632	-0.0196639	0.947888
Q98TS3;Q7ZWH8;A0A0R4ILS8	hspbp1	-0.217062	0.468741	-1.05324	0.0245697
F1RBW3;A0A0R4ILT4;Q802Z2	prkcsh	-0.190254	0.406723	-0.380404	0.108093
F1QX12;Q7ZTY0;A0A0R4ILW8;Q5XJT4;F1R4B6	ggps1	-0.169957	0.624967	0.391067	0.229989
Q6P0H2;A0A0R4IM15;F1QLV5;E9QEA9	nqo1	0.176489	0.526818	-0.0989425	0.706627
A0A0R4IPE3;Q4KMD4;A0A0R4IM23	tmx4	-0.466762	0.476105	0.190313	0.590408
A1IH00;F1QG02;A0A0R4IM29	golga2	-0.0497281	0.918515	-0.423864	0.313786
A0A0R4IM33;Q66I22	srrt	-0.161901	0.40805	0.356996	0.0857869
A0A0R4IM35;A0A0R4ING6;Q6NZ16;A9JT35	camlg	0.186735	0.431256
B3DI91;F1QBI5;A0A0R4IM47	asap1a	0.00554182	0.977379	-0.460651	0.0427996
Q4KMK5;F1QRR2;A0A0R4IXR7;A0A0R4ISA9;A0A0R4IM53;F1QMT0;Q9I8G5;F1QE33;A1L1Y0	dct	-0.942279	0.123634	-0.789117	0.0450064
Q4V9D5;A0A0R4IM63;Q5XJ45;F6P0C4;A0A0R4IVD7;Q5SPB0	slc38a4			0.568976	0.273079
Q5BLH9;Q6DC19;A0A0R4IRP5;A0A0R4IMX7;A0A0R4IM71	sh3pxd2b	-0.969011	0.154666
A8WIN7;A0JMD1;A0A0R4IM83	plod1a	-0.105287	0.834419	-0.473386	0.263799
A0A0R4IMC2;Q9W6H5;X1WDN1	ube2ia	-0.0398375	0.888885	-0.458843	0.0836428
A0A0R4IMF2;F1QJE5;A0A0R4IDB2	ppm1g	-0.178157	0.410085	-0.0865005	0.673066
B2GT29;A0A0R4IMF9;Q5RKN4	glyr1	0.235291	0.276784	0.13845	0.481399
A0A0R4IMG2;Q7ZW22	gnsb	0.0449224	0.915404	0.246569	0.693066
A0A0R4IMG3;Q08BG9	si:ch73-52e5.1	0.379783	0.606906	-0.188339	0.693828
Q804J6;F1QFY8;B3DH74;A0A0R4IMG4;F1QLX2	plcg1			-0.595286	0.259725
A0A0R4IMI1;F1QKS0;A0A0R4IPW9	myo5b	-0.530056	0.120727	-0.201378	0.445925
B7ZDA2;A0A0R4IMK8;Q6DHD6	galm	0.531901	0.147452	-0.414434	0.206234
A0A0R4IML0;Q7ZU64;Q6IQN9	capgb	0.486506	0.132113	0.512986	0.0950197
A0A0R4IMM2;Q498Z6	mrps7	1.04763	0.0723022	-0.153337	0.743907
Q7T397;A0A0R4IMM7;A0A0R4ITV5	mre11a			-0.365137	0.443576
F1QUG5;A0A0R4IMN3;E7F475;Q6PFQ2	eif3c	-0.0582818	0.789878	-0.433738	0.0556413
Q6NYX5;A0A0R4IMQ2	lect1	-0.562024	0.087936	0.145024	0.481199
A5PN44;A0A0R4IMQ7	cds1			-0.575693	0.270105
A0A0R4IMR9;Q7ZW35;Q5TZ57;A5WW75	znf395	-1.66936	0.0381325	-0.917031	0.0767229
A0A0R4IMS3;Q8JGR4	rpl24	-0.205285	0.482737	0.246947	0.363245
Q6PBM9;A7YYG7;A0A0R4IMS8;A0A0R4ID52	arr3b	-0.518022	0.0398749	-0.28776	0.135706
D5LHQ7;A0A0R4IZC7;A0A0R4IMX2;A0A0R4IAZ9	sec24c	0.135127	0.519228	0.0462088	0.821261
A0A0R4IVL6;D6MUD7;A0A0R4IN07	col5a3b	-0.107115	0.656927	-0.0174704	0.943794
A0A0R4IN28;F1QYU5	si:ch211-173b16.3	0.270186	0.595365	-0.01909	0.967523
Q6DG04;A0A0R4IN44;A0A0R4IH83	pdlim5a	-0.530349	0.331221
A0A0R4IN54;E7FD40	bin1a	-0.102957	0.614199	0.0197464	0.92365
B2GT08;A0A0R4IN64;Q6DKF0	mxc	0.751875	0.219346	-1.41835	0.0723417
A0A0R4IN78;F8W392;Q7SYN3;F1R8K2;F8W637	stk24b			-0.186089	0.500133
Q6NW66;Q1LVI0;A0A0R4IN87	gatad2ab	-0.167875	0.464176	-0.839359	0.0752941
D3KYK9;D3KYL0;A0A0R4INA6;D3KYK7;D3KYK8	gphna	-0.453419	0.364277	-0.267737	0.566877
F1QE91;A9JTI3;A0A0R4INA7	zgc:175280			-1.12682	0.10362
E7EXY5;A0A0R4INC0	eml1	1.01826	0.331779	-0.160733	0.813216
A0A0R4INE6;E7EYT7;F1QQ90;D1MCG5	si:ch73-199e17.1			-1.21835	0.0200316
Q6PD84;F1QXJ4;A0A0R4INF9	stxbp3	-0.0296885	0.960484	-0.309653	0.538458
A0A0R4ING5;Q71E63;B0V2X4;B3DH66	gria2a	-0.501302	0.0673829	-0.378085	0.107263
A0A0R4ING7;A0A0A0MPS5;F1R0Z6	rims1b	1.86374	0.0609804
E7FF48;A0A0R4INH0;A0A0R4ILY3;F1R8Z8;F1R8E1;G3GBZ0	ncor2	0.473797	0.274775	-0.21721	0.586549
A3KPK9;Q1LUQ5;A0A0R4INH2;Q1LUQ6	si:dkey-21e2.16	-0.411889	0.239216	-0.887148	0.0351527
A0A0R4INK2;F1QZD3;E9QCE6	uap1	0.0865701	0.774098	-0.442102	0.118581
A0A0R4INK4;E9QBB5;Q68EH8	flad1	-1.49224	0.0854521
A0A0R4INN3;Q4V8R2	agxt2	-0.748964	0.0360907	-0.0130101	0.960995
Q5RH23;Q3ZM07;B3DJE0;A0A0R4INR5;Q2MGT7;F8W2H3;F6NZ61	sox5;sox6	-0.456124	0.108763	-0.198233	0.474167
A0A0R4INT5;Q6P4V4	ctnnbl1	-0.47845	0.156178	0.135618	0.648272
A0A0R4INT7;B8JIC5;Q6DEI7	homer1b	-0.591849	0.0333493	0.362694	0.0935845
Q6XLI5;A0A0R4INU1	rbm12	-0.31269	0.254962	-0.0409797	0.879042
A0A0R4INW2;Q6PGW8;A5WVY0	rars2	-0.395485	0.442495
Q8AYH1;A0A0R4INZ2	hsd17b4	-0.748822	0.00989658	-0.910084	0.00517098
Q5BKV3;A0A0R4INZ8	dbt	-0.0699654	0.727541	0.0584375	0.746769
Q5GA10;A0A0R4IYQ8;Q5GA12;A0A0R4IP04	ogt.1	0.25084	0.236219	-0.137156	0.47172
A0A0R4IP07;Q6PE25;Q8JIU6	eef1g	0.0589305	0.765927	-0.53026	0.0251303
E9QCB2;A0A0R4IP18	si:ch211-191j22.3			-0.024411	0.971274
A2BGE2;A0A0R4IP25	si:dkey-103e21.5			-0.755712	0.187864
A0A0R4IP31;F1QDA1;E7F537;F1QW90	acana	-0.0346532	0.915404	-0.190489	0.480725
E7F4U1;A0A0R4IP92	arhgef2	-0.719808	0.0868487
A0A0R4IP98;E7F2K3	agtrap	0.655101	0.261659
A0A0R4IPA3;Q08BR4;B2GRL9	setdb1b	-0.30742	0.143703	-0.286329	0.139009
A0A0R4IPB3;C0H5W1;F6NTC3	col28a1c	0.182768	0.54641	-0.0711693	0.808954
A0A0R4IPB8;Q5U3D7	lrrc20	-0.136132	0.758862	-0.38606	0.315156
A0A0R4IPC5;B3DIZ3;A0A0R4IY11;A7MC23	zgc:171967	-0.0107877	0.961922	-0.212367	0.271469
A0A0R4IPD5;Q5PRD1	cdk11b	-0.164043	0.490305	-0.237111	0.289498
A0A0R4IPF8;Q802V1	ss18			-0.62645	0.325082
B3GQ72;A0A0R4IPG9;F1R074;A0A0R4IJ40;B3GQ71	agrn	-0.137636	0.58377	0.162883	0.476324
G1K2M1;A0A0R4IPH0	phactr4a			-1.07437	0.110246
A0A0R4IPH2;Q32PU7	tubb2b	-0.08139	0.742817	-0.0422918	0.853328
A7YYH5;A5WWM0;A0A0R4IPK7;Q7SXY0	vps4b	-0.349954	0.152895	0.178702	0.397722
F1Q931;A0A0R4IPK9;B3DLG3;X1WDE4;A3KP72	larp1b	-0.0432477	0.892404	-0.174055	0.50638
Q502G6;F1QEL4;A0A0R4IPN2;F6PE91	sptlc1	0.490606	0.372476	0.223615	0.593459
Q7ZVJ9;F1QC72;A0A0R4IPN7	agps	-0.0407122	0.875372	-0.705421	0.0210239
Q6PHD7;F1R3Q3;A0A0R4IPQ7	sept6	-0.0160428	0.938668	0.125758	0.456559
E2FHP4;A0A0R4IPQ8;A0A0R4IIB1;A0A0R4INN0;A0A0R4ITL4	cfh	-0.78277	0.0350534	0.40772	0.140101
A0A0R4IPR1;Q08CA8	dync1i2a	0.075172	0.890102
B0S5H0;A0A0R4IPR7;Q4V909	ccdc22	-0.613504	0.281782	0.630689	0.240507
E7FAZ2;A0A0R4IPR8	git1	0.0583211	0.877022	0.136641	0.662148
Q1L881;B7ZVJ2;A0A0R4IPS4	si:ch211-244b2.1			-0.41763	0.209104
A0A0R4IPS7;F1RAF5;B0B1T7;A9YT50;A0A0R4IHF6;A0A0R4IAT3	eif2ak2	-0.086229	0.874273
F1QN99;A0A0R4IPT4;Q0P4C4	dcakd			-0.589437	0.262726
Q568L9;A0A0R4IPV1	alad	-0.48748	0.0911179	-0.538314	0.0563467
A7MCS7;A3KPZ6;A0A0R4IPX0	zgc:174932;DKEY-63J1.3-001	0.266871	0.600006	-1.01819	0.120208
F1Q5P9;A0A0R4IPY5;A0A0G2KV54;F1QPY4	si:ch211-214b16.4;si:ch211-214b16.3			-0.217852	0.498178
F8W3Q9;A0A0R4IPZ1;F8W4J7;Q0Q5Z0	elnb	-0.869366	0.261683	-0.218605	0.640108
A4QN31;A4JYI8;Q8AYP3;Q805B9;F1RBT3;F1RBS5;A0A0R4IQ03;F8W376;F8W2E2;Q8JG38;Q9DE16;G1K2P7;C8XT57;G1K2P2;B3DGT9;F1QPA0;A4JYQ2;A0A0H2UKE7;A0A0R4IEQ9;F1QHL9;X1WBA9;Q90Z00-4;Q90Z00-3;Q9I8X3;Q90Z00-2;Q90Z00-5;Q90Z00	fgfr2;fgfr3;fgfr1b;fgfr1a	-1.27492	0.0398749	-1.95791	0.00438912
Q5W434;A0A0R4IQ16;Q5W433;F1QSA4;A4JYG3	mag	-0.386126	0.326049	-0.132567	0.65551
Q6K197;B3DHW2;A0A0R4IQ31;A0A0R4IFL0	rela	0.0515948	0.945673	0.342401	0.593459
Q7T336;A2BFN6;A0A0R4IQ55;A2BFN7	hmbsa	0.268272	0.414927	-0.128573	0.67515
Q6DGB1;A0A0R4IQ62	rcan1b			0.118316	0.703824
Q5XJJ7;A0A0R4IQ63;A0A0R4IW99	cyp2k16	-0.605073	0.05755	-0.543854	0.173784
A0A0R4IQ72;F1R2E0;E9QEE4;A0A0R4IS10	hnrnpm	-0.167931	0.369614	0.141	0.414831
A0A0R4IQ78;Q7ZWJ7	rpl34	-0.199211	0.55334	-0.585335	0.0935265
F1QFG4;A0A0R4IQ88;Q08C44;A9JRU8	c17h14orf159	0.867104	0.0408343	-0.0823276	0.821225
A0A0R4IQA6;Q66HY8	pdxdc1	1.21507	0.0584392	-0.714271	0.0442101
A0A0R4IQD3;Q9YGC9;F1RDD7	sms	-0.0144351	0.965837	0.542311	0.230288
F1QD93;A0A0R4IQG9;E9QD09	ppp3ca	0.179645	0.446579	0.484419	0.0647537
Q7ZYX4;E9QGU4;A0A0R4IQH8	cct6a	0.0323336	0.875372	-0.49592	0.0305103
F1R417;E2CYN3;A0A0R4IQJ2;A0A0R4IM22	rock2b	-0.884724	0.0149598	-0.22304	0.321083
Q1LUU8;A0A0R4IQL0;E9QBP9;I3ITF7;E7F9N0	znf384l	0.125376	0.768217	0.390493	0.303532
A0A0R4IQN8;E9QCS9	naca	0.133277	0.665353	-0.760675	0.0376585
A0A0R4IQP4;E7F3K0;Q802F2	selt1a	-0.870154	0.116351	-0.525954	0.124832
A7MC00;A0A0R4IRK9;A0A0R4IQR0	mapre2	0.0664419	0.888308	-0.0319408	0.942159
A0A0R4IQS8;Q6ZM60	atp2a2b	0.215495	0.305762	-0.412807	0.0701307
A0A0R4IQT9;Q6PH04;F1QVG3;A0A0R4IRG1;F1QUB4;A1L1F2;I3ISN5;I3ITA3;I3IS73	trim36	-0.023502	0.964419
A0A0R4IQV2;F1QA97;E7FB97;E9QF92;Q7T3H1	dctn2	-0.251653	0.232865	-0.052912	0.790196
A0A0R4IQV5;A5WUY4	smarca1			0.571425	0.272045
A0A0R4IQZ2;Q5PRB8	zdhhc13			-0.731584	0.196265
A3KNV0;Q6DBW7;A8E5M2;A0A0R4IQZ3;F1QX93;Q7SXW5	eci1	-0.378708	0.219124	-0.242038	0.379196
F1QCV2;A0A0R4IR09;Q803K0	hdac10	0.211118	0.617096	0.364906	0.34164
X1WDE9;Q561X4;A0A0R4IR22	nfyba	-0.103461	0.792118	0.496062	0.162361
A0A0R4IR47;X1WBG8;X1WBM6;E7F0A0	si:ch73-265h17.1;si:ch73-265h17.2			-0.34217	0.586491
M5BFV8;A0A0R4IR54	prp	-0.225407	0.607166	0.16214	0.689933
A0A0R4IR75;Q7ZUY9;A0A0R4IRD0	stt3a	-0.253873	0.330611	-0.777659	0.0229011
J9JI09;A0A0R4IR77;F1Q551;Q1LUA6	trioa;trio	-0.128482	0.765605	0.378371	0.405563
Q1LVN0;A0A0R4IR86;E7F7R2	chd2	-0.0715476	0.916719	-0.326215	0.569096
F1R617;A0A0R4IR90;Q7T158	myo1b	-0.632292	0.0316823	-0.581739	0.032069
A7MCK2;A0A0R4IRA1;Q6QA33;A0A0R4IC17	hsd17b12b	0.37497	0.307852	-0.482798	0.175373
E7F2G7;A0A0R4IRA3	CABZ01041200.1	0.389852	0.448716
Q803A9;Q6NYZ0;A0A0R4IRA5	dnajb11	-0.258443	0.400334	-0.0557969	0.854505
Q7SX98;A0A0R4IRB5	gtf2b			-0.520496	0.304136
Q0P409;F1R8S1;A0A0R4IXZ1;A0A0R4IRC7	avl9			0.652286	0.230288
Q7ZWI2;Q6TEN9;A0A0R4IRD7	cpne1	-0.104912	0.624439	-0.316615	0.132777
Q5RGV0;A0A0R4IRE3;Q5RGV1;Q1LY41;B2GRR5;Q6GMG5	impdh1b;impdh1a	-0.304471	0.18706	0.10785	0.601038
E7F1L2;A0A0R4IRH4	cadpsa	0.704852	0.23691
Q8AW67;Q6DG42;A0A0R4IRH8;A0A0R4IQG0;A5X7A3	pak2a	-0.0293602	0.89645	-0.17568	0.34777
A0A0R4IRI3;Q6DC80;A0A0R4IVA8	srl	-0.391178	0.429098	0.163592	0.729002
Q6P040;A0A0R4IRJ2	zgc:77715	0.243801	0.451626	0.326412	0.286222
Q6NYF2;A0A0R4IRJ8	clic1	0.0465515	0.883566	-0.440635	0.123445
Q4KMD2;A0A0R4IRK6	exosc3	0.648352	0.215981	0.753649	0.0444078
Q803I6;A0A0R4IRL4;A0A0R4IY77	abcd3a	-0.762793	0.0106028	-1.27099	0.00387201
F1QLZ8;A0A0R4IRL6;Q567D7	slc27a4	-0.809327	0.00903936	-0.999946	0.0045667
E7F290;A0A0R4IRN5;A0A0R4IJB0	si:ch211-222l21.1	-0.622199	0.026795	-0.904898	0.00731637
E9QDE5;A0A0R4IRP4;F1QBV5;C0LSN9;A0A0R4ISM2;Q8JIX1;F1QJ64	kif1b	-0.470014	0.386652	-0.0761123	0.8904
Q6PC05;A0A0R4IRP7	arid4b			-1.08818	0.108402
A0A0R4IRQ3;F1QS28	hnrnpa0a	-0.265988	0.403369	0.702527	0.149685
Q08BP0;A0A0R4IRS4	pnkp	-0.508801	0.166342	0.556944	0.117986
A0A0R4IRT6;Q5XJB4	mrps16			-1.36057	0.0767229
B0V123;A0A0R4IRW7;A2RV05;Q7SXS6	ncapd2	-0.339907	0.332263	-1.22617	0.0317539
A0A0R4IRW8;E9QHT1;F1QM63;A0A0R4IHB2;Q6DEK7	zgc:100868	0.431464	0.236493	0.309274	0.347271
A0A0R4IRZ1;Q803D3	ddx41			0.201567	0.476957
F1R680;B7ZV47;A0A0R4IS01;Q6PFJ7;F1QUP0	smpd4			0.0805951	0.775799
Q9PTF3;A0A0R4IS05	nme3	0.126424	0.660971	-0.246345	0.341731
A0A0R4IS23;A2BEA6	arid3a	0.528273	0.332166	-0.300155	0.521339
Q802C7;A0A0R4IS33	tardbp	0.164523	0.459128	-0.0270646	0.904156
B0V151;A0A0R4IS36	sh3glb1b	-0.0425813	0.938107
A0A0R4IS53;E7F237	gapvd1	0.278642	0.467436	-0.320393	0.369402
B0JZP4;A2BFY7;A0A0R4IS70	LOC564840;purba	0.123577	0.563092	0.0930161	0.640925
A0A0R4IS84;E7FBR8	cplx2			0.0558062	0.789371
A0A0R4IS87;Q499A4	atrxl	0.876933	0.176714	1.04119	0.115949
A0A0R4IS92;E9QJ75;A0A0R4IEX7	cpne4b			-0.431091	0.375381
E7FAY0;A0A0R4ISB1	psd3l	-1.30114	0.0199777	-0.00557655	0.98484
A0A0R4ISC3;F1Q828	map1sa	0.44408	0.436503	-0.596077	0.104899
A0A0R4ISE4;Q5PQY6	lonp2			-0.606201	0.0434272
E9QIQ3;A8WFZ2;A0A0R4ISG6	nup62l	-0.272699	0.298865	-0.417649	0.114103
A8E536;A0A0R4ISH5;Q6GQN8;F8W5W4;Q568Q9	mecr	-0.56947	0.447023	-0.0300552	0.945692
F1QSU4;A0A0R4ISJ4	pdlim5b	-0.266063	0.432941	-0.39436	0.228255
A0A0R4ISJ7;F8W470;F8W5W2	sagb	0.126565	0.711916	0.135086	0.659704
D6MUD3;A0A0R4ISK1	col11a1b	0.237324	0.471847	0.0456102	0.892243
E7F8N8;A0A0R4ISM7	palm2	0.50859	0.0750382	-0.191668	0.462826
A0A0R4ISQ9;E1AZA5;F1Q4T8;E1AZA4	kcnc3a			0.635481	0.126337
A0A0R4IST5;Q32PM3;F8W5H1	mtm1	-0.112842	0.798161	0.170085	0.656308
E7FDJ6;A0A0R4ISV1	heatr5b			-0.525396	0.301726
Q6DEH7;A0A0R4ISW9	nek7	-0.0307954	0.953629	-0.987559	0.126337
Q5BLF5;F1R7K9;A0A0R4IT07;A2RV00	zgc:113516			-0.0311287	0.964297
Q6P948;A0A0R4IT09	pdha1a	0.367556	0.0833264	0.159697	0.341094
A2BIB3;A0A0R4IT22	rps6ka4	-0.363162	0.117305	-0.47324	0.0484287
Q561T8;A0A0R4IT69;F1R222;A0A0R4IJC6	dctn4	0.13461	0.617397	-0.0884572	0.723731
F1QPE6;E3VW06;A0A0R4IT78	thsd7aa	-0.814166	0.0148624	-0.172184	0.397722
Q6GMG7;A0A0R4IT93	anks4b			-1.00011	0.123902
Q5XJQ5;A0A0R4ITC4;E9QJM6	exosc9			-0.513517	0.309191
Q1LYE0;A0A0R4ITD6;Q1RLS2	swap70b	-0.468042	0.30486	-0.27754	0.49926
A1A5Y4;A0A0R4ITE6	dync1i1	0.0322653	0.951764
A0A0R4ITF1;Q4KM23;F1QJL4	lig3	-0.524351	0.112616	-0.323037	0.248762
H0WEL8;A0A0R4ITF4;F1QWC1;F1QWC8;X1WB94;H0WF19;F8W5V6;F1QZC5;Q6NYE9;F1QWC0;E7FC76;A8E547;A7YY06;F1R707;A0A0R4IQ22;R4GE93	zgc:173915;si:ch1073-110a20.7;mfap4;si:zfos-2330d3.3;zgc:171687;si:zfos-2330d3.1;si:zfos-2330d3.7	0.206963	0.676998	0.466505	0.221296
Q6QAF3;Q5I2A9;A0A0R4ITJ4;B3DJJ0	itga5	-0.363	0.273608	-0.551297	0.21724
A0A0R4ITJ5;F1QKQ2	col7a1l			-0.533517	0.295718
A0A0R4ITK3;Q1LVG2;Q7ZTY7;Q1LVG3	use1	-0.262001	0.539517
A0A0R4ITK5;Q7ZUV0	ankrd13c	0.694392	0.550437
Q5XJ60;A0A0R4ITL8	fundc2	-0.135827	0.62623	-0.397307	0.0981463
E7FAW9;A0A0R4ITN4	eftud1	-1.14442	0.124665
Q8AUT3;B3DKI8;A0A0R4ITQ6	scfd1	0.0927368	0.753442	-0.643391	0.04464
A0A0R4ITT8;B0UYM8;F1Q7Z5	lmo7a			-0.531475	0.169247
Q501W5;F1QQT3;A0A0R4ITT9	lims1	-0.254202	0.379411	0.096123	0.779208
A0A0R4ITU6;Q6PC91;A7E2Q0	btf3l4	-0.205877	0.401957	-0.243829	0.290806
A0A0R4ITV7;F1QEW2;A4IG07;A7MBP7	si:dkey-183i3.5	0.748245	0.0605502	-1.33409	0.00907957
F1R366;A0A0R4ITW9;E7EYT4;E7F101;Q1RM76;Q504C5;Q08CV1;A0A0B5JFI5;A0A0R4IGA0;Q6ZM67	grin1a;grin1b	0.317253	0.31714	-0.394746	0.201458
B2GTH6;A0A0R4ITX9;Q8UUR3	cygb1	-0.0198542	0.942597	-0.520312	0.0577692
A0A0R4ITZ2;A0A0R4IMW5;Q66L58	vac14	0.285282	0.432941	-0.12176	0.726311
Q561W8;A7MCC2;A0A0R4ITZ7	exosc7	-0.611638	0.113488	0.347908	0.283906
F1QDE7;A0A0R4IU07;A1L1F4	pds5a	-0.298965	0.187893	-0.264352	0.205812
Q58EM3;F1QTT0;A0A0R4IU14	man2b1	0.292907	0.450542	-0.51445	0.17674
F1Q8W2;B2GRX8;A0A0R4IU34;Q7ZUV7	zgc:56039;emsy	0.578754	0.363971	-1.18483	0.0294609
A9JT13;A0A0R4IU47;Q5XJS5	thoc6	-0.536421	0.313557	0.098445	0.7712
Q6NWA7;Q803E3;Q4QRG0;A0A0R4IU73	ewsr1b	0.015578	0.94528	0.00598716	0.974948
E7FAX7;F1R3I0;A0A0R4IU93	aspg	1.18613	0.0106028	0.731335	0.0366821
E7FCF8;A0A0R4IUB2;A0A0R4IQV3;E9QEX9	ankhd1	0.657368	0.13491	-0.304766	0.411813
Q6NUX5;Q7SXK1;A0A0R4IUB7	metap2b	0.086353	0.657557	-0.672433	0.0141138
B8A4B0;A0A0R4IUG7;Q6NZ29	glud1a	0.437994	0.0750436	0.488251	0.04464
Q5TZI3;A5D6T8;A0A0R4IUG8	ppp1r13bb	1.42879	0.0903064
F1QVT9;A0A0R4IUH0;A7YYJ2;Q803R2	ccz1			-0.135166	0.846951
A0A0R4IUK3;A8E5C5	dhrs7ca	0.0881122	0.856366	0.0459816	0.916485
A9XST2;F1QD14;A0A0R4IUL4	slc4a4b	0.0317575	0.97737
A0A0R4IUL7;Q4V9P8	camk2g1	-0.0119414	0.961922	0.271311	0.219436
A0A0R4IUN0;A2BG43	gltp			-0.981838	0.127498
A4FUN3;A0A0R4IUN6	ctsbb	-0.611737	0.504327	-0.136187	0.789313
F1QSJ2;D6MUD2;A0A0R4IUQ1;A2RUX5;A0A0R4ILA4	col11a1a	-0.19388	0.60296	-0.255196	0.450294
A0A0R4IUQ9;Q6NXA4	ilf3	0.0478671	0.814208	-0.12976	0.451639
A0A0R4IUR8;E9QCM1;A2CEB4;A0A0R4IYR9	golga3	0.446332	0.397137	-0.735888	0.194737
A0A0R4IUR9;F1QRV6;E9QB27;Q5U3U9	nap1l4b	-0.0523133	0.924451	-0.388997	0.402489
A2BHM9;Q5PRC8;A0A0R4IUS2	bmp2k	1.68616	0.0673829	-0.354986	0.38085
A0A0R4IUS4;E7F1L7	flnca	-0.136081	0.583316	-0.183547	0.415835
A0A0R4IUT6;Q0P483	slc25a42	-0.382458	0.456023
A0A0R4IXN4;Q7ZV21;A0A0R4IUZ0;A0A0R4ISB5	lztfl1	0.395431	0.410362	-1.00099	0.166293
E7FCX5;A0A0R4IUZ1;X1WCK6	dmtn	-1.19153	0.0419236
Q503Z0;A0A0R4IV04;F1QGE3	tpd52l1	-0.165228	0.497122	0.514201	0.0590666
Q6DC68;A9C3R0;A0A0R4IV16	ifrd2	0.437348	0.333976	-0.506955	0.383182
A0A0R4IV17;Q7ZVR1	wdr75	-0.964691	0.155644	-0.77695	0.179935
Q7T173;Q5XJ26;A0A0R4IV38	apoob	-0.501648	0.224108	0.0436069	0.837959
F1R6C8;A0A0R4IV39;B1WB97	ctnnd1	0.324524	0.15045	-0.303603	0.144695
A0A0R4IV43;Q642J5;I3ISD3;I3IRZ3;I3ISM5;A0A0R4IT73;U3JA78	rbfox1;rbfox3l;rbfox3	0.519194	0.0398669	0.618424	0.0191977
A8KB50;A0A0R4IV62	zgc:171566	-0.15715	0.768217
A0A0R4IVC0;F1RC33;Q7SYM9;A0A0R4IW45	hnrnpl2			-0.211088	0.648272
A0A0R4IVC8;Q6PBX0	cox5ab	-1.04386	0.00593651	-1.14362	0.0045667
A0A0R4IVE7;E7EZD3	abcb11b	-1.02268	0.0419556	-0.101614	0.71861
A0A0R4IVF6;Q5BJK4	ndufc2	-1.03177	0.00452426	-1.07395	0.00402707
F1QVP1;A1L2A6;A0A0R4IZ95;A0A0R4IVF9;A0A140LG18	sh3gl3a			-0.0600603	0.82915
F1QHW0;A0A0R4IVH5;Q7T2D8	cyp20a1	0.269792	0.277291	-0.577093	0.0443877
Q6NSN9;F1R419;A0A0R4IVI5	tp53bp2a			-0.296053	0.527325
F1Q9D8;A0A0R4IVK5;Q5U3W9	bin2a	-0.457468	0.121097	-0.589311	0.0510083
Q5BLE9;A0A0R4IVP5;F1RE77	vrk3	-0.563492	0.197392	-0.483458	0.227507
F1R9B5;A0A0R4IVR4;Q7SXT7;E9QBW1	zc2hc1a	0.468709	0.376624
A0A0R4IZP2;Q4V9J9;Q32PW8;F1QAE7;A0A0R4IVS0	pcmtd1			0.0941646	0.841667
A0A0R4IVS6;Q5TZH0	grip1	0.638374	0.19061	0.449292	0.290358
A0A0R4IVS9;E7F7F5	LOC568340	0.356224	0.266976
B6IDE6;A0A0R4IWG1;D7PS91;A0A0R4IVT0	frem2a	0.226812	0.550416	0.0624462	0.868186
F1R1N8;Q4V904;F1RBW1;A0A0R4IVT1	hmbox1b;hmbox1a	-0.0891998	0.870239
F1QTT2;A0A0R4IVX0;Q502K9;B5DDC1;A0A0R4IJF1;E7F4Y1	selt2	0.556116	0.314338
Q7ZYY2;Q6NYX7;Q5RGR6;A0A0R4IVX6	waslb	0.739458	0.157508
A0A0R4IVY2;A4FVL6	LOC557028	-0.34644	0.347898	0.522245	0.15281
E7F9X9;A0A0R4IVY5	rock1	0.0238823	0.948556	-0.0876902	0.786012
A0A0R4IVY7;A5PLC8	ptmab	-0.407185	0.286639	-0.0621423	0.868856
F1RB32;A0A0R4IW12	arfgap2	-0.0908751	0.6587	-0.499701	0.0391028
Q7ZW39;Q4KME9;A0A0R4IW25;Q6NYR9;A3KQE8	prps1a	0.753126	0.0323756	-0.193354	0.422621
A0A0R4IW26;A1L2E2	ebf3a	0.127895	0.690952	0.484239	0.12093
A0A0R4IW75;A2BGG1	mtmr12	-0.226272	0.656215	0.75525	0.187878
Q7SY38;A0A0R4IW82;Q6TGX0;F1QEU8	ndrg3a	0.698484	0.0222964	0.644036	0.0230245
Q7ZVR3;A0A0R4IW89	ppp1cab	0.09624	0.94079	0.424864	0.693539
Q804H2;Q7T3A8;A0A0R4IWC6;A2BFV8	anxa1a	0.244567	0.376624	-0.350521	0.192481
Q6NWI6;A0A0R4IWE1;A0A140LG92	fahd2a	0.414033	0.141089	-0.223785	0.350511
Q6ZM70;Q7ZVU3;F1RDH4;A0A0R4IWG6;F1RDI8;Q6TNV1	nelfb	-0.891775	0.0609804	-0.711495	0.0845551
F8W4Z3;F1QN37;A0A0R4IWH7	apc	-0.365321	0.515989
A0A0R4IWL6;S6B5C2;A0A0R4IE22	pum1	0.00530462	0.981763	-0.395374	0.102877
A0A0R4IWM3;F1QH49	LOC100536948	-0.0178772	0.948217	-0.521155	0.0584497
A0A0R4IWM7;F1QJW1;U5U756	dmxl2	-0.226153	0.293317	0.379692	0.0893523
Q7SZD2;A0A0R4IWN5	pdap1a	-0.599712	0.215472	0.817738	0.101995
A0A0R4IWP3;Q6DHI9	psmb2	0.190249	0.372165	0.00566085	0.977281
A4QP54;A0A0R4IWP4	inpp5ka	0.198898	0.63858	-0.0710719	0.863675
A0A0R4IWR6;E7FDK2	mylkb	-0.0487925	0.930303	0.66906	0.118556
G1K2S6;A0A0R4IWR8;A2RRV9	narfl	1.29779	0.0629905	0.737654	0.0750948
F1RDC5;B1H1M7;F1Q5C6;A0A0R4IWU7;B3DLK1;Q6NUU3	xpo7	-0.0875969	0.779564	0.147207	0.586491
Q502M1;F8W4V1;F1Q9F3;A0A0R4IWW5	pik3c3	0.703159	0.237999
A0A0R4IWW7;Q6NSP0;A0A0R4IZQ9;A0A0R4IXH8	thrap3b	-0.161114	0.531675	-0.538277	0.0592249
Q68FN5;A0A0R4IWY0	fhl5			-0.616579	0.0935845
A0A0R4IWZ1;Q6DHL8;F6NPQ0	tnni1d	-0.988859	0.150816
E9QB13;A0A0R4IX17;Q20JQ7	scn4ab			0.438015	0.079499
A0A0R4IX22;Q4QRD6	ompa	-0.192207	0.512031	0.0555115	0.847066
A2CES1;A0A0R4IX34	zzef1	-1.0049	0.087936	-1.08183	0.0326431
A0A0R4IX41;Q6AZD3	meaf6	1.42257	0.0136866
A0A0R4IX46;A0A0R4IXE0;Q6NW69;A0A0R4IYI3	zgc:85932	0.810775	0.11065	0.103593	0.762809
B2GS68;A0A0R4IX55;Q6PFJ9;Q6NW85	arih1;arih1l	0.488223	0.340518	-0.467085	0.131371
A0A0R4IX89;F1QXK3	acox3	-0.623423	0.18171	-1.15736	0.0125212
Q6P941;A0A0R4IXA9;Q5BJ21	cap2	0.622294	0.214833	-0.0681016	0.889291
A0A0R4IXB6;Q58EF9;H9MZH4	mat2ab			0.494599	0.0592249
A0A0R4IXC5;Q6PFT2;E9QB99;F1Q611	c6	-0.377596	0.636911	0.399052	0.701705
A0A0R4IXC8;Q566S9	tubb6	0.0394104	0.928829	-0.874524	0.0209402
B8JIA7;A0A0R4IXD5;Q5RKQ5	eif4eb	-0.744925	0.195896	0.441514	0.159448
A8KC04;A0A0R4IXF1;Q7SZQ9;Q7ZVQ6	gnl2	0.501614	0.314487	0.00927194	0.979873
D9IWE2;A0A0R4IXF2;F6NK17;A0A0R4IA04	mad1l1	0.0983282	0.878625	0.586165	0.200774
A0A0R4IXF5;Q66HZ4;A0A0R4IQ77	zgc:92161			-0.659706	0.0350404
T1ECS5;A0A0R4IXG5;E7F568	cobl	0.207066	0.685636
A0A0R4IXG8;Q6PHV0;D7PBZ8	stx3a			0.072456	0.825115
A0A0R4IXL8;Q5U7N6;A0A0R4IXS5;A0A0R4IDZ8	tln1	-0.0506454	0.810153	-0.219322	0.233031
Q6DHQ0;A0A0R4IXM4	cdk2ap2	-0.569756	0.0683439	0.201548	0.475027
A5PLB2;A0A0R4IXN7;A0A0R4IXU3	zgc:165502			-0.928383	0.138255
A0A0R4IXN9;E7FD36;A0A0R4IJU4	LOC557250	-0.43736	0.403404
Q3YA99;B3DIV2;A0A0R4IXQ6;F8W3S8	itgb1b.1	-0.66915	0.129497	-0.0191187	0.961375
A0A0R4IXR2;F1QVJ2;A0A0R4I9S5;Q6TNQ3;Q803P6;Q6IQG8;B8A5C4	naa15b	-0.325436	0.187347	-0.223903	0.308888
Q7SZ52;F1QK04;A0A0R4IXU4	fxyd6			0.230576	0.320721
Q504G1;A0A0R4IXV5;Q6DGN4	psip1			0.646548	0.23311
A0A0R4IXZ5;A2BG46	ankrd13a			-0.681588	0.0762485
A0A0R4IY00;A0A0R4IV06;Q7SXD6	mrpl3			-0.584937	0.123791
Q6NZR9;A0A0R4IY34	nudcd3	-0.107155	0.616219	0.26879	0.187185
B2GQE2;A0A0R4IY42;Q803I2;Q803I2-2	ergic3	-0.881363	0.175203
A3KQW6;A0A0R4IY52	vps52	-0.665229	0.124078	0.770814	0.0733466
B0S5D8;A0A0R4IY72	zc3h13	-0.402592	0.222892	-0.0535212	0.867071
F1RBX0;A0A0R4IY96	LOC564642	-0.450978	0.530556	0.0866099	0.902139
Q1ECZ6;F1QX18;A0A0R4IY98;Q6TNU3	ints10	-0.705221	0.23691
Q6TEM7;G1K2I2;A0A0R4IYA2;B5DDD5;Q6NV31	wdr82;twf2a	-0.174436	0.608522	0.120965	0.702575
B0R118;A0A0R4IYB2;Q7ZUY8	pacsin3	0.313034	0.53344	0.218333	0.642864
E7FD56;A0A0R4IYB7	naa25	0.380099	0.241162	-0.41156	0.180829
Q24JV7;A0A0R4IYD0	zgc:136826	0.42092	0.146568	1.1005	0.00907957
Q6NYP6;A0A0R4IYF8;Q9PUL4	ppm1aa	-0.0777594	0.760601	-0.126538	0.569053
Q6DEJ4;A0A0R4IYH3	dnajb1a			-0.855631	0.155958
F1Q8Z1;A0A0R4IYH6	dock7	0.0772587	0.86979	-0.57072	0.161561
A0A0R4IYI0;Q7SXL7;Q5SPA6	wtap	0.340038	0.335734	-1.02266	0.0376585
F1QDW0;A0A0R4IYI7;Q6PFM4	lnpb	-0.368633	0.470143
Q5BJJ3;A2AWE1;A0A0R4IYJ8;A7MCD6	prdx1	-0.114516	0.582243	0.117032	0.53904
A0A0R4IYJ9;Q6PGW3	zgc:63733	0.114909	0.839034	-0.00110003	0.998068
Q08BV3;F1Q7E3;A0A0R4IYK3;B8JL79;B8JL80	ctdsplb	-0.225276	0.607166	-0.432083	0.283637
Q5TZD3;A0A0R4IYM4;A7MBP2	si:dkey-239i20.2			0.23391	0.707025
Q7ZVP4;Q6TGS8;A0A0R4IYP5	ucp1	-0.280956	0.483832	-0.892051	0.0200175
A0A0R4IYQ3;B3DI32;B8JIH2	vcla	-0.0240861	0.903214	0.0367997	0.831055
F1R9P3;A0A0R4IYQ9;A3KPN8;F1QRA6	ttc38	-0.108313	0.806117	-0.330844	0.375381
A1L2B4;A0A0R4IYR7	mrps2	0.0103913	0.97326	0.340167	0.408265
B2GT58;A0A0R4IYT0;Q9PW80	igf2bp3	0.0514402	0.78793	0.276306	0.121256
Q803H6;A0A0R4IYX1;Q6P3J9	adka	-0.224247	0.30208	-0.17285	0.385502
E7F2M0;A0A0R4IYX3;Z4YIS0;Q6DRG7;E7EZQ4;Q6DRG7-2	ppp1r12a	0.0806071	0.852027	0.304377	0.390208
B0S739;Q6PH72;A0A0R4IYZ7;B0S738	si:dkey-4e7.3	-0.699869	0.0127998	-0.762957	0.00838932
E9QCJ3;B7ZD56;A1XQX4;A0A0R4IZ13	nrxn2a	-0.151927	0.809675
F8W5C9;F8W320;G1K2X9;E9QFQ4;A0A0R4IZ32;Q5TYP8	si:dkeyp-59a8.4	0.267166	0.599689
A0A0R4IZ33;Q7ZV43;A0A0R4IVK4	tollip	-0.196225	0.348897	0.541769	0.0356956
A0A0R4IZ94;E9QBD0	dclk1a	-0.0843174	0.871237	-0.500393	0.341069
F1R5K7;A0A0R4IZA6;A0A0R4IMY4;A0A0R4IVZ2;B2RZI0;F1RCP6	hspg2	-0.250951	0.228888	0.241559	0.21348
A3KNL3;A0A0R4IZC5	pcyt1ba	-0.312276	0.539979	-0.259067	0.578849
A0A0R4IZE3;Q6P0V0;A8WG46	hnrnph1	-0.122638	0.724796	0.510582	0.124008
A0A0R4IZF6;A2RRV2	arid3b	0.288306	0.552536	-0.0113346	0.979367
A3KDM2;A0A0R4IZG1;G1K2X4	rtf1	-0.0220558	0.950291	0.599564	0.077438
A0A0R4IZH6;E7F8A7	entpd5a			-0.322777	0.631004
A0A0R4IZI6;Q5TZ80	hook1	-0.0485583	0.928829	0.0927764	0.812561
Q7T2P8;A0A0R4IZK2;E7FCB4;K7DYJ3	ptk2bb;ptk2ba			-0.859759	0.155152
Q3B752;A0A0R4IZM6	dtymk	-0.0759657	0.87715	-1.43159	0.096144
F1QJ24;Q5XIZ7;A0A0R4IZM9;R4GEJ9;R4GEF6	arfip2a	0.0639657	0.93818	0.606977	0.37642
A0A0R4IZR5;E7FE97	stag2b	0.00545124	0.984721	-0.218936	0.432499
F1R1I6;A0A0R4IZT1	acss3	-0.165586	0.756188	-0.0645501	0.817509
F1QNG7;F6N6I8;A0A0R4IZV0	npc1	-0.588995	0.0615916	-0.0994983	0.683758
A0A0R4IZV6;A4FUN4	anpepb	-0.94197	0.00612456	-0.896743	0.0063855
A0A0R4J8E6;F1R7K1	prpf8	-0.0751061	0.718098	0.00389578	0.983538
Q6P960;F1QK94;A0A0S3NTN0;A0A0S3NTP3;A0A0R4INS3;A0A0S3NU55	amph	-0.0494054	0.853214	0.314291	0.172879
L7NKK5;B0S7S0;A0A125S8H9	cntnap2b	-0.445165	0.158377	0.311857	0.265108
A0A140LFS0;Q5RG16;Q0H0S0;Q5RG14;X1WFN2;Q5RG15;A8E592	si:dkey-241l7.4;si:dkey-241l7.2;si:dkey-241l7.6;si:dkey-241l7.5	0.0245189	0.961922	1.16326	0.165157
A0A140LG01;Q29RB0;A0A140UHW3;A0A140LGZ6;A0A140LGF4	myg1	-0.0952406	0.73599	0.0614191	0.811897
A0A140LG21;Q7ZUG0;A0A140LFZ7	snrpe	-0.133496	0.737147	0.356787	0.303532
E7F7L8;A0A140LG64	LOC101883393			0.415174	0.390711
A0A140LG82;F1RC03;B2CZB8	atp2b2	-0.235003	0.364277	0.143992	0.551379
C4P341;A0A140LG84;A1L1W7;C4P340;F8W3X3;B1Q3I5;B1Q3I6	pcdh19	-1.41326	0.0910523
A0A140LGM3;E7F842;A8KB17;E7F8K2;E9QGU5	kcnab2b	-0.613545	0.281782	-0.916819	0.140667
A0A140LGQ4;Q6TLE4	mmgt1			0.655906	0.185469
F1R7J9;A0A140LGR0;E9QE68;A0A140LGW7;A0PJS1;A1A5X0;F1QXU8;X1WEF7	clcn3;si:dkey-22f5.8	-0.0233073	0.96475
A0A140LGU1;E7FAZ5	hp1bp3	-0.273009	0.180132	0.110159	0.542042
A0A140LGV0;A0A140LGK1;Q6P698	lcp1	-0.204022	0.494033	-0.230939	0.404027
A0A140LH51;F1QIM1;A0A140LGY7	map1aa	-0.353676	0.0932719	0.00552439	0.974922
A0A140LGZ8;E7F376;E7F743	pcdh1b;pcdh1a	-0.514771	0.341509	1.12011	0.104749
A0A140LH34;A0A140LH11;A0A140LH24;A0A140LGZ1;E7F2T3	FP325123.1	-0.656813	0.0259898	-0.00685102	0.973311
A0A140LH30;Q7SXN5;A0A0R4IES3	dnm1l	0.093164	0.665294	0.0267741	0.899179
A0A140LH79;E7F0V5;A0A140LH09;A1L2D4;A0A140LFX2;Q0P3V9	map7d3	0.369005	0.177386
E7F420;A0A140TAU1;E7F5N4;A1XQX0	nrxn1a	-0.269398	0.314487	-0.0904759	0.72016
A0A140TAU4;F1R5H6	brd4	-0.11215	0.81232	-0.0948323	0.821925
Q7T296;A0A140UHX5;B0R0N3	cpne5;si:ch211-180j19.1	-0.427812	0.564245	0.0310731	0.943794
A0A193GP06;F1QFR0	tg			0.778259	0.179548
B8JK21;A0A1C9CJ76;F1QDH1;B8JK20	casp3a	-0.180396	0.461172	0.165939	0.467311
Q502B7;F1RDB7;A0A1D5NS29	mcee	-0.440087	0.354949	-0.319899	0.466782
F1R9H7;A0A1D5NS33;F1QZM3;A0A1D5NSU1;Q08CE1;B2GSC0;F1QYP1	LOC564958;LOC565124;zgc:153219			-0.739551	0.193374
E7F3A5;A0A1D5NS89	wu:fb66f03	0.551373	0.0966955	-0.860595	0.0239776
B0R0T9;A0A1D5NS90;F1QAC0	CH211-150E22.5-001;si:ch211-150e22.5			-0.867594	0.15353
A0A1D5NSF9;Q5PR44;A0A1D5NSJ3	sat2a	-1.28846	0.46358	-0.0823505	0.947275
A0A1D5NSL0;E7FBP9	casc4	-0.235099	0.369951	-0.43475	0.0710842
A0A1D5NSL5;E7F4W2	LOC560548			0.769234	0.18306
E7F6X3;A0A1D5NSM6	madd	0.288941	0.617391	-0.0221009	0.961296
E7F7W5;A0A1D5NSR4	chd9	-0.525512	0.120566	-0.375371	0.200851
F1Q5Z2;Q6NSP1;A0A1D5NSU3;Q7ZW64	ap1s1	-0.278974	0.386507	0.108328	0.722957
A0A1D5NSW3;F1QSV0;B2GQC1;Q08CK1	ecsit	0.238871	0.649723	0.0954853	0.894059
E7F1S0;A0A1D5NSX1	CR388046.3			0.421525	0.288371
A0A1D5NT00;E7F0G7;A0A0R4IJG1	mark2b	0.213617	0.627253	-0.43338	0.207966
A0A1D5NT07;F1QSW6;Q5CZP5	acp2	-0.409024	0.160876	0.0926227	0.721096
F1RA88;A0A1D5NT24;A0A1D5NSQ9;A0A0R4IVX1;A8E4S1	adam10a	-0.0796037	0.714142	0.309111	0.134315
Q6P3K0;A9JRW5;A0A1I8S3I3;Q98SV1	sepp1a	-0.831185	0.19061
Q802G8;E7F1J8;A0A1I8S7K1	sepw2b	0.397599	0.313633	-0.192816	0.352209
A0A1L1QZL8;F1RCH6;A0A1L1QZN8;A0A1L1QZ85;A0A1L1QZQ0;A0A1L1QZC1	znf280d	0.36751	0.255509
A0A1L1QZI9;B0UXF7;F1R6V4;Q4TZX0	col4a5	-0.770818	0.0189724	-0.36577	0.113594
A0A1L1QZU5;E7EZ79	mybpc3	0.262825	0.369951	-0.0883728	0.753273
A0A1L1QZU7;F1QYN1;Q4TZW7	col4a6	-0.650802	0.074763	-0.322927	0.266653
A0A1N8RFI4;Q6IQE0-2;Q6IQE0-3;A0A1N8PL29;Q6IQE0;A0A0R4IZB1;A0A1D5NS44;A0A1D5NSV9	puf60b	0.0927191	0.650563	0.0951553	0.610898
F1Q628;A0A1Q1NKP8;E9QHS5;E9QEP1;K7DYF5;A0A0R4IZG0;A0A0R4IZQ2;F6P744;E7FAH9	arhgef9b;arhgef9a;arhgef4	-0.381043	0.473433	-0.251181	0.47172
E9QB97;A0A1R4AHH7;E7F742	ca6	0.0093123	0.971023	0.738426	0.0234702
A4JYF6;A0A4W4	negr1	-0.329709	0.155981	0.150025	0.456467
A0AUP9	tpra	0.612074	0.282414
A0AUR2;Q5EAR8	srl	0.163004	0.430251	0.454057	0.0535579
A0AUR3;F6P131;Q6P004	cel.2	-1.37982	0.0935814	-1.4378	0.0711231
A0AUR8	dars	0.494209	0.0430811	-0.327535	0.097406
A0AUR9;B0S7K9;A0A0R4IHV6	gps1	-0.135912	0.581967	-0.243026	0.28592
A0EXC5;A5PL65	sult2st2	-0.720831	0.0149598	0.0806779	0.663305
A4FUP0;A0EXC6	sult2st3	0.5487	0.301186	0.0373549	0.943794
A0JMB8;A0A0R4IJ66;A0A0R4IJP7;A0A0R4ISB0;Q58EE4	znf185	-0.276092	0.483246	0.0240109	0.952885
B0UXV7;A0JMB9;Q5BLB3;Q32LR1	dnajc1	-0.295481	0.524485
A0JMC1;Q5CZR0;Q3ZB91;G1K2G6	gpatch1	0.0818168	0.872457
A0JMC2	myhz2	-0.707245	0.0215348	-0.75952	0.0146697
A3KQW9;A0JMC9	adnp2b	0.236219	0.592865	0.310375	0.440129
A0JMD0;F1QSU2	cluh;cluha	0.419571	0.0857323	-0.501578	0.0427996
A0JMD3;F1R7F6	uggt1	0.0778842	0.753442	-0.370898	0.113117
A5PMP2;A0JME0;A0A0R4ICD4	mrps28	-0.440897	0.497107	-0.0807984	0.879042
E9QEF1;A0JME6	isoc2	-0.80749	0.0298499	-0.227604	0.425471
F1Q8P9;A0JME8;A9JSY6;E7EZ27	nceh1b;CR376848.1			-0.861975	0.154518
A0JMF4;A0A0R4IN26;A0A0R4IPW8	sept15	-0.393825	0.0836201	-0.369479	0.0762485
B8JJP0;A0JMG2;E7EZ21	commd8			0.0644765	0.894059
A9JRA5;A0JMJ1;Q9DGQ5	scinla	-0.897371	0.0149598	-0.728173	0.0229851
B8A6I1;Q5XJU7;A4FVJ9;A0JMJ4;A7MBQ7;Q1JQ51;F1QKQ6;B8A6I2;Q4QRE1	zfyve21	-0.43817	0.403369
Q66HU8;A4QN51;A0JMJ6;A0PGM0;A0A0R4IZJ7	cyp2k19	0.0151818	0.976114	-0.98484	0.0664495
A0JMK0	postnb	0.181629	0.501083	0.988415	0.0132764
A0JMK6;F8W4K5	scg2b	-0.585368	0.0504114	0.274282	0.228387
A0JML7	adpgk	-0.139375	0.456342	0.0716437	0.688072
B0UXP8;A8KBU9;A0JML8	dalrd3	-0.776447	0.0442365
A0JMM2	agpat2	0.0869882	0.857362	0.153275	0.593459
Q1JPT6;B8LF84;A0JMM3	neu3.3			-0.467013	0.344222
A0JMM8	irg1l			-1.21135	0.0924425
A0JMN2	zgc:154046	0.0809351	0.79153	0.103699	0.698607
A0JMN4	csk	-0.00812999	0.969971	0.102592	0.593459
F1Q759;A0JMN6;Q1L991	tat			1.12086	0.0100604
A2VD26;A0JMN7;A0A0G2KG42	zgc:154064	-0.0369795	0.908771	-0.662404	0.198125
A0JMN8	osbpl9	-0.721528	0.231179	-0.518587	0.305674
A0JMP4	atp2a1l	0.555706	0.079843	-0.652695	0.0417952
A0JMP5	aoc1	-0.69603	0.0701421	-0.791881	0.0242877
B7ZV91;A0JMP7;A0A0R4IH35	mccc1	-0.111587	0.726851	0.50933	0.101845
B8QSI4;A0JMP8;F6NTZ9	a2ml	-0.744358	0.0106028	-0.342203	0.0771721
G1K2T0;G3N3Y4;A0JMQ0	bop1	0.0321882	0.902041	0.292134	0.194574
E7F3J3;A0JPE6;F6NXG0	arid2	-0.0351982	0.947466	-1.22246	0.091193
F1QFG2;A0JPF3	papss2a	-0.240024	0.511246	-0.540291	0.138255
Q1LX68;A0M8W2;F1QFV1	cttnbp2			0.773118	0.181511
Q508P8;B3DK50;A0MQ61	smyhc1	0.139068	0.671155	-0.0014951	0.996515
A0MTA1;F1QTR9;A0A0R4IWF9;H0WED1;H0WEZ7	apex1	-0.00488792	0.98011	0.0452251	0.81727
A0PJ30	cyp2y3			-0.227095	0.626493
A5PL64;A0PJR0;A0A0G2KJC6	LOC792676			-0.955682	0.0513275
A0PJR3	ppap2d			0.497796	0.152671
A0PJR5;H9GXM9	echdc3	-0.405011	0.383539	0.260087	0.727616
A0PJS3;F1REQ1;A8E5A4	fam98b	0.862997	0.128329	0.499396	0.148638
F1QE54;B0R101;A4JYL5;A4JYI3;A0S0K7;Q6YNR7	alcamb	-0.434505	0.0601677	-0.621112	0.017764
F1R4Q5;A1A5V0;A0ST40	ids	1.03056	0.143258
A1A5H5	st14a	0.396672	0.118959	0.473574	0.0617713
F1QFA6;A1A5H6	cnot1	-0.202294	0.315966	-0.167975	0.365565
A1A5H8	yes1	-0.183753	0.346198	0.130142	0.47176
A1A5T1;Q6IQM6	aars			0.83226	0.091377
A5PMH7;Q503W6;A1A5T2	pisd	0.619085	0.113964
F1QCR3;A1A5V2	palm3	0.00456569	0.989869	0.735601	0.0515315
A1A5X4	add1	-0.11736	0.570495	-0.105597	0.581587
A1A5X6;A8E4Z3	phyhipla	0.354737	0.305762	0.0712897	0.83231
A1A5X7	taf15	-0.298433	0.127728	-0.154082	0.348454
A1A5Y1;D9N176	zgc:158387;mGST1	-0.227412	0.661906	-0.00422251	0.991768
A1A5Y7;E9QI01	zgc:158409	-0.663797	0.0794961	-0.533846	0.106518
A1A5Y8;F1RAP6	serpinf2b	-1.18881	0.0101857	-0.735429	0.0350404
F1R3F0;A1A5Y9	zgc:158423	-0.249689	0.471847	-0.0581935	0.834804
A3KQ59;A1A5Z2	usp39	-0.181721	0.607166	-0.339074	0.295164
A1A5Z3;F1Q963;A7MC80	tsfm	-0.37766	0.331462	0.18994	0.601038
A1A5Z8	s100u	0.0457935	0.918515	-0.826893	0.0636809
Q7ZU03;A1A605;O93584;B5DE31;Q6NSP3;F1RB19;A8KBS6;A0A0R4IK84	ybx1	0.0663734	0.73807	-0.499187	0.0317539
A1E267;Q6PC29	ywhag1	-0.0445725	0.84922	0.540645	0.0350822
A1L1M4;E7EY74	ppp4r2b	-0.00481115	0.985017	-0.301529	0.254036
F1Q9F6;A1L1N4;Q504D7;F1RDF4;Q1ED13;A5D6T9;Q6DH04	luc7l3;LOC553425	0.299908	0.314592	-0.0922991	0.745675
A1L1N9;A4JYJ3;A0A0R4IZS0;Q6NW88;A0A0R4IP61;A0A0R4IIH3;A0A0J9YJG0;A0A0R4IIK8	si:zfos-1011f11.1	-0.141679	0.670385	0.0572979	0.885181
F1QPX1;A1L1Q2	wasf3b			1.31042	0.0813753
A1L1R6;Z4YIT3	znf423;si:ch211-216l23.1	-0.67779	0.250433
A1L1R7	aldh16a1	-0.159999	0.716068	0.258995	0.504813
F1QL53;A1L1S3	zgc:158296			0.759708	0.0698068
A1L1S8;B8A4C4	mogs	-0.186725	0.405136	0.153923	0.460926
A1L1T1	fam129ba	0.972826	0.153719
A1L1T3	slc32a1	0.284324	0.569311	0.221861	0.633214
Q5TZC7;A1L1T9	asap2b	-0.0905601	0.761803	-0.683447	0.0400515
A1L1U1;A0A0H2UKU3;C5MQH8;A0A0H2UKJ3	strn	-0.164105	0.740081	-0.219089	0.612382
X1WCB7;F1Q693;F1QSN1;A1L1U2;A9QVW5;A0A0R4II39;D1L3Y5	dyrk1ab;dyrk1aa;dyrk1b			-0.0238973	0.955481
A1L1U3	g3bp2	-0.344268	0.197013	-0.335578	0.178048
A1L1V1;A0A0R4IY17	fnta	0.100865	0.762218	-0.330417	0.259725
A1L1W2	tp53bp1	-0.194263	0.684137	-0.187486	0.593459
Q90Z09;Q504L3;Q6GML9;Q1RM42;A1L1X3	unc119b	-0.061656	0.873823	0.141384	0.658443
Q1RM84;A3KP14;A1L1Y7;Q502A7	elovl2	-1.03263	0.111766	-1.16932	0.0382504
Q58EB9;A1L200	eif4e2			-0.20466	0.658077
Q8AW64;Q1RM52;A1L210;B0V346	si:busm1-211o13.10;zgc:136439	-1.11471	0.148433	-0.160849	0.818557
Q58EH3;F1QI60;A1L213;Q6DEK6	rufy3	-0.270007	0.310388	-0.232474	0.342297
A1L215	zgc:158580	-0.583116	0.252044	-0.449328	0.32184
E9QIB1;A1L223;E9QFQ7;E9QC43	cbx5	-0.331882	0.16465	-0.34373	0.12969
F1Q7G9;A1L226	prss16	-0.263367	0.191128	0.060154	0.744873
Q1MTF5;A1L228	rcor1	-0.547893	0.417189	-0.29399	0.569453
A2BG39;A1L231	ncaph	-0.115158	0.847139	-0.45821	0.595752
A1L243;A0A0R4IGU9;A0A0H2UKF5;A1L243-2	mesdc2	0.546191	0.173815	-0.687942	0.0865552
B8A611;A1L251	engase	-0.645741	0.236219	-0.215875	0.587914
F1R4P9;A1L252;B2GRS7	ranbp9	-0.169858	0.477751
A1L271	gnb5a	0.403638	0.468809	0.112603	0.868856
Q0P4C2;F1R6B8;F1R6B9;A1L2B6	zgc:153154;zgc:158768	-1.04003	0.141751	-0.941856	0.135405
E7FDU0;A1L2C0	bckdhb	-0.479076	0.434138	-0.467855	0.413413
A1L2D3;F1REN8	srpk1b	-0.715921	0.13859	-0.682602	0.0397855
A1L2D9;A0A0G2L612	cfi	-0.367173	0.192996	0.162575	0.51693
Q1LV23;A1L2E0	tm6sf2			-0.398396	0.407337
F1QGB8;A1L2G2;Q8QHJ2;F1R4Z6;B3DJL7;Q8QHJ1;Q1JPW1;B3DH35;F1R0W2	dachd;dachb;dachc	0.475305	0.256202	0.173621	0.729382
A1XF92;A6H8Q2	crtac1a			1.06621	0.0103997
A1XQX6;A0A1D5NSX7;A1XQX7	nrxn2b	-1.02045	0.145129
A1XQX8-2;A1XQX8;F1R040;F1QYQ7;X1WBL4	nrxn3a	-0.273074	0.607743	0.511781	0.304136
A1YWY8	cmya5	-0.428957	0.132703	0.89797	0.0723151
F1Q7V0;Q6P4P7;A2A135;F1RCP1	becn1			-0.64596	0.233214
Q5U3H5;A2AR67;Q8JIU5	atp6ap1b	0.639288	0.254244	0.0488541	0.927683
Q503H2;A2AR68	gdi1	-0.0994934	0.660971	0.117358	0.568496
A2ARG7;Q08C42	atp5ib	-0.174133	0.690952	0.479535	0.230665
A2ATX5	inaa	-0.040623	0.940868	-1.0008	0.108402
A5PLI6;A2AV34	coq9	0.353215	0.536632	1.18025	0.0769089
A2AWA1;Q6IQA5;Q8AW05;A2AWA0	ddx39aa	-0.22772	0.362453	0.229497	0.322853
A2BE49;Q53VM6	ppm1f	-0.395142	0.371547	-0.129179	0.582787
A2BEG0	atp6v0a2b	0.860325	0.13758	-1.17507	0.0344514
Q7ZVY1;A2BEG2	trmt2a			-1.1049	0.0300727
A2BEN1;Q7SY46	atp6v1aa	0.279206	0.209884	0.488539	0.0484287
A2BEP0	mrps31	0.214882	0.497132	0.100771	0.740128
A2BEV1;F1QA65	mtif3	-0.681133	0.0421757
A2BEV4	tagln3a	-0.204367	0.483832	0.338777	0.227507
A2BEV6;F1QGT0;D2CFK7;A8KBN1	nexn	0.318666	0.226525	-0.719112	0.0271474
Q642M8;A2BF91	zgc:101858	0.151243	0.573729	0.0671052	0.795795
Q08C23;A2BF93;F1QR21	krt1-c5	-0.233046	0.565402	0.431086	0.256416
A2BFD8;Q8AV81;Q3B751;A7MCJ5	thy1	-0.533161	0.386822	-0.127781	0.878484
A2BFG9	ubash3ba			-0.167882	0.716379
F1QSL9;A2BFQ0	gc3	0.0438278	0.942115	-0.185945	0.648272
A2BFT0	tcnl	0.492182	0.180172	1.1956	0.0566151
A2BFT4;Q08CC1;Q4V9H0	ftr82	-0.338468	0.30208	0.201367	0.505584
Q0Z946;A2BFY9;Q7ZU59;Q71PD7	h2afvb;h2afva;h2afv	-0.499798	0.13491	-0.626908	0.0633955
A2BG14;A0A0R4INC7;Q502E8	gda	-0.819999	0.0149598	-0.657186	0.023786
A2BG55	si:ch211-217k17.7	-0.523802	0.335443
D0EY69;A2BG74;F8W4C5;E7EYS1;Q9W7R4	tenm3	-0.308382	0.324033	1.70752	0.0263328
A2BG86;F1QG86	pld2			1.05043	0.11452
E9QD58;A2BG87	mink1	-0.577353	0.30208	-0.0434267	0.930117
A2BGB4	pafah1b2	-0.378778	0.143406	0.149302	0.501424
A2BGE0	stxbp1b	-0.523907	0.0473006	-0.176943	0.361008
F1RBU0;A2BGE5;F1RBU6	aifm1	-0.398037	0.0799294	-0.211409	0.248762
Q5XJT9;A2BGG0;Q503S3	golph3	-0.38145	0.290825	-0.988536	0.093043
A2BGG2;E7EZB4	zfr			-0.839529	0.160661
Q7ZUP2;Q7SXP9;A2BGK0	cds2	0.555115	0.0353957	0.152995	0.403109
Q6PGV5;A2BGL0	papolg	-0.935774	0.104913	0.143333	0.745889
A2BGP5;F1QRL3	ela3l	-1.3662	0.00406961	-1.35384	0.00387201
Q6IQS4;A2BGQ1;Q98TR9	dhfr	0.148667	0.698229	-0.239562	0.389415
Q6IQD6;A2BGQ5	ak6	0.237384	0.639472
A2BGQ8	si:ch211-214j8.1	-0.538647	0.0570505	-0.411382	0.0875821
F1QFR6;A2BGR0	erap1b			-0.273779	0.47414
A2BGU8	sept3	-0.0532126	0.88296	0.317357	0.291648
A2BGU9	serhl	-0.107414	0.771528	-0.0938655	0.818557
A2BGW3	camk2b1	-0.0836233	0.660971	0.129458	0.449861
Q7ZUG8;A2BGW6	utp11l	-0.375269	0.463226	-0.758414	0.187185
A2BGX6;Q508P7;F1Q5K4	myhc4	-0.590507	0.0981084	0.0231368	0.944093
A2BHA3;Q90X19;Q9PV91	ckma	0.190097	0.310797	-0.103824	0.549987
A2BHD8;A0A0R4IQN2;F1QUU0;A3KNW3	hexb	-0.233148	0.422351	0.313994	0.257654
A2BHG4;F1Q633;B6IDE3;A0A0R4IQJ3;D7PS88	fras1	0.256735	0.45207	-0.158559	0.543356
Q6IQN5;A2BHI1	rac2	0.331695	0.386507	-0.411319	0.258318
A2BHN0;A0A0R4ISB3;Q66ID8	anxa3a	0.0539009	0.832591	0.25714	0.234613
A2BI18;F1QWF1	si:dkey-40c11.2	0.701677	0.128149	1.5374	0.0455959
A2BIB9;A0A0R4IYL7	ank2b	-0.153716	0.391868	0.237068	0.176404
A2BIC5	rbm47	-0.12136	0.687339	-0.228269	0.393205
A2BIC6	lap3	0.186512	0.391868	0.423012	0.0730952
A2BID8	aplp2	0.479773	0.369739
A2BIE7	tapt1	-1.51643	0.0836201
Q66IB5;A2BIE9;A5JET4	qdprb1	0.187244	0.645177	0.462736	0.222593
A2BII1;Q6NYL5-2;Q6NYL5	gpt2l	-0.167142	0.617391	0.346057	0.264809
A9JT15;A2BIJ3	bsdc1			-0.6545	0.229733
A4FUL7;Q6IQF2;Q08BF0;A2BIM6	smap1	-0.174653	0.634767	-0.252386	0.448962
A8KC60;A2BIM7;F1RD17;A0A0R4IFB3;Q5XIZ3;A0A0R4I9Z1;Q5CZT2	tars	0.885409	0.00903936	0.401758	0.0681931
A2BIN5;Q6NWI5	mccc2	0.197647	0.368718	0.447233	0.065074
A2BIQ8;X1WDX4;A4IFX9;A2BIQ7;Q567W9;A0JMB6	zcchc8	-0.177665	0.701106	-0.0654603	0.882746
A2BIR0	si:ch211-89f7.1			-0.954247	0.0172499
A2BIR5;Q6PH42;A2BIR3;A2BIR4	ube2l3b	-0.591241	0.0424334	-0.549498	0.0412789
Q6AZB5;A8KBX8;A2BIR7	sdf2l1	0.129046	0.544166	0.0248696	0.907104
S6CLU6;X1WFJ1;A2CE48;A2CE50;F1QWH6;A8E7T0;A0A1D5NSS2;X1WDM3	pias2;pias1;pias1b	-0.561459	0.312182	-1.08597	0.108671
A2CE51	eef2l2	0.34344	0.290178	-0.431201	0.169247
A2CE73;A8E543;Q6NW56;A0A0R4ISK8;Q9PTB4	khdrbs1a	-0.156954	0.369951	-0.0990548	0.544038
A2CEA9;Q4V8R8	bri3bp	-0.0284432	0.908759	0.18051	0.382936
A2CED4;A2CED5;Q7SXD8;A2CED6	gbgt1l4			-0.866667	0.0510904
A2CEI3;B2BWH4	rabep1	0.318428	0.236219	-0.23494	0.332456
Q501Y6;A2CEI4	nup88	0.0657643	0.847458	0.118362	0.739798
Q5XJ96;A2CEM4	atl3	-0.0855615	0.812924	-0.266424	0.382936
Q5PR37;A2CEN1	efemp2a	-0.288479	0.432524	0.335952	0.328878
A2CEP3	sh3glb2b	0.00918977	0.974369	0.380486	0.161022
F1RB09;A2CEW3;A0A0R4IDI3	fn1b	-0.763009	0.0231379	-0.257716	0.254593
A2CEW4	atic	0.761577	0.12045	0.373676	0.261613
A2CEX6	hira	-0.607498	0.0519842	-0.362409	0.309071
A2CEY8	si:dkey-251i10.3	0.0196208	0.964419	-0.684694	0.0383231
A2CF31	atxn2	0.110866	0.722228	-1.19472	0.0513275
A2CF37;Q7T3T6	tnr	-0.435496	0.228601	-0.533519	0.0841147
A2CF42	lrsam1	0.174305	0.797513	0.359856	0.61827
A2CF48;Q642H6	crata	-0.0278431	0.924451	0.288045	0.255372
A2CF49;Q6DGU6;E7FGV4;F1QG33	ppp2r4	0.237594	0.214705	0.0646454	0.712024
A2CF54	scai	-0.0228024	0.942597	1.50831	0.0350822
A2CG10;Q6IQP9	ap3m2	-0.335999	0.30486	-0.0145522	0.963846
Q7ZTH8;Q6NYM4;Q502R3;A9JTB3;A2CG95;B2GT87;A2CG94	acadm	-0.0538352	0.814256	-0.230216	0.247864
A2CGB3;F1Q5C7	si:ch211-220f12.1	0.3299	0.517764
A2CJ05;A0A0R4IMY9;A0A0R4IKA4;Q6TEM3;F1RBV6	dtnba;dtng	1.02886	0.0125311	0.171124	0.341069
F1QXD5;A2RQR3	col10a1a			-0.490017	0.386361
A2RRU8;Q6Q7X9	klhl31	0.140873	0.558847	-0.812694	0.015902
A2RRV1;B0V2S4	fxn	0.593517	0.292771	0.550886	0.284776
F1QHX0;A2RUX2	lancl2	-0.655033	0.0189724	0.0801212	0.659521
X1WGA9;F1QH65;A2RUX4	syne3	-0.186865	0.369739	0.0344251	0.868856
F1QNY1;A2RUY4;F8W2H8	wasla	0.577965	0.126584	-1.3274	0.0419021
A2RUY5	ubap2b	0.408895	0.253564	-0.78534	0.0496842
A2RUY6;B8A552;A5PLF2	smarca5	-0.209017	0.375979	-0.458488	0.0734528
A2RUZ3;F1Q765;B0S553	nefmb	0.0728817	0.803076	0.339842	0.189853
A2RV19	zgc:158619	0.146522	0.742817	-0.574919	0.243341
F1Q9Q1;A2RV23	sv2ba	-0.270957	0.435972	0.0179852	0.959114
F1QW05;A2RV27	coq7	-0.339416	0.569311	0.80328	0.164261
F1QEN2;A2RV28;Q7SYD4;F1QB40;A1L263;B8A4W8;E7F0R7	pank1b;pank1a;pank2	-0.348121	0.403311	-0.323387	0.630214
A2RV32;A5PMC4	lman2	0.750245	0.0176657	0.040056	0.85117
A2RV36	hip1rb			0.727634	0.0677308
A2TJ25;A0A0R4IVA6;Q7ZZ38	plcb3	-0.764464	0.0562061	-0.770292	0.042667
A2VCX7	farsa	0.790889	0.203785
Q4V967;B8JKD7;A2VCY0;Q7SXI3;A0A0R4IKW5	polr1b			-0.669263	0.22241
A2VCZ7;F6P346	wwp2			-0.494279	0.322853
E7F8C0;Q6PCR2;F6P5X4;A2VD24	ipo9	0.246828	0.419108	-0.649627	0.0590592
A9JR75;A2VD25;A0A0G2L2X4	zgc:171298			-0.299463	0.188491
Q6AZC2;A2VD37;Q1JPZ1	LOC562139;zgc:136461	-1.30901	0.0636443	-0.841555	0.145866
A2VD49;Q0P3V4;F1QQ68;B0S6B4	map1sb			0.0624671	0.897104
A3FKT8	icn2	0.29395	0.180172	0.0952252	0.629602
A3KDM3	ctr9	-0.177742	0.537064	0.0585664	0.834804
A3KGT9	agpat9l	-0.895845	0.171831
F5HN07;A3KH13	s100a1	0.690491	0.0881088
F1QYX8;A3KMH5	hadhab	-0.109712	0.59977	-0.0107793	0.958625
A3KMS4	vtg7	1.13084	0.127049
F1Q9Z9;Q4V8T5;Q1ED24;A3KMS5;A6H8R4	zgc:165423;LOC561562	-0.289156	0.569344	-1.13651	0.102184
A3KMS9	prkacaa	0.0134499	0.968838	-0.513616	0.110284
A3KMT0	zgc:158803	-0.074682	0.815835	0.216499	0.425925
Q1LUC6;A3KNG7	tinagl1	0.151816	0.739413	0.879806	0.0799732
Q1L618;A3KNH4	plod3	0.203536	0.411545	-0.211774	0.453141
F1QBT1;F1QZU0;A3KNH7;E9QGB7;Q503Z9;Q0V970;Q1RM78;A0A0R4I9V1;Q6DH99;B0R049;B0R050;A5PMG5	nfya;nfyal	0.783751	0.0266741	0.586602	0.0264634
A3KNI5;A0A0R4IBX6;Q6NWK0;F1QI65;F1QDT9;A9JR77;Q4V8Z2;A0A0R4IL11;H1A5Y8;F1QGV4	lrrfip1a			-1.20066	0.0938234
F1QM04;A3KNK7	med11	0.595326	0.291816
A3KNL5	atpif1	-0.112748	0.852027	-0.53969	0.377198
A3KNP4	wbscr22			-0.782089	0.0284822
A3KNQ1	hmg20a	0.237931	0.69893
A3KNR2;Q1LX26	si:dkey-238c7.16	0.267047	0.30208	-0.6582	0.0363251
A3KNR6	crygm2d20	-0.614978	0.0276679	1.0549	0.00515436
F1RAB4;A3KNS2	tnrc5;cnpy3	-0.329393	0.436907	-0.97079	0.0634022
F1RB48;A3KNS6;Q4V8W2	mrpl44	0.240258	0.402536	0.442986	0.127241
Q8AXX4;A3KNU1;E9QBJ5;Q5BLJ1;A7MD90;A0A0R4IRB4	ntd5	0.827399	0.0892397	0.823833	0.134281
A3KNX0	znf362b	0.733918	0.13758	0.184956	0.582787
A3KNZ0	dcp1b	-0.316171	0.534989
Q0P3Y0;F1QLT3;A3KP08	fgfbp2b	0.0460839	0.922202	-0.439111	0.275743
E7FC55;A8WFR8;F1QW52;Q502D2;Q1JQ29;Q08CS9;A3KP18	habp2	-1.29552	0.104073
A3KP20;Q1JQ11;I3IS22	rgs9a	-0.537348	0.134853	-0.941416	0.0257273
A3KP44	prdx4			-0.894369	0.0484287
A3KP51;B0UYI3	mrpl37	0.642678	0.0963986	0.587402	0.0973736
A3KP57;F1QA40	zgc:162964	0.0925905	0.864885	-0.498785	0.31956
A3KP58	march5	-1.16182	0.122571
F1QSS0;A3KP59;F8W459	zgc:162967;no66	0.0687376	0.879338	0.209865	0.575013
A3KP74	sdhaf2	0.562943	0.310964	-0.542375	0.290013
A3KP76	zgc:175088	-1.33006	0.0615365	-1.64975	0.0169379
I3IRW0;I3ISI1;A3KP77;F1QTU4	oxnad1	0.68465	0.0927765	0.332844	0.283419
A3KP93;A0A0G2KMN6	hint2	0.327996	0.666135	0.406729	0.678233
F1QH23;A3KP95;F1QMS0	thumpd3	-0.0428418	0.919817	-0.334575	0.51693
F1QFT8;A7MC19;A3KP98	oxa1l	0.0695665	0.942597	-0.378237	0.641708
A3KPA2	eps15	1.10632	0.130366
A3KPA7;B7TWP4	acyp1	0.782544	0.0907209
A3KPI6	si:ch211-288g17.3	-0.524923	0.0455966	-0.178579	0.351318
A3KPK6;F1R1U9;F1QJG3;A0A0R4IM68	si:dkey-21e2.13	-0.880576	0.175203	-1.04612	0.115206
A3KPK8	CH211-184B9.6-001	-0.5942	0.0446776	-1.09008	0.00617724
Q1RM65;A3KPL8;Q5BKW0	cfdp1;CFDP1			-0.645591	0.233406
A3KPN4;A3KPN2	ptx3a;CH211-232P17.2-001	0.0256677	0.955521	-0.245208	0.523221
Q7T2A6;A3KPP9	exoc1	0.696285	0.2128	-0.154871	0.766639
A3KPQ6;Q6DGB0	abhd17b	0.425701	0.568029
Q568D0;A3KPR3;B5DDP0	histh1l	-0.378097	0.260801	0.209326	0.491795
A4VAK6;A3KPR4;X1WGM1;Q0D294;Q0D272;A4QN89	hist1h4l;si:dkey-108k21.23;si:dkey-108k21.12;zgc:153409;zgc:154164;zgc:163040	0.216864	0.364277	0.509591	0.057146
A3KPS8;D3XDA9	ugt5c3			-0.409907	0.309641
A3KPT4	clasp2	-0.42918	0.0875433	-0.22391	0.271467
A3KPW8	hpcal4	-0.404953	0.335734	0.758163	0.101044
A3KPX2;Q6NV15	abcf1	0.434268	0.102047	-0.410443	0.0944088
Q7ZUK4;A3KPX4;Q8JHG9	ppp1r10	1.29348	0.104226	0.547831	0.286308
A3KPZ2;Q66I01	cratb	0.31305	0.385454	0.780807	0.0552092
Q7T1M5;Q6DGU8;A3KPZ7;Q9PUB8	slc39a7	-0.398139	0.622112	-0.630968	0.262567
A3KPZ9;A9JRU1	si:ch211-152p11.4			0.730012	0.201377
A3KQ75;A0A0R4ICH5;A3KQ74;A3KQ79;A3KQ78	si:dkeyp-46h3.6;si:dkeyp-46h3.8;si:dkeyp-46h3.2;si:dkeyp-46h3.3	-0.111368	0.837158
Q9DF59;Q32LW9;Q1LX30;A3KQ97;F1QMA1	pdp2	0.402558	0.446124	-0.332711	0.261229
A3KQA6;Q1L9F9	DKEY-238C7.7-001;trim35-30	-0.332104	0.338565
A3KQC5;F1Q973	acap2	-0.897987	0.171302	-0.483554	0.330595
A3KQE0	si:dkey-29p10.4	0.0408127	0.880361	0.488872	0.0650752
A3KQE3;Q7ZVC9	zgc:56106;smap			0.188386	0.629602
A3KQF0;Q6NYU7;A3KQE9	uprt	-1.33422	0.0987557
A3KQK6;Q5XIY4	sdhaf3			-0.172344	0.709424
A3KQL1;Q4KME0;F1QK56	necab2	-0.34974	0.197854	0.274016	0.265108
A3KQN9	ints8	0.832093	0.190346
A3KQQ9	scg3	-0.886272	0.174106
Q6IQN8;A3KQR0;Q7ZYX3	acadl	-0.140213	0.525778	-0.216162	0.293185
A8E5P5;A3KQS0	mrpl9	0.36237	0.607166	-0.630277	0.335054
A3KQS1	prcc			0.217424	0.640108
A3KQV2	brox			-0.183257	0.691722
A3KQW5;Q8JGS9;A0A0R4IIP6	rps18	-0.0205563	0.928334	-0.234999	0.230288
A3KQW7;B2GSS9;Q503I8	ngly1	0.252376	0.376624	0.24305	0.359426
Q6DH98;A3KQX1;Q6TNV3	cndp2	-0.428646	0.10847	-0.697411	0.0239776
A3QJU3	adck4	-0.380521	0.542252	-0.511222	0.60931
A3QJW5;Q6PEI7	ctps1a;ctps1	0.324605	0.107268	-0.35804	0.0677308
A3QK16	erlin2	-0.786686	0.0565361	0.202877	0.510499
A3QK39;Q5XFY4-2;Q5XFY4	bcl7a	-0.205224	0.693089	-0.543182	0.250582
A3QK40;F1QWG8;A8B6H7	ncor1	-0.751062	0.121669
A4FUJ9;Q502C5	zgc:136220	-0.781879	0.016122	-1.0588	0.00587943
Q5TZA4;A4FUK3	si:dkeyp-55f12.3	0.838386	0.121669	-0.0732835	0.794443
F1R406;A4FUK8;E9QE94;Q9DDD9;A0A0R4ILP2;E7EXG0;F8W4K2;A0A0G2L8J7	gabrb2;gabrb3	0.673006	0.175203	-0.216379	0.369544
A4FUL3;E9QBL1;Q642J6;Q0IIQ0;A2VCY6;Q32Q48	rbx1	-0.230408	0.46012	0.192277	0.592793
A4FUL9;B0UXJ4	zgc:136564	-0.878126	0.330887	-0.112367	0.819448
Q8QHA6;A4FUM8;Q568W2	atp6v1b2	-0.0724151	0.797894	0.221797	0.356568
A4FUN5	rab43	-0.597223	0.0699448	-0.372182	0.104011
A4FUP1;F6P849	hal	-0.386567	0.241541	0.949227	0.0238702
Q5RI60;A4FVG5;Q1ED31	si:ch211-240l19.5	-1.26859	0.107527	-1.16192	0.0986518
Q5BLD7;A4FVH1;A8WFW2;Q3BDS6;B7ZD98	hells	-1.60426	0.0127998
Q5XTN6;Q0D276;A4FVH2	crygm1;zgc:153846			-1.83485	0.0122356
F1RDF6;A4FVH5;D6RRB5;B1NA68;Q9DGR7;E7F090;Q568X2;Q1JPX6	map2k4a	-0.136375	0.544166	-0.219724	0.292129
K7DY73;A4FVH7;Q7SXE5	hao1	-0.197825	0.642134	0.078142	0.847625
F8W2A1;F1Q6W2;A4FVI2;B1H1I3;F8W2U4	dlgap4a	-0.436374	0.693198	0.362657	0.60823
A4FVI7;Q7SXE2	lsm7	-0.8848	0.00637222	0.617153	0.0164747
Q5RI46;Q568A7;A4FVI9;B0S5X0;A8BBB9;Q15JE8	epyc	-0.10419	0.813942	0.415332	0.273821
A4FVK4	rab8a	0.0699779	0.804119	-0.394843	0.128214
Q1LVP7;A4FVK9	mrps18c			1.12385	0.0427996
F1QIR2;A4IFY5;Q08BK4;F1RBD5	zgc:161969	-0.612688	0.046045	0.0313398	0.933616
A4IFY6;Q08C63	si:dkey-172m14.1	0.136088	0.790833	-0.276926	0.721289
A4IFZ8;Q1LY88	stim1a	-0.297526	0.507892	0.73138	0.11108
A4IG09;B0S5N0;Q29RA4;Q08BS9	ftr83;LOC563858	0.0634143	0.894447	0.572479	0.168064
A4IG16;F1RBC5;Q503X3	zgc:136374;pde12	0.299895	0.676998
A4IG19;Q6PUS4;Q7SXV3	pygb	-0.189335	0.382482	-0.435072	0.068061
B3DKN0;F1QTX0;Q6NY27;Q08BE7;Q1RLY1;A4IG21;A7MBR3	pdzk1	-0.857476	0.007769	-1.06879	0.0045667
K0A5Q0;E9QGA3;A4IG32	micu1			-0.0310382	0.881356
A4IG34	zgc:162150	1.05496	0.13859
F1QD40;A4IG41	mtif2			-1.13889	0.101941
F1QL62;A4IG42	si:ch211-210b2.4;tcaf	0.486758	0.044154	0.288638	0.128823
A4IG47	dnajc10	-1.08977	0.0471154	-0.485036	0.422621
A4IG50;F1R091;A7E2G0	ifi35	0.710471	0.24478	-0.230164	0.527693
Q7SZX0;A4IG53	comtb	-0.262485	0.403369	0.0427154	0.893776
Z4YIK9;A4IG59	wash1;Wash1			-0.558068	0.280568
A9JT60;B8A5H7;A4IG62	supv3l1			1.0902	0.108215
F1QE13;A4IG64	exoc8	0.683747	0.108578	0.810471	0.0600993
A4IG65	klc2			-0.384717	0.421762
F1RBZ0;A4IG66	tmem201			0.0605942	0.900149
A4IG77;A0A0B5JW98	slc22a7a	-0.396758	0.524991	0.441829	0.586549
Q5RIH8;A4IG87	serpina10a	0.411424	0.717614	0.264529	0.652519
Q1ECX5;F1RAX4;A4IGB6	stra6	1.01207	0.196667	0.272245	0.476282
F1QQN9;Q6NWE2;Q08CQ1;A4IGC0;Q32PU0;F1QW60;A7MBR1;Q1JPX7;F1QNN4	sept2	0.285751	0.178994	0.140688	0.45268
Q6P0R7;A4IGC1;Q503N7;Q4V8T3;Q6DHD4;Q1JPX2;Q08CP9	nptna	-0.090116	0.827049	-0.31973	0.3615
A4IGC8	aldh18a1	0.676525	0.0199811	0.230073	0.233706
A7YXZ7;A4IGG3;F1QS46	nol7	-0.0995552	0.752832	-0.423611	0.0985086
A4IGG5	zgc:162999	-0.644518	0.266447	0.0998866	0.832274
E7EZ59;A4IGH4	FP017279.3;wdr4	-0.696127	0.498856	0.165085	0.811803
F1QQI7;A4IGH5;A5PN19;F1QSP9	zgc:163098			-0.104856	0.824588
A4JYD7;B7ZUW2;Q90Y50	cxadr	0.213001	0.70111	0.321612	0.516843
Q1RM48;F1QZF9;A4JYF7;E7F9I8;B7ZV58;E7FH58;Q2WF53;Q503N3	ntm	-0.5498	0.108578	0.432226	0.0953201
A4JYG4;F1QD88;Q6IQX4;F1Q742;Q90460;Q7ZU00;Q7ZZ85	alcama	0.00312086	0.992992	-0.649143	0.109629
A4JYG6;Q6U7I5;F1R5A9;Q90478	nadl1.1	0.261729	0.30208	-0.0892035	0.760741
A4JYG9;Q90YM0;X1WGE7	ncam2	0.191897	0.687913	0.22574	0.598189
A4JYJ1;Q6NZ26;F1QI89;F1Q534	igsf8	-0.217332	0.453323	0.626227	0.0395968
F6P2P3;Q6NZV3;A4JYK5	nptnb	0.440784	0.471258	0.255173	0.586835
B0S5T2;F1Q8Y0;A4JYK9;A8KBL6;B0S5T1;Q568D3	zgc:110372	-0.0781541	0.785268	0.566816	0.0559741
A4JYP8;Q8AXZ4	cntn1a	0.105834	0.62775	0.524904	0.0401265
Q8JFT3;A8WHA4;A4JYQ0	cntfr	-0.426544	0.412728
Q7ZU65;Q1LUX8;A4QN43	siae	-0.39318	0.124611	-0.549851	0.153948
Q1ECV0;A8WFX5;A4QN44;F1QBS1;I3ISW2	LOC556764;si:dkey-156n14.5	0.158425	0.403369	0.7601	0.00976673
Q1RLQ6;A4QN46;F1R194;F1QB35	strbp	0.149137	0.654219	0.308093	0.307396
A4QN50;F1QP79;Q6DRC2;F1QFC4;B3DKM2;A7YT16;Q561Q5;F1RAA5	noc2l	-0.785331	0.330611	0.119336	0.818893
A4QN52;Q6DG88;X1WDI5	atg4b	-0.684066	0.0629905	0.225409	0.308814
A4QN55;B3DIN8;A0A0R4IAC3	LOC566865			-0.928634	0.0488786
A4QN59;E9QFV0	dph2	0.68013	0.300827	0.358893	0.384571
A4QN63	cnot2	0.903031	0.146116	0.208291	0.750508
A4QN64;A0A0R4IZE4	vaspa	0.820944	0.193447	0.586558	0.264736
A4QN77;Q6NWF4;F1QSR5	vps25	0.167026	0.690958	-0.623051	0.143901
Q1LXK0;A4QN86;Q4QRD3;Q1JQ52;Q05AP7	krt1-19d	0.169882	0.369155	0.132723	0.448911
E7F225;A4QN90	zgc:163061	-0.236515	0.408305	-0.117764	0.664638
A4QNT9;Q68SP2;F1QWX2	stat5b	0.123817	0.681248	-0.144739	0.594005
A4QNU7;F1R912	sgpl1	-0.569492	0.0298499	-0.852331	0.00731637
F1R047;A4QNV1	pfkmb	-0.373623	0.314562	0.370685	0.285192
A4QNV2;Q58ES2	jph2	-1.04659	0.0673829	0.282515	0.238436
A4QNV6;X1WHQ9	zgc:162184	0.787003	0.373384	0.191268	0.736967
A4QNX7	fam114a1	-0.342746	0.23474	-1.08773	0.0107398
F1R8V0;A4QNX8	hspa13	-0.882502	0.0818454
A4QNZ7-2;A4QNZ7;A4QNZ7-3;F1Q8E4	p33monox;zgc:123105	-0.864231	0.180172	-1.17483	0.0970591
Q6GMJ8;A4QP04;F1Q9K6;Q32PK8;A8E5G7	zgc:162544	-0.292213	0.566768	0.204117	0.666701
A4QP33;Q567C0	ppp2r5cb	0.230008	0.55334	-0.0258656	0.947616
Q1ED30;A4QP42;Q6ZM34	vps35	0.241732	0.283109	-0.188205	0.359223
Q4V9N0;Q1JQ42;F6P928;A4QP46;Q08BS5;A7MBQ2	pipox			-0.805263	0.0201493
A4QP49;F1R902;Q5BKX3;A0A0R4IZ00;E9QB34;F1QCL4	lamp2	0.847219	0.15574	-0.595445	0.13215
A4QP55;A0A0R4IW72;B0S8J5;A0A0R4IBY1	acmsd	-0.501402	0.0733846	-0.0958209	0.665746
E7EZ03;A4QP58	rfx1a	-0.580433	0.300929	0.871625	0.152491
F1QF34;A4QP73	ttc19			0.604761	0.25465
A4QP78	cnot11			-0.619086	0.0911893
A4QPA0	me3	0.189649	0.43421	0.269539	0.246593
B3DGT2;A4U7F8;A4U7F9	plod2	-0.34998	0.491956
B3DJ26;A4UQV6	slc8a4a			0.336842	0.474432
Q5PR64;Q5MCP0;A4VAK4;Q645R1	hspb1	0.345387	0.261471	-0.691523	0.0472124
A4VCF2;Q5SNQ3	nrbp1	0.0701344	0.778302	-0.387529	0.103611
A4VCG0	si:dkey-222f8.3	-1.13355	0.177386	0.544235	0.276603
Q5G9L7;A4VCG2;F6P703	crabp2b	0.446891	0.192319
A4VCH0	sacm1lb	-0.204205	0.282033	-0.44251	0.0441969
A4VCH4	zgc:163107			-0.426475	0.269635
A5A4L9;F6P4V6	supt16h	-0.414732	0.0673829	-0.470268	0.0395968
B3DIT1;A5A5E1	cyfip2	-0.0118718	0.958388	0.154092	0.421042
A5D6R2;F1Q750;Q7SZY1	hcfc1a	0.059923	0.790833	-0.137658	0.474946
A5D6S0	sin3aa	-0.555214	0.314592
A5PLJ5;F1R6D2;A5D6S1;A0A0R4IWV2	gpt2;im:7150662	0.815878	0.13758	-0.870354	0.0515219
A5D6S3	mut	0.24564	0.337474	0.522207	0.0647053
A5D6S6	polr2l	-0.588827	0.171302	0.0938908	0.764326
A5D6T0	vps16	0.61367	0.272148	0.118926	0.678545
Q1MT21;F1QLQ5;A5D6T5	si:ch211-284e20.8	-0.792323	0.0751441
F1Q975;A5D6U1;X1WFR3	zgc:162872;MGC162872	0.936709	0.161341
A5D6U4	golim4a	1.07228	0.298502	0.113318	0.909321
A5HLY6	akap12b	-0.0172133	0.945673	-0.387517	0.099654
B2GRS6;A5JEM5;Q803Q2;A0A0R4IQD1;B2GPL0;A5JEM4;Q7SXI6	ndel1b;ndel1a	-1.05704	0.138191	0.463632	0.347271
A5PF33;Q503Q8;A0A0R4IEF7	tbl1xr1a	-0.214743	0.376177	-0.342081	0.15477
A5PF53	arhgap35	0.178929	0.604461	-0.575397	0.165502
A5PF61	leg1a	-0.528895	0.0611769	-0.238629	0.273281
A5PKS5;Q6B324;F1QA74;A0A0G2KRW9	pts	0.00791815	0.974558	0.879907	0.0130936
A5PKS7;F1REK0	sap130a	0.324556	0.524842
F1QTP7;A5PL56;A1L2F1	myoz3a	-0.401641	0.358706	-0.845473	0.0509271
A5PL57	cfi	-0.248319	0.624439
Q0P414;A5PL78;F1RA03	LOC572200;LOC101882408	0.0328215	0.932497	0.451455	0.178507
A5PL98	sdhb	0.421766	0.0714739	0.678974	0.0153281
A5PLA1;A1A5H9	rab39ba;rab39bb	-0.558337	0.239202	0.321372	0.568904
A5PLB4;H9GYI5	zgc:165507	-0.225722	0.663167	0.224041	0.56017
A5PLC1	kdelc2	-0.663139	0.257625
A5PLC6	bag1	-0.128457	0.568029	0.162038	0.430683
A5PLE0;F1R973	stoml3a	0.979382	0.152851
A5PLF9;A7E2M7;A0A0R4IMS6;F1QK02	mrps22	0.726984	0.0218422	-0.169996	0.410215
A5PLJ7	oxsr1a	0.0533867	0.832143	0.0344635	0.878639
A5PLK2	lhpp	0.476474	0.0564526	0.575535	0.0258392
A5PM68	ptbp2b	-0.0671023	0.833323	0.17679	0.503698
Q6P406;A5PM88;F1QCE2	pls1	-0.788197	0.011746	-0.649791	0.0179433
Q6PGV9;A5PM92	ppil4	0.181922	0.81232	-0.331605	0.479599
A5PMC3;E9QJQ5	si:dkeyp-110e4.6	1.08639	0.0764837	-1.15746	0.02832
A5PMF1	ak5			-0.0907392	0.847591
Q49S42;A5PMG4	ahcyl1	-0.0630067	0.873823	-0.00101379	0.997827
A5PMI3;Q7ZTI1;A0A0R4IU00	nsun2	-0.0440358	0.877489	-0.385471	0.129364
Q6IQS7;A5PMJ7	stx12	-0.417258	0.0602462	-0.329166	0.0853791
A5PMM5	snx18a	0.355073	0.135143	0.624844	0.0474574
B7ZV15;A9JT02;A5PMP0;E7FBY5;Q504F5	capn2b	0.0936602	0.666771	-0.160168	0.412296
Q5RIF1;A5PMQ1;Q6NUX4;Q5RIF2	lta4h	-0.567701	0.143172	-0.578385	0.112376
A5PMS9	ap1b1	0.0307603	0.905757	-0.210455	0.32808
A5PMV6;Q6PGT9;A0A0R4IQ84	alg9	0.0776704	0.886382	-0.287362	0.53844
A5PMV7;Q7ZV04	ppp2r1a	0.347096	0.0904613	-0.0898991	0.589755
B2GQL2;A5PMX1	slc30a7	-0.020008	0.957143	-0.801173	0.0299917
Q1RLP8;A5PMY0	st14a	0.849699	0.158559	-0.675986	0.108045
Q7ZVR5;F1RDN5;A5PMY5	stam	-0.18098	0.831577	-0.470284	0.508589
E9QFG8;A5PMY6	colec12	0.63755	0.270364	-0.952461	0.133
A5PMZ3	scinlb	-0.0296862	0.89645	-0.291559	0.14821
A5PN22	LOC569045	-0.316752	0.49175	0.103852	0.818557
A5PN31	si:dkey-95h12.1	0.473878	0.275606	-0.842116	0.0813753
A5PN46;Q6PBY3	edf1	-0.035945	0.928811	0.0122277	0.972592
A5PN55;Q6DBY1	me2	-0.0480754	0.838124	0.0681969	0.732213
A5PN57;F1QVK5;Q6IQL0;Q6TGW5	ostf1	0.030791	0.921609	-0.289203	0.278538
A5PN62;A0A0R4IDK2	ddah2	0.2852	0.60151	0.631789	0.152671
F1QAI8;A5WUL8	ccbl1	-0.279699	0.313557	0.0588317	0.827555
A5WUL9	si:dkey-226m8.7			0.259519	0.578389
A5WUM0	prkaa1	0.0191901	0.948805	-0.0667457	0.799251
Q08CJ2;A5WUM7	dhrs11a	0.617428	0.344551	0.496058	0.40714
A5WUQ0;Q5RI56;A5WUP9;Q5RI56-2	optn			0.458997	0.460926
X1WEE1;A5WUQ3	slc6a17	1.19034	0.0374251	0.307929	0.157768
A5WUQ7	apobb.2	0.0295303	0.94079	0.04402	0.900115
A5WUR0;Q5I0F8	cdc40	-0.173538	0.62033	-0.116683	0.72016
Q6DGQ2;A5WUR4;F1QVW4	rabif	-0.24332	0.470043	-0.010345	0.974489
Q567W2;A5WUY5	zgc:110712;DKEY-90G20.1	-0.228362	0.78914
A5WV15;Q6IQU4	cwc15	0.100684	0.888885	0.312559	0.668879
A5WV16;Q7SXQ9;Q58EE3;Q08CP5	acsl4b	-0.0372439	0.960978	0.0936041	0.892777
A5WV25;Q6NWY1	mpp1	0.287903	0.222267	-0.745807	0.0179433
Q5BL32;Q1LXA0;A5WV48	arsa			0.313154	0.505705
Q7ZUH7;A5WV64	imp3	-0.113902	0.836211
A5WV65;Q7ZV15	sec22ba	0.252837	0.809948	0.127168	0.89498
Q7ZVS0;A5WVI9	dnaja2l	-0.479602	0.20879	-0.558636	0.129908
Q68EJ6;A5WVL5	fbp2	0.415232	0.0745698	0.673375	0.0156194
Q8AYF3;Q6NYR5;A5WVL6	ctsla	0.0938598	0.78914	0.327714	0.280799
A5WVN8	si:dkey-238o13.4			0.595283	0.259725
A5WVQ0;Q6PFQ5	nat10	0.0367155	0.892404	-0.0379301	0.874402
A5WVQ1;Q802U4	caprin1b	-0.382229	0.146568	-0.62474	0.0366821
A5WVS2;Q4V9B9	pak2b			1.031	0.117952
A5WVU0;Q6PGY0;F6PDJ9	tbl1xr1b			0.420695	0.385502
A5WVX0	itpa	0.386511	0.186464	-0.0685252	0.788823
G1K2I9;A5WVX1;Q08CS1	mettl13	0.923283	0.16459	0.487735	0.327347
B7ZV68;Q1L8M9;Q1L8G0;A5WW24	ipo8	0.798383	0.201192
A5WW28	s100a11	-0.0798629	0.834844	0.229768	0.466204
A5WW33;A5WW34;A5WW32;Q68EI4	s100s	-0.122777	0.742136	0.0684454	0.805488
A5WW99;Q66L51	coq5	-0.572362	0.304804	0.315822	0.50195
Q4V947;A5WWB4;Q7ZTX6;Q1LUY7	map2k1	0.277728	0.2731	-0.360782	0.218426
A5WWB6	zwilch	-0.901404	0.170736
A5WWC4;Q4VBH3;A0A0R4IWL5;A0A0R4IK45	capn8	0.274418	0.281782	-0.075741	0.753015
A5WWG5;Q7T3G0;A5WWG4	srsf3b	-0.0878524	0.744915	0.470306	0.0796447
A5WWJ4;F6P6F2;Q7ZVP3;X1WH98;Q5NJL4;Q5NJK2;A5WWJ5	matn1	-0.0812795	0.805516	0.476307	0.119814
A5X6X5;Q801W8	ttna;dZ258D18.1-001	0.00847653	0.970057	0.0615504	0.768714
A5X6X6;Q7ZZ46	ttnb	-0.171961	0.491295	0.274624	0.248762
B7ZUV4;B8JIV1;A5YC71;F6NKT8;A5YC70;F1Q5U6;A5YC69;A9UH07	mbnl2	-0.279916	0.581666	-0.562262	0.484276
A8KBU7;A6H8Q3	mybphb	-0.124416	0.647427	0.103817	0.677451
A6H8Q4	crygm2d17	0.00312765	0.991622	0.425965	0.170795
F1QN54;A6H8R7;A0A0J9YJF3	kif3b	-0.0275546	0.958388
A6NA21;A3KP36	ptrfb	-0.0884877	0.774626	0.155881	0.56017
F1QEX9;A6P4B8;A0A0R4IQE3	ryr1b	-0.128937	0.460614	0.255295	0.143987
A6XCT1;A0A0R4IDM0	ndrg4	0.0146196	0.969263	0.646646	0.0807508
B8JI27;A7E270;F1R484	diablob	0.71794	0.216224	-0.0170737	0.974489
F1R7M7;A7E280;F1Q7M4	si:dkey-10o6.2	-0.782135	0.0598261	-0.95568	0.0307575
E9QDH8;A7E288	syngr3b			-0.0302995	0.950454
A7E2G9;A3KNK8;B8A5G9	trmt5	0.0275309	0.958388	0.0435821	0.929854
A7E2H1;Q05AP5	vmhcl	0.0690726	0.897463
A7E2H8	cap1	-1.61251	0.00521619	-1.95722	0.00916972
A7E2I6	rab38a	-0.204244	0.831592	-0.32471	0.622158
A7E2I8;F1QQ98	ankrd1b	0.47581	0.152895	0.365845	0.219249
A7E2K1	zgc:171719	-1.30801	0.0176311	0.943136	0.0386078
A7E2K4	rplp2l	0.0800988	0.855469	-0.2083	0.56428
A7E2K5;E7F4V5	crybb1l2	-0.669412	0.0306799	-0.16551	0.431519
A7E2K7	crygm2d12	-0.435677	0.138191	0.582391	0.0552476
A7E2K8	crygm2d14	-0.569583	0.0823173	-0.200768	0.509594
A7E2L0	dad1	0.175778	0.557615	-0.610082	0.0631773
A7E2L8;E9QFA0	lsm5	-0.138967	0.562347	0.28887	0.205812
E9QGR8;F1QB44;A7E2M3	emc10	0.265806	0.574515	-0.0579488	0.901949
A7E2M6	crygm2d1			0.0322455	0.958354
A7E2M9	zgc:173645	-0.0555576	0.849608	0.385932	0.365277
Q5XTN0;A7E2N2	crygmx	-0.901146	0.00766206	-0.622504	0.0200175
Q7SXH6;A7E2Q2	ambp	-1.26353	0.0410961
F1Q5D8;Q7SXJ7;A7E2Q3	vtnb	-0.136159	0.742513
A9JTE4;G1K2K3;A7M747;E7F1K0;Q642H7	ric8a	-0.764077	0.0401197
A7MBM0;F1R7M6	lars2	0.176315	0.628331	0.601839	0.0699807
Q08BA9;A7MBP1;F1QZ37;A0A0R4I9G2;A3KNQ2	ehd4	0.726833	0.0374569	-0.451248	0.141657
F1R9A7;A7MBP9	atp6ap1a	0.136552	0.707557	0.27483	0.392547
A9JT46;Q6P6X6;A7MBR5;Q803P5;A0A0R4IQ57;Q6DRE3;A0A0R4IU11;A0A0R4IB21	nop58	-0.142842	0.429098	-0.316938	0.0953238
F1QJY4;A7MBU2;F1QES2	trim35-28	0.140856	0.788985	-0.250269	0.590408
A7MBU4;F1R0C4	rmdn1	-0.730002	0.0564797	-0.209568	0.345098
A7MBU9	cmbl	0.0617615	0.892621	0.167724	0.659704
A7MBV3;F1QAL6	fam177a1			-0.796418	0.0558425
F1QPB0;A7MBY0;F1R2E4	nt5dc1	-0.828343	0.38135	-0.0281717	0.958625
A7MBY1;Q3B748	llph			-0.668102	0.0482415
F1Q9D1;A7MBY2;A0A0R4IU36	alyref	0.0915145	0.639472	0.364314	0.0756437
A7MBY4	zgc:171759	-0.937417	0.0147734	-0.699642	0.0442101
A7MC20;A5PLB5	cfhl4	-0.941944	0.0873999	-0.319051	0.355601
A7MC82;F1QAX1;F1QU54;Q08BP1;F1Q9A7	me1	-0.812306	0.011479	-0.76856	0.0114509
A7MC89	crygm2d16			0.599385	0.324084
B8A4V8;A7MCB7	tma16	0.321677	0.523521	-0.815066	0.0406085
Q6NUY8;F6NP87;A7MCD7;Q5BJB8	ndufa9a	-1.01677	0.00452426	-0.93774	0.00473166
F1QHG3;A7MCE3	zgc:173729	-0.680112	0.293471	-0.758141	0.0752941
B2GRL3;A7MCF0;Q5XJD3	fip1l1b;fip1l1	-0.0908979	0.784701	-0.337897	0.176137
Q5XJS6;A7MCF1	arl6ip5a	0.137217	0.794593
A7MCF2	myl6	-0.0821945	0.691104	-0.217121	0.248762
Q6DBS8;A7MCG1	cfd	0.472355	0.0939145	-1.08175	0.0421114
Q4V9A4;A7MCG3	neu3.2	0.332545	0.35356	-0.0188918	0.964372
Q6DH81;F1R611;A7MCG7	ndufab1a	-0.153635	0.611587	-0.144073	0.603737
A7MCG9;F1QX49;Q6DH18;E7EYD5	syt5a	1.10723	0.0298499	-0.810475	0.0535579
Q6DRP1;A7MCH7;F6NXI9	trnt1			-0.118979	0.801114
Q6PC07;A7MCJ8	rbp4l	0.0928262	0.826213	-0.254792	0.467938
F1REQ4;A7MCK4;Q6PFJ1	ngdn			-0.236842	0.47515
A7MCK5;Q6PFU2;F1QL34	nudt9			0.431741	0.289498
A7MCL4;Q7ZU66;F1QPS1;A7MBR9	alg2	0.24414	0.482625
A7MCL6;Q7ZUH5	mrpl14	0.137978	0.765926	0.850572	0.0539494
Q3B738;F1QLH1;A7MCN0	ppifb	0.135409	0.782335	-0.261911	0.533592
F1R1X3;A7MCN3	zgc:174637	1.1684	0.0176936	-0.0407223	0.870176
Q6DRN4;Q4VBT6;A7MCN4;B2GSJ4	exosc8	0.142167	0.718455	0.0555257	0.853854
A7MCP2;A0A140LGS3	zgc:174689	-1.14075	0.125103	-1.38138	0.0752941
Q6DHM9;A7MCP4;Q800Q4	rhoab	0.101277	0.796107	0.89465	0.12983
A7MCQ3;B8JHR3;F8W4C3;Q6IQG2	gtf2f2a	0.193571	0.6587	0.0459063	0.916485
A7MCR1;Q6PC48	uqcrfs1	-0.0713533	0.814208	-0.428084	0.126357
Q8AW06;A7MCR5;E9QDP2	rfc3	0.0437483	0.86414	-0.807882	0.0140761
A7MD59;Q1MT52	hmox2a	0.828958	0.157558	0.188437	0.718779
F1Q728;A7MD67	coro1b	-0.232197	0.335443	0.561696	0.0454557
A7XDE0;B3DKP8	spint1b	0.514056	0.319113	-0.260891	0.49926
A7YT47;Q561U8	hadhaa	-0.175565	0.560221	-0.00931421	0.974201
A7YT51;F1QLC5	sf3b2	-0.192772	0.274775	-0.262952	0.131058
A7YT77	qdpra	-0.342196	0.186755	-0.253088	0.276224
H2ZRH9;A7YT82	nmt2	0.193002	0.813942	0.566554	0.413428
A7YY10	zgc:171772	-0.211008	0.287967	-0.842608	0.00780821
A7YY99;A7YY11	atp5ia;zgc:171957	0.53359	0.0673829	0.750752	0.0394315
A7YYD1;Q5U381	hmgn3			-1.00273	0.0419021
A7YYD3;F1R8B7;Q5XJP1	tssc1	0.802859	0.158864	0.162826	0.600978
E9QGV8;A7YYD9;Q6NUT4;F8W5X1	pabpn1	0.00305338	0.988075	-0.14886	0.467705
A7YYE9;F1QI99;Q6DRB2;Q6DH97	srp68	0.607561	0.0373332	-0.362405	0.108402
Q90ZZ8;Q6DHU0;A7YYF4;E9QFF0	aldh3a2a	0.285528	0.355002	-0.0341733	0.913618
A7YYG0;Q6P268;H9GXY5;H9GX63	pdcl3	0.288528	0.454118	-0.596144	0.127835
Q6P3J6;A7YYG2	fkbp8	0.66488	0.219568	-0.734527	0.101603
Q6PHJ5;A7YYH0;A0A140LGM4	macrod2	0.84451	0.087936	0.324718	0.15859
Q7SYJ0;F1R916;F1QNL7;A7YYH7;F1RA20	zgc:66473;si:dkey-187j14.1;si:ch211-285c6.1			0.230754	0.620201
Q7T387;A7YYI1	abhd14b	-0.324258	0.211561	-0.377527	0.132288
Q7ZVW6;Q6TGW1;A7YYI7;E9QGL2	poldip2;smtnl			-0.689717	0.213676
Q7ZV18;A7YYI8	stx4	0.349603	0.639472	-0.0983281	0.913703
Q6NY46;E7EY26;Q7ZVQ1;F1QEV3;A9JT34;A7YYJ0	hsd3b7			0.509442	0.311216
Q5XJC6;A8BAQ7	pcyt2	-0.322676	0.186468	-0.577229	0.0397409
Q6IQQ7;A8BBA0;F1R6G3	lum	-0.0348333	0.896184	-0.004497	0.983995
Q6DC21;A8BBE6;Q15JE7	optc	0.112758	0.890001	1.11594	0.0844779
A8BBF7;F1QY29	prelp	0.393015	0.299396	0.792773	0.0208179
Q6P0I5;F1R0N0;A8BBH3	lrrc17	-0.150065	0.614313
A8BBH7;B0UYH4	fmodb	0.327497	0.296017	0.275424	0.337973
A8DRM1;F1RCW3	FAAH;si:zfos-1404b8.2			-0.763858	0.0355897
Q6DHI7;A8DZ59	rnls	-0.1371	0.827201	0.305371	0.47515
A8DZ70	mtdha	-0.408221	0.0806938	-0.838054	0.00844166
A8DZ95	dpysl2b	-0.341336	0.0954197	0.217009	0.209938
A8DZA0;F1QGH5;Q7ZV58	rbm25b	0.263308	0.352614	0.21058	0.421739
A8DZD1;Q58EP8;E7F4H7	zgc:113232;OTTDARG00000011628	-0.81308	0.122048	-0.345894	0.507312
A8DZE4	gpib			1.08248	0.109255
A8DZG2;Q5M9N3	srsf6b	0.356373	0.25192	0.910361	0.106113
A8DZH1	DKEY-33I11.5-001	-0.0592765	0.911526
Q1LYM7;A8DZH4	xpr1a;xpr1			-0.288383	0.537246
Q803K6;A8E5P1;A8DZJ0	tbcb	-0.231071	0.418624	-0.260282	0.330469
A8E1V6	dock1	0.411266	0.395988	-0.801122	0.173784
A8E4S8;E7F8X7	crygm2d10	-0.310783	0.330168	0.182354	0.538023
B3DFJ9;A8E4S9	si:ch211-125e6.13;si:ch211-125e6.12	1.41051	0.0911179
F1QDN5;A8E4T1	sqlea			-1.23953	0.0890409
F1QNU7;A8E4Z1;A0A0R4IIZ6;A0A0R4IB20;A7MC94;F1QSA0	si:ch211-251f6.6;zgc:173443;LOC561528	-0.132797	0.70111	-0.469446	0.383907
A8E503;X1WC76;Q4QRF4;Q4QRF5;A0A140LG23;A2VD45;A2VD44	zgc:113984;si:dkey-108k21.24;zgc:113983;zgc:158701	-0.397681	0.150714	-0.213656	0.36929
Q6DRN7;A8E526	rpl14	-0.522194	0.0602462	-0.273286	0.210193
A8E528;Q6DI37;A0A0G2L5M5;E9QI51	ublcp1	-0.124594	0.849978	0.0834665	0.887113
Q6PHI2;F1R2C9;A8E563	zgc:65997			0.838527	0.160968
A8E581;Q7ZVB1	chmp1b	0.662501	0.0144702	0.400461	0.0491122
A8E587;A7MCR8;A7MCR6;A7MCM3;E9QE79;A0A0R4IRS7;P79722;F1R8Y0;E7F8Y7;F1R7B3	si:dkey-269i1.4;si:dkey-26g8.5;im:6910535;MGC174155;ctslb;zgc:174153;si:dkey-239j18.3	0.576459	0.444404	-0.439569	0.612761
A8E5B0;Q08BV9;F1QFE2;F1QFE1	atp8a1	0.205024	0.581051	-0.15338	0.58311
Q1JPU8;F1QLS7;A8E5B3	ppcs	-0.119798	0.800351	0.132054	0.75177
Q3B7G1;A8E5B7	ndufb5	-1.02445	0.0421032	-1.04563	0.0191816
Q5XJ64;A8E5C2	serpina7			-1.40731	0.0191977
Q5U369;A8E5E5;B0JZI3	anxa3b	-0.333315	0.707228	-0.345597	0.724322
Q66I87;A8E5F3	glod4	0.0269884	0.894187	-0.0453663	0.795506
Q9PUS4;Q6IQD0;B0R028;A8E5G8;O57331	psmb5	0.003526	0.985017	0.167114	0.373295
Q6IQI1;A8E5H4	golga7	-0.444822	0.413932
A8E5I0;Q71N41	gamt	-0.360698	0.148402	-0.933102	0.00943385
A8E5I2;Q6NYL7	zgc:77517			-1.12802	0.103611
A8E5J4;Q9W6A8;A0A0R4IMF0	opn1sw2	-0.861258	0.00832423	-0.471755	0.0404087
A8E5J9;A2CEA5;A8WG85;A0A0R4IJU9	ckmt2b	-0.239191	0.30208	-0.335445	0.141049
F1Q713;A8E5K1;F8W291	sord	-0.349949	0.287567	-0.0621804	0.845272
Q7SXS5;A8E5K6	cnot8	-0.608231	0.222722	-0.0925622	0.711935
F8W567;A8E5K9;Q7T2P6	timm23	0.575552	0.143964	-0.519919	0.0954913
Q7T306;A8E5L0;A0A0R4IA56	ckmb	-0.13441	0.540803	0.0534286	0.802399
Q0P450;F1QDT4;A8E5M6;I3ISH2	taf9	0.160152	0.47122	0.422192	0.260561
A8E5P7	zgc:174917			-0.562291	0.277267
G1K2S1;A8E7C5	inpp5f			0.106157	0.821925
A8E7E7;F1QHI5;Q8JFT4;A0A0R4IWJ1;Q8JFT5	itsn1;dZ173A8.1-001;dZ173A8.1-002	0.116072	0.650061	0.443454	0.0897923
A8E7G0;Q7T379	dhdhl	-0.533388	0.234514	0.0971987	0.819483
A8E7G5	sfxn4	-0.224788	0.4578	-0.245428	0.53516
Q5BJB9;A8E7G6;Q568I5;A8E7G7	prdx3	-0.160844	0.403369	0.15055	0.4002
A8E7G8;Q7ZV33	tm9sf3	0.0752187	0.730907	-0.517452	0.0380668
A8E7H0;A0A0R4IR37	si:ch211-117n7.6	-0.799516	0.200932	-0.873833	0.152129
Q568K8;A8E7K4;Q503Y3;F1QEN6;A0A0R4IUE7;A0A0R4IK56	pcyt1aa;pcyt1ab	-0.062746	0.873823	0.730386	0.0586876
A8E7L0;A8E7L1;Q4VBH6	anxa13l	0.569195	0.182075	0.87474	0.0380394
A8E7L6;Q503C8	nudcd1	0.209391	0.577595	0.149662	0.596316
A8E7M5	cand2	-0.718862	0.302606	-0.0512671	0.928778
A8E7N5	vps45	-0.0920223	0.718167	0.270163	0.240627
Q568F3;A8E7N8	psmb4	0.380322	0.186755	0.463521	0.103491
Q6PBL2;A8E7S2	penka	0.684339	0.246846
Q6NY56;A8E7S3	sdr16c5a	-0.991275	0.15045	0.498947	0.319472
A8E7S8;Q6DHI4	morf4l1	0.944317	0.0166126	0.553179	0.087533
A8HAJ8	c8b			-0.0382665	0.894801
A8IYK2	plxna1b	0.260951	0.58525	0.332003	0.537246
A8KB15;F1RAW8;E9QI23	ash2l	0.00931166	0.977379	0.128161	0.671727
A8KB34	aspa			0.748517	0.148294
F1R8L3;A8KB57;B9VEN4	rpz5	-0.0399751	0.938668	0.0108161	0.979371
A8KB74;A0A0J9YJ49;A0A0R4IFK1	ca5a	0.753916	0.0609804	1.3336	0.0136213
A8KB78	rps23	0.6102	0.0455966	-0.398177	0.107537
F1QHF2;A8KB80	zgc:171775	-0.0710639	0.87715	0.290072	0.308892
F1QBJ3;A8KB87	coa3	-0.125732	0.838124	0.388362	0.453071
C7S6G4;A8KBA5	f3a	0.494886	0.177386	1.08842	0.0290984
F1QF69;A8KBA7	soul5	-1.13713	0.0447271	1.09867	0.0110478
A8KBB1;A8KBB0;A3KPG5	crp3	-0.769774	0.113034	-0.709751	0.109901
A8KBB6	crygm2f			-1.63725	0.0156903
A8KBJ5	si:ch211-113a14.14	-0.032159	0.919817	0.500779	0.0954913
Q502N9;F1Q665;A8KBK8;A0A0R4IZL6	rragca	-0.526952	0.24478	-0.26186	0.508469
Q561T3;A8KBL3	kctd12.2			-0.379986	0.141257
A8KBL4	ndufb9	-0.960432	0.0156535	-0.992549	0.0122356
F1R5K1;A8KBN9;Q6DEL2	clptm1	0.483502	0.125965	-0.473505	0.107036
A8KBQ5;Q6NUT9	tmem43	1.07139	0.219002	0.511456	0.329177
Q6NWD5;Q7SX91;A8KBQ7	rrs1	0.922894	0.0136866	-0.778924	0.0191977
Q7ZUV3;Q6P0H8;A8KBQ9	gde1	0.904852	0.107527	0.361258	0.231213
A8KBS5	ak3			-0.787014	0.17674
A8KBU6;A2RV44	zgc:158846	-0.710786	0.0173598	-0.780806	0.0111586
A8KBV1	oxct1b	-0.585618	0.0353957	-0.574629	0.0295712
A8KBW1;Q503Y2;F1RDR5	mrpl28	0.589939	0.175203	-0.621909	0.0853069
A8KBW4;Q561T1;F1RB89	dync1li2	0.445559	0.257625	-0.0874539	0.816332
F1Q8H6;A8KBX4;Q5XJP4;A7MCF4	ech1	-0.170415	0.499476	-0.317563	0.194574
Q6DBQ9;A8KBX9;A0A0R4IUF6;A0A0R4IVZ3	zgc:91999	-0.10953	0.573364	0.581217	0.0220082
A8KBY8;F1R6N3;F8W331;Q6DG13;F1QZ98	anxa6	-0.110672	0.593911	-0.0363171	0.857588
A8KBY9;Q6TH50;Q6IQR1;Q7ZVE8	adsl	0.482414	0.0592233	-0.0296154	0.887711
Q6NYT0;A8KBZ9	xpnpep3	0.0484619	0.942597
Q9DF44;Q6NYM2;A8KC02	cbr1l	-0.155347	0.52375	0.16775	0.454327
Q6PGT7;F1QDA2;A8KC18	zgc:63831	-0.315319	0.511246
A8KC20	pklr	-1.30116	0.00406961	-1.47609	0.00387201
A8KC22;F1Q577;A0A0R4IB42	hnrnpl2	0.273195	0.22209	0.317494	0.139955
Q06IS3;F1QZ60;A8KC26;Q7T335;F1R2S8	xrcc6	-0.292872	0.323432	-0.375527	0.189062
F1R2A5;A8KC28;B8JLG2;Q7T3B6;B2GRR3	proca			-0.508946	0.129707
A8KC30;Q7ZWD1	psmc1a	0.209005	0.254993	0.014206	0.93969
Q32LU4;Q1ET38;A8KC40	ppox	0.95075	0.158291
Q561U0;A8KC46;A0A0N4SUE6;Q6DFZ8	capn2l;zgc:92480	0.388391	0.150274	0.281688	0.238424
A8KC50;Q58EK3	plcxd3			-0.895939	0.145817
B8A5I1;A8WE67	kif1bp;kbp			0.196363	0.368029
F1R4U0;A8WFQ6	slc25a1b	-0.038403	0.873803	-0.839498	0.00986833
A8WFT4	scly	-0.680599	0.0682491	0.434999	0.137667
A8WFU6	serpinh1a	0.0421072	0.838124	-0.693047	0.011951
A8WFU9;Q6ZM23	cox6c	-0.901142	0.0055739	-0.865223	0.00579189
A8WFV1;A0A0R4IR98;F1Q9X9	trap1	0.559088	0.0360907	0.108026	0.564735
A8WFZ0;F6NZ60;A0A0R4IGN7	gkup			-1.8059	0.0497487
A8WFZ1	zgc:172051	-1.53635	0.00495398	-1.05786	0.0063855
A8WG05;Q7ZVF9;B2GTB1	actb2;actbb	1.2964	0.0106028	1.42278	0.00681617
A8WG12;Q6NXB2	pdzd11			-0.366806	0.441488
A8WG50;F1R6L8	arhgap17b	-0.567121	0.175203	-0.147726	0.463708
A8WG56;G1K2N2;Q6IQ86	brk1	-0.0494418	0.881603	0.385128	0.179443
A8WG65;F1RBR0	eif2b5	0.462024	0.33159	0.330044	0.45323
B0S5S6;A8WG75	pdia5	0.110371	0.547566	-0.435924	0.042667
A8WG87;F6NQ54	smarcb1a;smarcb1b	-0.284163	0.371558	-0.129576	0.592621
Q5RH36;A8WG99;Q5RH35;Q1LYI9;F6NS28;A8KB95	si:dkey-183c16.7	0.78933	0.152895	-0.512041	0.101603
A8WGA6;E9QIW4	tnnt3b			2.03864	0.0424232
A8WGB0;F8W5X0	zgc:172295	-0.523667	0.229231	-0.210637	0.339389
F2XG13;A8WGB4	soul4	0.0598797	0.856976	0.148587	0.659704
A8WGC0	si:ch211-93f2.1	-1.12004	0.0797362	-0.591605	0.107616
A8WGC6;Q4VBK0;A4FVM5	atp5b;zgc:163069	0.0607828	0.790381	0.175404	0.367933
A8WGI8	zgc:173452	-0.40068	0.143314	0.194616	0.404759
A8WGJ1	vtg2	1.39191	0.0302784
A8WGJ7	vtg4	1.84026	0.0619936
A8WGJ9;X1WHE9;I6YR87;Q5YJK4;Q5K4F8;Q50J88;B3DJJ9;Q58DX0;Q32PT5;F1R308;Q3BDV9	prnprs3	0.875799	0.376361	0.785648	0.174563
B7ZVV5;A8WGL1;P59015	vps18			0.594269	0.259829
A8WGL4	rpl7	-0.145732	0.878625	-0.830257	0.306481
Q6DGS7;A8WGM1	vapal	-0.115563	0.73592	-0.444474	0.157343
A8WGM4;Q6DHU2;A0A0R4IT18;A0A0R4ILV0	rbm34			-0.380386	0.207569
Q7T2C8;A8WGN7	txnrd1	0.0271709	0.908541	-0.405328	0.075592
Q7ZTR9;A8WGN9	lipf	0.264169	0.721081	-0.815659	0.223413
B3DJ97;A8WGP7;Q90XP7	ugdh	-0.524261	0.0410961	-0.373934	0.0769089
A8WGR0;F8W608	zgc:174935	-1.00112	0.148433
Q7T341;A8WGS0	cyb5a	-0.260383	0.281782	-0.481924	0.0661483
E9QIC6;E9QJJ5;A8WGS1;Q6NZ09;E9QHX7;Q7ZVC8	adrm1;adrm1b	0.543159	0.0554044	0.738135	0.0183319
Q803D0;A8WHP4	gclm	0.0487026	0.894322	0.619988	0.0752941
E7FD26;A8WHQ1;A8WHQ0;Q504B8	pcbp3	-0.470533	0.178333	0.144603	0.645098
Q6DGH8;A8WHV3	rab3c	0.334679	0.193447	0.174084	0.447002
A8WHV7	mrps36	0.0450411	0.942597	0.0843654	0.880079
A8WHX2;Q7T3E4	dbr1	-0.490433	0.363971	0.185116	0.652525
A8WI00;Q5U3F4	stam2	0.190712	0.588543	-0.834273	0.0425775
A8WIN8	si:dkeyp-104h9.5	-0.348036	0.494447	0.0841926	0.860931
Q567M8;A8WIP2;Q7T2T7	mecp2			0.729011	0.163832
A8WIP5	hcfc1b	0.0527291	0.805516	0.394051	0.0671863
Q66IB9;A9C3N2	rassf2a	-0.634871	0.270933
A9C3P0	mlec	0.0150007	0.957255	-0.378741	0.131327
A9C3R9;Q56A54;A9C3R8	rpe65b;rpe65c	-0.0679842	0.870607	-0.203118	0.553051
A9C3S0	si:ch211-198n5.11			0.616303	0.293479
A9C3T0;Q08BH1	prkar2aa	-0.356316	0.298419	-0.34601	0.276603
A9C3T3	slc26a6			-0.567247	0.280542
Q642I9;A9C462	cox6a1	-0.98497	0.00452426	-0.913334	0.00517098
A9JR88;A0A0G2L7W9;A0A0G2KIM2;Q5TYX6;B8A5T8	mark1;mark3b	-0.552426	0.31714
F1Q6S4;A9JR90;A4VCH3	abhd16a	-0.345649	0.181407	0.649901	0.0343372
Q8JHG6;A9JSY2;A9JR96;A1L136	wdr43	0.0707865	0.873823	-0.395943	0.281285
B7ZVD4;A9JRA7	acsm3	0.311941	0.522547	0.342834	0.302872
A9JRA9;E7FAQ3	zgc:172053;si:ch211-125e6.5	0.158973	0.918201	-0.0566723	0.945692
A9JRB9	phospho2	-0.204615	0.521585	-0.000696507	0.998217
A9JRC4;F1RBC8	abcd1			-0.575023	0.0672403
A9JRC7;B7ZVT0;A8WGP3	ppp4cb;ppp4ca	-0.0469905	0.856976	0.173298	0.509494
A9JRE2	mri1	-0.183574	0.393982	0.456465	0.0585266
A9JRE6	dmgdh	0.341223	0.274775	0.240193	0.398182
Q5XJ49;F1QDV2;A9JRE7	zgc:103681	-1.18402	0.11889
B8A5E2;A9JRF1;A4IG70;B8A5E3	rufy2	-1.38736	0.0932245
A9JRF2	zgc:172253			-1.45277	0.00554829
A9JRF7	si:ch211-93f2.1	-0.874598	0.00580669	-1.10686	0.00387201
A9JRG4;A0A0G2KCY3	LOC563316	0.0617831	0.756188	0.121497	0.476619
A9JRG9;A0A0R4IUQ8	afg3l2	0.549277	0.060927	-0.0416803	0.862424
A9JRH7;B8JJQ4	si:dkey-275b16.2	0.0536439	0.87715	-0.986045	0.0141138
Q4ZJI3;Q4KMJ7;A9JRM7	mipb	-0.0951996	0.753442	-0.563901	0.0677308
A9JRP8;Q6IQ91;F8W4F0	zgc:86896	0.433437	0.106618	-0.330264	0.157783
A9JRS5;Q6TNP8	vps26a	0.281028	0.225593	0.135419	0.515605
A9JRS6;Q9PV92	krt4	0.318726	0.208545	-0.155582	0.491501
Q6TLF9;A9JRS9;Q7ZTW0;F1R2B3	ap3m1	0.229663	0.55334
A9JRT0	aprt	-0.491003	0.0553367	-0.592108	0.025283
Q7ZUR2;Q7ZUK1;Q6PBX6;A9JRT4	ube2d3;ube2d2	0.150685	0.579262	-0.299066	0.240205
A9JRU2	pdp1	-0.0785341	0.88296	0.237563	0.664638
F1QNI2;A9JRV6;Q568M3;E9QBM9	crlf3	0.704899	0.0910523
A9JRX1;F6NZL0	and2	0.338491	0.179939	0.0976321	0.665746
A9JRY8	rac3b	0.315317	0.261659	0.164575	0.595082
A9JRZ0	smurf2	-0.222221	0.473433	0.0813385	0.879042
Q8AW55;A9JRZ4;F1R1W1	strn3	0.242075	0.469735	0.137263	0.665746
A9JRZ5;F1R8A2;F1QP59	plekha5	-0.815321	0.340622	-0.180554	0.740894
F1QZX2;A9JSU9	ca4a	0.495568	0.0760812	0.255918	0.253641
A9JSV4	tbc1d13			-0.050081	0.864716
F1QH80;A9JSW0;Q66IC2	fkbp2	-0.306489	0.193144	-0.0850911	0.690139
Q08BX9;A9JSY8	zgc:153993	0.826796	0.0721668	0.639845	0.170923
A9JSZ7;F8W298;E7FF11;F8W3S9	zgc:174259;si:ch211-186e20.2	-1.07347	0.0993982	-1.29754	0.0156903
E7FGG7;A9JT00;Q501S0;F1R1L9;E7EZV6;X1WHH7	sun1	-0.110292	0.727941	0.536991	0.0870996
Q561T4;F1Q6S1;A9JT03	npepl1	-0.0290753	0.894881	-0.190128	0.298463
A9JT06;B8A6A1;D7REL4;Q568Q8	eif4e1c	0.640087	0.01663	0.0555211	0.748583
Q6AXK2;A9JT16	pfdn5	0.00986026	0.970549	-0.312866	0.204871
Q6DBZ3;B7ZVK1;A9JT21	ctps1b			-0.106406	0.785913
A9JT29;Q6IQ97	rbm4.1	0.0454145	0.857344	0.130277	0.529065
A9JT40;Q6P120	evlb	0.0601975	0.910052
A9JT49;Q7SXT5;A0A0G2KZA4	pepd	-0.310777	0.162681	-0.729067	0.0151677
A9JT52	acadvl	-0.840693	0.0836476	1.41355	0.0474574
Q7T332;F1QIB4;A9JT54	snx15			0.42524	0.381727
A9JT55;Q6DRJ1;Q7T363;A0A0G2KUL6;A7YYI0	spint1a	0.27455	0.218669	0.293463	0.164643
Q499A9;B8JK22;A9JT73	acsl1a	0.242772	0.651948	-0.0862622	0.869035
F8W5H2;A9JT76;Q6JWV8	popdc2			0.773857	0.18127
Q5XJS3;A9JT93	scp2b	-0.4108	0.113034	-0.547678	0.0442101
A9JT96;Q68EJ9;F1QV13	gga1	-0.151056	0.601765	-0.56158	0.0698068
A9JTA8;E9QDW5	rangap1b	0.861407	0.153342	-0.842992	0.0424232
Q7ZTY1;A9JTB4;Q6P033;Q567L9;A0A0R4I9K9;F1R147	pla2g12b	-0.769139	0.0590206	-1.40943	0.0410976
Q8AYE2;B0V3R7;A9JTB6;A7YQ79	serpind1			-0.695667	0.227507
A9JTC4;Q803S3	memo1	0.0704212	0.782743	0.517982	0.0518014
A9JTC8;B8JL39	gnai3	0.453282	0.4521	0.667778	0.402932
Q6P001;A9JTF0	dhrs13l1	-0.594731	0.13067	-0.405505	0.234555
A9JTF6	znf576.2	-0.537639	0.116653	-0.0362934	0.906878
A9JTG1;E7F116	muc13b			-0.829245	0.091193
A9JTG2;F1R1F1	col9a3	-0.579638	0.08618	-0.258287	0.337402
A9JTH8;I3QIA3;I3QIA4;A0A0G2KK61;F1QRC9	oxr1a	-0.405603	0.259582	-0.308399	0.343226
A9LDD9;A0A0R4IBM1;A0A0R4IJD3	shmt2	0.512034	0.0717402	0.546307	0.0478725
Q08CT0;F1R4W7;A9UL18	zmynd11	0.80927	0.0754005
A9YD19;Q66I21	aldh8a1	-0.70049	0.0147498	-0.709941	0.011951
B0BLV5	cald1a	-0.538197	0.0323598	-0.703746	0.0117355
B0BLX4	zgc:175088	0.209647	0.425746	0.404743	0.129281
B0BLY0	exoc5	0.367975	0.518828	-0.334326	0.527325
B0F6R3;B0CLV6;Q1JPT9	cadm3	-0.304811	0.172201	-0.0677409	0.737196
B0CLW6;F1R7U2	pvrl2l	0.230529	0.796951	0.536804	0.629602
F1Q881;B0CLZ4	chadlb	-0.17554	0.602107	0.302903	0.323013
B0CM02;Q8UUR9;I6Z1P1;B0V0E4;B0V0E5	appb	-0.283469	0.577187	-0.218079	0.639002
B0CM15;Q9I9E7;Q7ZZT1;I6ZM20;Q90W28;Q6NUZ1;Q8UUI8;Q8UUS0;A0A0R4IZ16;A0A0R4IN41	appa			-0.791568	0.175373
X1WG99;F1RCV6;B0EXK3	vps39	-0.519568	0.274775	-0.0796097	0.788999
X1WGT9;F1QG98;B0F6Q8;X1WI08;F1RDQ0;F1QZ51;B0F6Q9;F1R5L1;B0F6R0	cadm1a	-0.351825	0.183478	0.310911	0.201372
B0JYH6;F1RC82;F1QCX3	pvrl1b	0.209766	0.440398	-0.175391	0.490147
F1QYS7;B0JZJ9;Q5BLJ0	acss1	0.146756	0.644838	0.335787	0.254036
Q503Q9;B7ZUV2;B0JZK4;F1R5C2;F1R961;Q7T175	acot9.1	0.0404925	0.921609	0.362585	0.300185
B0JZL7	enpp1	0.440224	0.0785144	0.26151	0.200851
B0JZL8;Q502P2;F1QU32;F1QT65;A0A0G2KIM0	homer2	0.139233	0.512672	-0.0930833	0.642226
B0JZL9;Q6DG60	ube2z	-0.576586	0.175203	-0.4939	0.205069
Q7ZV19;B7ZVH2;B0JZM2;Q6P3I3	stard14	0.404854	0.485466	0.176073	0.694704
Q803P7;F1QZB0;B0JZM5	crip2	0.293369	0.447023	-0.466256	0.211669
F1QMR6;B0JZN2	nckipsd			-0.260877	0.385928
Q6DGU4;B0R023;Q7SXD9;F1QMF9	nedd8l;nedd8			-0.405518	0.108045
B0R026;Q503E3	prmt5	0.55908	0.0562061	-0.172187	0.42825
Q9DEU1;B0R068	atp1a1b	-0.0913191	0.718167	0.0548781	0.815453
Q6P0V9;B0R0B1	cbwd	0.34432	0.131639	-0.783116	0.0239776
B0R0B3	pgm5	-0.53837	0.241541	-0.462406	0.192481
Q7ZW06;B0R0D7	coro1ca	-0.0072192	0.978125	-0.225462	0.349499
Q5XJC3;B0R0F7	cmlc1	-0.553708	0.324805	-0.529104	0.122047
B0R0J9	CH211-233G21.3-001	0.277	0.395988	0.435609	0.172988
B0R0L1;B0R0L2;F1R692	CH211-152B13.1-001;CH211-152B13.1-002;si:ch211-149e23.3			-0.470068	0.137281
G1K2V6;B0R0T1	vwa8;si:dkey-18l1.1	0.267668	0.222922	0.596475	0.0275707
B0R0V3;Q90X38;E7EY19	gpkow	-0.482393	0.129497	-0.883609	0.0214162
Q6PC35;B0R0V8;Q8JHG2	atp6v1h	0.00622561	0.98011	0.172585	0.461563
B0R0X6;Q6DHD0;Q5CZR3;B8JKI8	kat5a;kat5b	-0.658539	0.260373
B0R0Z7;Q6AXI5;B0R0Z8;A0A0R4IFT4;R4GDY1	picalmb	-0.111278	0.881138	0.503734	0.285192
B0R137;Q6PH37	sult1st1	0.536123	0.0518343	0.119272	0.561876
B0R138;Q6DHG7;A0A0R4INC6;Q7T2V2	sult1st2;sult1st3	0.215773	0.363467	-0.757833	0.0192326
Q7ZTZ7;B0R159	bckdk	0.715846	0.133725	0.0421547	0.902139
Q6JWU7;B3DH83;B0R171	copb2	0.0366233	0.874906	-0.404579	0.0702931
B3DGH3;B0R194;Q6DRD3;A8E5F4;B0R195	polb	-0.108682	0.63751	0.125763	0.549987
B0R197	vdac3	0.0815576	0.862244	-0.428567	0.288149
B0R198	vdac3			0.506365	0.169247
B0R1C4	fap	0.0980207	0.760725	0.110876	0.695687
B0R1D0;A8E565;Q7SXX0	psmc4	0.175187	0.369739	-0.117513	0.51693
Q6GMM2;B0R1E9	mgst1.2	0.118181	0.797201	0.411364	0.29875
E9QCM0;B0S4T9;B0S4T8	espn			-0.78342	0.178048
B0S4Z5;Q7ZUX6	dohh	1.04025	0.141751	-0.528822	0.299548
F6NVQ2;B0S516	arpc5lb	0.035175	0.890747	0.0828667	0.698607
B0S522;F1QI07	rbm45	0.325173	0.561815	-0.00420952	0.992767
B0S533	lig1	-0.756427	0.146568	-1.14371	0.0150967
B0S5A9;A1IH01	golga1			-0.292354	0.679024
B0S5B9;Q6ZM74	sypa	-0.013955	0.958388	0.724293	0.0237304
B0S5C4;F1Q8S3	acsl3b	0.369989	0.261524	-0.337313	0.266918
B0S5C5;Q7ZVG1	acaa2	-0.199615	0.297587	-0.277235	0.140895
B0S5D9;Q7ZUF5;A7YYI3	tm9sf2	-0.256285	0.30208	-0.515911	0.0595454
B0S5H1;F1R2R5;B0S5H3;Q6DGK0	atp2b3a	-0.561258	0.0353957	0.072115	0.703824
B0S5H4;F1R6H7	ugt5e1			0.59629	0.259502
B0S5I1	DKEY-75L1.6-001	-0.69844	0.245038	0.209331	0.63664
B0S5I6;Q7SZC5	ndc1			0.175088	0.580026
B0S5J3;E9QCG7	u2surp	0.0110265	0.969968	-0.579005	0.0424214
B0S5J6;Q502M7;B0S5J7	asph	0.0559422	0.874906	-0.52325	0.0717842
Q6DRP0;B0S5L8;F1Q712	mcm3ap	0.94509	0.15972
Q58EC1;B0S5M0;B0S5M1	snx4	-0.402023	0.226585	0.320906	0.372722
B0S5M3	osbpl11			-0.39867	0.40714
B0S5N7;Q08CI5	blvra	0.40721	0.240017	0.127165	0.690412
F1QYN9;Q6DBZ2;B0S5Q3;B0S5Q2	sdhc	1.0826	0.0215106	1.08102	0.0179433
B0S5Q5	atp1a2a	-0.0703245	0.783077	0.176621	0.417
B0S5S9;Q4V8X4	acbd6	0.292716	0.370882	-0.0432811	0.869566
Q501U1;B0S5V5	ctdsp1			0.260138	0.66582
B0S602;F1RBP8;O93406	fn1a	-0.284992	0.574515
B0S603;Q0P446;A7MC91	csnk1g2b	0.723706	0.230153	-0.621773	0.245173
B0S620;F1Q5L0;Q0D278	nrbp2a	0.11785	0.856677	0.45786	0.552851
B0S621;Q5PR28	bfsp2	-0.690488	0.0218422	-0.866937	0.00907957
Q00P33;B0S641	pofut2	-0.161035	0.700017	-0.600589	0.35714
B0S642	hibch	-0.0525678	0.865533	-0.183026	0.470987
B0S672;Q5SPP5	ccl33.2;efr3b			0.19843	0.574576
Q7ZVB6;Q6P0S9;B0S687	pola2	1.48895	0.0855947
B0S6A9;Q6PFM8	wdr3	-0.122936	0.729337	-0.483981	0.098761
B0S6B9	nrd1a	-0.126359	0.614275	-0.324307	0.175712
B0S6C5	retsatl	-0.827636	0.191191
B0S6G0;F1R9E0;A5PLD2	slc38a3a	0.606153	0.171291	-0.168703	0.428394
B0S6H4	plp2	0.759959	0.0564419	0.734414	0.047447
Q6DGP1;B0S6H7;F1RDG3;Q4JQP7;B0S6H6;A4FVL5;A0A0R4IQZ0	sypb	0.329593	0.20764	0.415479	0.108045
B0S6J3	srgap2	-0.0384155	0.91829	-0.475341	0.235495
Q0P3Z3;B0S6K4	mrps14			0.983698	0.0255916
B0S6K6	tnw	-0.102781	0.852027	-0.189221	0.680405
B0S6M2	ipo11	-0.720075	0.0156535	-0.388569	0.0723151
Q6IQI4;B0S6N4	crygm2d6	-0.268606	0.542874	0.513599	0.153948
B0S6P0	crygm2d9	-0.130525	0.689793	0.99907	0.0193221
B0S6R1	nckap1	-0.120872	0.522547	-0.110122	0.529396
B0S6R1-2	nckap1	-1.40177	0.09191
B0S6V7;B0S6V6;Q68EJ7;A4QN75	pik3r1			0.0755649	0.899179
B0S6Z1	dhx9	-0.360272	0.229038	0.246411	0.358536
B0S6Z2;F1QX32	rasal2	0.327898	0.453404
B0S708;Q1LVL3	aars	0.586137	0.0393864	0.061535	0.769687
B0S730	slc25a6	-0.437841	0.0598261	0.183471	0.30066
Q7SXW8;B0S731	asmtl	0.582103	0.387671	-0.981942	0.155958
B0S737	inpp4aa	0.00331194	0.992871	0.935785	0.0631508
Q7ZZ60;B0S745	fkbp7	-0.0128378	0.984721	-0.242499	0.712902
B7ZVR0;B0S751;Q7ZUC7;A7E2Q4	ptgesl;ptges2	0.199694	0.338769	-0.201706	0.3021
B0S754	snrnp200	-0.188733	0.343016	0.153233	0.405381
B0S758	ttna	0.577785	0.30208
B0S766	zmym2	0.0714945	0.886895
B0S768;E7FG83	mphosph8	0.0155152	0.981856	-0.379127	0.562343
B0S771;F1QMD3;Q501U3	arhgef7a	-0.599051	0.289577	-0.0913189	0.797639
Q5U3V8;B0S774;E7FGI5	gorasp1	-0.463301	0.381872	0.477209	0.336103
B0S784;Q5BL25	zgc:101744	0.0606561	0.873823	-0.472233	0.155349
B0S786;F1RDU2	glsb	-0.31712	0.416347	0.092761	0.809921
B0S7C2;Q7SY36;B0S7C3;B0S7C1	ubtfl	0.413495	0.677006	0.168884	0.825876
B0S7E1	brd7	-0.330273	0.305008	-0.483639	0.140895
B2GSF4;B0S7H9;Q502B0	mrpl41	0.215639	0.48173	0.636588	0.0620919
B0S7J7	nrip2	-0.703761	0.0980714	-0.505437	0.361303
Q6PD85;B0S7L0	dus1l			-1.17898	0.0963544
B0S7W4;Q7ZVB2;A0A0R4IJU2;B0S7W5	aldh9a1a.1;aldh9a1a;aldh9a1a.2	-0.183213	0.333247	-0.672447	0.0141138
Q6DGK7;B0S7W6;A7MCH3	spryd4	-0.0841459	0.843697	-0.00575724	0.987375
Q2PBM9;B0S8G3;Q2PBM7;B0S8G4;Q2PBM8;B0S8G5;Q8AWC6;Q4TZW4	col18a1	0.0310644	0.877489	0.320456	0.0875821
Q6TGZ9;B0S8L0	nfu1	-0.46895	0.527233	0.112753	0.783599
Q06RG6;F1Q9H9;B0UX67;A1IMA9	mtor	-0.0750937	0.899971	-0.27037	0.586549
B0UXI4	syn1	-0.124922	0.590801	0.380641	0.10637
B0UXK7;Q5XJA8	map2	-0.273965	0.588831	0.506559	0.313537
Q802Y2;B0UXL2;A8KB14;F6NIA7;A8E575	idh1	-0.516755	0.0398749	-0.823642	0.00796798
B0UXN0	qsox1	-0.358464	0.203491	0.00154744	0.995804
Q6P6Y3;B0UXS0	hmox1a	0.74042	0.0904613
Q6PH56;B0UXS6;B0UXR9;B7ZV46;B0S610;A8WFS0;Q9IAC1;Q8UUJ8;A8E562;A0A0R4IJ78;F1QGH3	hsp70.3;mcm5;hsp70.2;hsp70l;zgc:174006	0.0239208	0.961922	-0.00700263	0.987375
B0UXV4;E9QDV5	ggt5a	0.668559	0.255138
B0UXW0;F1QIQ0	pip4k2ab	0.552917	0.261786	-0.431816	0.33442
Q7ZUK8;B0UXY9;Q8JGN2;F1R212	faf1	0.127523	0.670385	0.127917	0.640825
Q1MSY2;F1QTV5;B0UY57	rif1	-0.610441	0.110804	-0.285283	0.365537
B0UY61	neb	-0.220795	0.362137	-0.491842	0.0650752
B0UY86	crygm2d11	-0.733538	0.0211689	0.709614	0.0332657
Q102R8;B0UY92	slc2a2			-1.19063	0.0263328
B0UYB4	si:dkey-91i10.3	-1.14719	0.0717402	-0.91943	0.0448156
Q8JFW8;B0UYD3;F1Q5Y0	slc35a2;si:dkey-83k24.4	0.681723	0.149849
B0UYD6;Q6DRJ2;F1R5Q4;B0UYD5;Q7ZWG7	qars	0.490455	0.0903064	-0.0201988	0.938999
B0UYE9	gripap1	-0.404968	0.449472	-0.232	0.647832
B0UYH2;Q7SXY6	eif2d	0.647843	0.2642
Q5U3W2;B0UYH7	glmna	0.841811	0.153719	-0.700417	0.0596667
F4ZGF2;B0UYJ6	comta	-0.383727	0.244855	-0.525498	0.110041
B0UYL5	dhrs12			-0.685569	0.0752014
B0UYN4;A4IGF7	zgc:162944	0.16201	0.439289	0.294234	0.157311
B0UYP0	si:dkey-57a22.15	0.391734	0.335443	0.452516	0.0868908
B0UYQ8	si:dkey-67c22.2	-0.291714	0.307446	-0.589298	0.106518
B0UYS0	krt15	0.386669	0.162679	-0.787957	0.0222065
B0V0U3;Q6PHI9	rab4a			-0.216597	0.6136
B0V0U4	galnt2	0.0929227	0.873823	-0.460396	0.336227
B0V0U7;F1Q5K6	abcb10			0.330425	0.481626
Q566T5;B0V0W5;B0V0W6	prmt3	-0.315582	0.30208	-0.109628	0.633535
B0V0X1;Q6NWC8;F1R007;A0A0R4IGR9	pccb	-0.0566642	0.78196	-0.0434061	0.813727
F1QNA7;B0V0X2	stag1a	-0.120568	0.691104	0.537953	0.272249
Q6PGZ2;B0V0Y4	palm1b	0.386697	0.151697	0.0876886	0.712864
Q7ZVS2;B0V0Y6	exoc3	-1.11455	0.0430811	-0.552692	0.047447
X1WH55;B0V137;X1WHL7	slc12a7a	0.126231	0.811374
H9MZH5;B0V153	mthfr			-1.43987	0.0710339
Q6TLD7;B0V156;Q7ZVQ9;F1R6Z6	ppih	-0.0341512	0.921609	-0.0748517	0.808925
Q6DGY0;B0V190	crygm2d15	-0.236253	0.497831	0.245022	0.449426
Q6IQK6;B0V191	crygm2d18	-0.457501	0.127219	0.541174	0.0684733
Q803P3;B0V199;B0V198;F1QWS6	hacd2	-0.474658	0.380311	-0.818845	0.0458779
Q568S6;B0V1F9	ca8	0.581367	0.300349
Q6IQ56;B0V1I0	snrpd3	-0.096546	0.768217	0.473389	0.122973
Q7T395;B0V1I3	upb1	-1.08044	0.00555093	-0.735292	0.0151677
B0V1I6;Q0P3Y4;B0V1I8;B0V1I7;A0A0R4IDF0	hnrnpa3	-0.157258	0.401729	0.733741	0.0105395
Q90ZY5;B0V1J5;Q803E2	chek2	-0.970146	0.154416
B0V1J9;Q7SXG6	zgc:66350			-1.31069	0.0813753
B0V1K1;Q0P3U2	aimp1	-0.367939	0.126348	-0.497394	0.0480816
B0V1K4	zgc:136930	0.731428	0.0176657	-1.29397	0.00387201
B0V1K6	prpf4ba			-0.702318	0.0734185
Q08BR3;B0V1L8	dpp9	-0.0662343	0.775272	-0.355091	0.107537
B0V210;Q6WN41	vangl1	-0.565356	0.297587	-0.212344	0.808925
B0V225;B0V224;Q6P007;B0V226	dcun1d2a			-0.919001	0.140198
B0V234;Q5XJB1;B8K1V5	fhl2b	-1.06968	0.0301582	0.83167	0.0417952
F1RBK4;B0V2S9;A1L266	ctnnd2b	-0.331043	0.775393	-0.088973	0.886284
F1Q6M8;B0V2U7;Q6DC37	hnmt	-0.176966	0.598834	-0.199574	0.514774
B0V2V4;Q5CZV0	tmem182a;tmem182	0.577957	0.0362606	0.843279	0.00928327
B0V332;Q7ZUG9	tra2b	-0.909796	0.0724883
B0V334;Q9I9B5;A4UU10;B0V336;A0A0R4IB75;Q8UWE1	pbx3b;pbx3a	-0.0283943	0.905121	-0.121425	0.539035
B0V351	pole	0.587068	0.296761
B0V356;E7FAU5	tox;tox3	-0.688989	0.1173	-0.51614	0.0534452
B0V3R4	slc6a6a			0.537635	0.293
Q592E5;B0V3S8;Q32PS6;F1QRQ0;E7EZM9;B0V3S9;A0A0R4IAQ5	myef2	-0.0986409	0.614247	0.316997	0.107537
Q642H0;B0VEQ2	tspan7b	0.402558	0.113105	-0.0653408	0.766639
B1H1H0;Q5SP67	wdr26b;wdr26	-0.0902589	0.760815	-0.216076	0.39772
B1H1J4;A0A0R4IS93	ddx21	0.419743	0.216603	-1.01487	0.0146714
F1QYP6;B1H1J5	LOC792966;zmp:0000001085			-0.453432	0.0722534
B1H1J6;F8W3R8	dpys	-0.944261	0.0338623	-0.734833	0.0513275
F1QB45;B1H1J7	camk1da			0.322438	0.252439
B1H1L4	tcf3b	-0.174937	0.737809
B1H1M2	aqr	-0.180817	0.302606	-0.0705216	0.666302
B1H1M3	prosc	0.68586	0.0447516	-0.11213	0.657227
B1NAT5;F6PEW1;Q1XHK0;Q1L691;Q501U9	nr3c1			-0.113066	0.770392
B1PS59;F1QS48;B1PS58;F1QED2;B3DHM7	zmp:0000000768;smad4	0.474173	0.42515	0.418184	0.448911
B1WB51	hypk	0.166027	0.701688	-0.41849	0.281452
B1WB98	stk26	0.808028	0.0382245	-0.338679	0.140699
F1QU23;B2B9A8;Q567I0;A0A0R4IU52	unc45a	-0.562839	0.22209	-0.568179	0.310565
Q0P4A5;B2CQD3	npm2b	0.130106	0.590494	0.651289	0.0302062
B2CZC0;X1WCG5	atp2b3b	-0.232972	0.430714	0.276656	0.318644
B3DJB0;B2CZC2	slc8a1b	-0.293916	0.650183	-0.0451436	0.901268
Q1LVA9;B2CZC4	slc8a2b	-0.392194	0.250191	0.152165	0.611628
B2GNQ7;Q6DGM3;A0A0R4IFR6	mrpl15	0.081162	0.862977	0.585516	0.235677
B2GNR2;Q6GML7;F1QFM1	tatdn1	0.18969	0.585733	0.83625	0.0288234
B2GNS3;Q5U3S7	nosip	-0.279465	0.656532	-0.293384	0.527693
B2GNS7;Q0P4A6;F1Q8E9;E9QEW3;E9QH23;E9QHM1;E9QG83;E9QFZ3;E9QIE4;E9QHA6;E9QG69	tssc4	-0.0080007	0.9884	0.0519374	0.934372
B2GNT1;Q803F6	rpsa	0.259989	0.225019	-0.380135	0.0831582
B2GNT8;Q5BKW9;A0A0R4IA75	asrgl1	0.481861	0.287785	0.238643	0.396869
B2GNT9;Q6AZB3;G8JL18	ciapin1	-0.0989744	0.676701	0.0189242	0.937622
B2GNU1;Q6DG32;A0A0R4IYK0	slc25a36a			-0.403787	0.227507
B2GNU2;Q6PFL0	med27	-0.775306	0.209988
B2GP19;Q66HT8	adprhl2	0.916961	0.0597702	0.387379	0.348373
B2GP29;Q503W7	atad1b	-0.499324	0.0714739	-0.471246	0.103775
B2GP30;Q8JH70	aldocb	-0.0823554	0.73599	0.0546375	0.807227
B2GP54;Q7ZUQ3	stk3	0.12206	0.558847	-0.415569	0.0671902
B2GP62;Q7ZV82	rpl27	0.348503	0.13758	-0.13102	0.511863
B2GPH2;Q6P3L6;A0A0R4IY88	hsd17b12a	-0.0164459	0.965837	-0.261577	0.512378
B2GPM7;Q9DGE2	mapk14a	-0.435888	0.249287	-0.254105	0.456854
B2GPR4;Q566T0	eed	-0.372413	0.327955
B2GPT2	eif3m	0.0693343	0.799176	-0.48608	0.0729644
B2GPU0;Q7T385	atp6v1c1a	-0.0290313	0.92607	0.243639	0.353975
B2GPU7;Q7ZW38;A3KPM5	sephs1	0.0202357	0.93204	0.42064	0.0686494
B2GQ13;Q7ZVF3;A0A0R4ITN5;A0A0R4IYI4;G8JL21;Q6TNQ9	sdha	0.323726	0.129497	0.623641	0.0191799
B2GQ15;Q5U3U3	cpt2	-0.266431	0.302178	-0.110225	0.647832
B2GQ43;Q6GMI7	enoph1	0.0158446	0.953408	0.101314	0.658077
B2GQ47;Q5XIY2	tmem56b	0.9689	0.154666
B2GQ67;Q6P0I8	exosc6			0.230192	0.56727
B2GQ93;Q5U3F8	haao	-0.673399	0.243077	-0.497623	0.251758
B2GQ99;Q502L2	pgam5	-0.88948	0.108602	-0.0582409	0.836453
B2GQB4;Q503Y7	pin4	-0.116449	0.823386	-0.0695063	0.883132
B2GQF5;Q6DGA6-2;Q6DGA6	allc			-0.137397	0.76986
B2GQJ0	zgc:101723	-0.126312	0.637061	-0.264571	0.281452
B2GQM6;Q7ZV22	mtap	0.215274	0.333976	0.210056	0.311049
B2GQP7;Q6GQM0	zgc:91968;mreg	0.162715	0.756188	-0.239587	0.605951
B2GQS8;Q7T394	pafah1b1a	0.294113	0.292771	-0.0183425	0.947888
B2GQV3;Q7ZW41	polr2gl;polr2g	0.12497	0.861862	-0.73214	0.160213
B2GQW3;Q6PI52	calm3a;calm1a	-0.0704748	0.800351	-0.157712	0.50796
B2GQZ0;Q6DBT3	txndc17	0.374765	0.499609	-0.126405	0.813727
B2GQZ3;Q9I8L5	fabp10a	-1.39595	0.00406961	-1.21763	0.00423432
B2GQZ5;Q58ED9	naa20	0.588055	0.296017	1.41412	0.0728674
I3ITJ1;B2GR20;Q503P2	nip7			0.298327	0.633214
B2GR26;Q1MTE5	arl3	-0.0621353	0.815794	-0.237594	0.298313
B2GR90;Q2L6K8;A0A1D5NSR1	cnpy4	0.49229	0.56077	-0.576769	0.599918
F1R9G6;B2GR99;Q7ZVC4	chmp4ba;chmp4b	-0.408398	0.300929	-0.361795	0.31937
B2GRC5;Q7ZV80	smndc1	0.140295	0.766286	-0.287985	0.47515
B2GRF1;Q7ZUV1	plekhf2	0.4899	0.212358
B2GRH9;O73872	sod1	-0.380334	0.133725	-0.167126	0.434845
B2GRI2;Q5M9P8;Q5M9P8-2	arl6	-0.142988	0.744378	-0.742325	0.0337162
Q1LV08;B2GRL6;Q7ZU29	nup93;dye	0.0845619	0.774551	-0.0197354	0.944344
Q7ZW18;B2GRT2;A9C3Q5;A9C3Q4	atp2a2a	-0.474136	0.111766	-0.121093	0.629602
B2GRW6;Q6DGK2;E9QGA6	ldhbb	-0.546214	0.25788	-0.0359218	0.926259
B2GRZ4;Q7ZUW2	hyou1	-0.703139	0.293945	-0.331117	0.593459
B2GS02;F1QEZ3;Q5U3I2;A0A0R4IY73;Q5U3I2-2	slc7a6os	0.731762	0.22691
B8JLK7;B2GS10;Q803J8	zc3h15	0.250828	0.454118	-0.583911	0.0971115
Q6PBS3;Q5RL11;B2GS19;F1QI32	wars	0.522094	0.0631761	0.0821662	0.709424
Q802Z1;Q1LYB5;F1QX19;B2GS23	zmpste24	0.592328	0.0561981	-0.561494	0.0492816
B2GS36;Q7SXM7	prpf31	-0.410587	0.145957	0.226275	0.350234
B2GS52;Q1JPZ3	src			-0.285997	0.54009
B2GS81;Q08CN0;A0A0R4IMU2	trappc2	0.991828	0.0932245	-0.0419781	0.887693
B2GS95;Q7T3C6	cpsf5	-0.0580016	0.813638	0.105365	0.617605
B2GSA5;Q561X9;Z4YIQ5	bdh2	-0.552165	0.05755	-0.461146	0.0711315
B2GSB4;F1QTN7;Q7ZUP0;E9QB42	anp32a	-0.387687	0.106797	0.161488	0.412309
B2GSC5;Q4QRJ7	eif2a	0.391236	0.132703	-0.26326	0.242351
B2GSF5;Q6PI20	h3f3b.1;h3f3a	-0.369355	0.135263	-0.0450087	0.838883
B2GSG6;Q5U3V9	snf8	-0.828129	0.191128
B2GSG9;Q803P1;F1Q774	eif3jb	0.222461	0.419931	-0.390583	0.105051
B2GSH6;Q6DGJ3	timm13	-1.33035	0.00406961	-1.26097	0.00387201
B2GSH9;Q1LYB6	atpif1b	0.377231	0.0772042	0.227066	0.193738
Q9DDE5;B2GSI0;O73727	ins			-0.838646	0.0349079
B2GSI1;Q8JGS0	snrpc	0.317012	0.537939	0.120102	0.810061
B2GSN3;Q58EM4	armt1	-0.375664	0.462731	-0.113822	0.809839
B2GSP4;Q7ZVX6	uba3	-0.0998382	0.863042	0.402277	0.395999
F1QBE4;B2GSP6;Q803G5	samm50;samm50a	-0.385506	0.0912722	-0.244373	0.203058
B2GSR6;Q1JPX3	farsa	0.29541	0.342691	0.155718	0.593459
G1K2F4;B2GSS2;Q7ZU13	spns1	0.288441	0.697293
B2GSV7;Q7SZE5	sec23a	0.207155	0.400458	-0.309274	0.195251
Q90XA7;Q803R6;F1QEP5;B2GSY7	msh2			-0.575103	0.168749
Q7ZVF4;B2GT10	rars	0.775621	0.209902	0.945804	0.134281
Q803L5;B2GT33	stk38a	0.614011	0.114008	-0.239198	0.457597
B2GTW6;B2GT34;Q7ZVY5	cs	0.146077	0.494447	-0.0598578	0.775014
Q08CH0;F1RE14;B2GT35	ctsf			-0.880993	0.0892224
F1QM44;B2GT53;Q05AM4	faah2b	0.720629	0.114333	-0.909744	0.0166428
Q2Q445;Q08CU5;B8JI18;B2GT67	abcg2c			-0.477855	0.157343
Q0P4B8;F1QP17;B2GT74	mrps9	-1.21563	0.0801171	-0.378113	0.214258
B2GT94;Q68EI0	wdr18	0.196103	0.68588	0.369722	0.390584
[truncated: 4,342 more rows]
