# Supplementary material for: Loss of the Mia40a oxidoreductase leads to hepato-pancreatic insufficiency in zebrafish
Source: PLoS Genet. 2018 Nov 20;14(11):e1007743. doi: 10.1371/journal.pgen.1007743 (PMC6245507; doi:10.1371/journal.pgen.1007743)
Supplement: S7 Table — (XLSX) [file pgen.1007743.s015.xlsx]

## Sheet: S7 Table
Ensembl_gene_id	Gene_name	coef.zf5dpf_Mut/WT	fdr.zf5dpf_Mut/WT	coef.zf8dpf_Mut/WT	fdr.zf8dpf_Mut/WT
ENSDARG00000063895	mt-nd1	-1.10746	0.00387201	-1.11414	0.00406961
ENSDARG00000063905	mt-co1	-0.95059	0.0406185	-	-
ENSDARG00000063908	mt-co2	-0.798494	0.00874419	-0.79199	0.0106028
ENSDARG00000063917	mt-nd4	-	-	-1.13025	0.0143533
ENSDARG00000063921	mt-nd5	-0.811029	0.00776738	-0.924432	0.00593651
ENSDARG00000109037	dock1	-0.801122	0.173784	0.411266	0.395988
ENSDARG00000052553	lig3	-0.323037	0.248762	-0.524351	0.112616
ENSDARG00000079626	elf2b	-0.675304	0.150843	-	-
ENSDARG00000061638	dcakd	-0.589437	0.262726	-	-
ENSDARG00000023472	ctnnb2	0.37726	0.163732	0.648806	0.0966955
ENSDARG00000007901	crnkl1	-0.378889	0.140895	-0.540149	0.0773882
ENSDARG00000100136	dcp1a	-	-	-0.0592208	0.907296
ENSDARG00000101592	prp	0.16214	0.689933	-0.225407	0.607166
ENSDARG00000099185	chia.2	-0.97814	0.0292639	-0.694283	0.0892397
ENSDARG00000099186	slc1a5	0.3373	0.21724	0.349898	0.233474
ENSDARG00000038505	polr2h	-0.00584066	0.974489	-0.21593	0.270515
ENSDARG00000077777	tmsb4x	-0.363785	0.109644	0.0496202	0.842396
ENSDARG00000010764	flj13639	0.420964	0.385502	-0.168288	0.760385
ENSDARG00000045297	phb2a	0.722789	0.0109334	0.473536	0.0455966
ENSDARG00000103994	ppiab	0.1301	0.5227	-0.0445048	0.857374
ENSDARG00000039512	ap1m3	-	-	-0.875713	0.0673829
ENSDARG00000007955	iars	-0.0282879	0.911244	0.58572	0.0571633
ENSDARG00000055064	prdx5	0.203568	0.3539	0.497718	0.0760648
ENSDARG00000029692	rufy3	-0.232474	0.342297	-0.270007	0.310388
ENSDARG00000063646	lnpa	0.243669	0.598924	-0.0970586	0.796587
ENSDARG00000100252	capzb	-0.0764365	0.670327	0.12185	0.525778
ENSDARG00000104696	apooa	0.331525	0.24852	-	-
ENSDARG00000041332	tmem33	-0.167344	0.540238	-	-
ENSDARG00000102684	lrrc1	0.37555	0.431519	-0.681833	0.247987
ENSDARG00000020493	lgi1a	-0.0243388	0.940666	-1.22539	0.0841995
ENSDARG00000101915	pin1	0.0977631	0.586491	0.230302	0.241541
ENSDARG00000105286	ddx54	-0.40526	0.35452	-	-
ENSDARG00000105118	zgc:171566	-	-	-0.15715	0.768217
ENSDARG00000043357	tbl2	-0.162307	0.467792	-0.480348	0.0873999
ENSDARG00000015851	pnn	-0.210657	0.257538	0.0530477	0.804812
ENSDARG00000103537	ttll12	-0.476431	0.271074	0.285362	0.439681
ENSDARG00000011958	ctnnbl1	0.135618	0.648272	-0.47845	0.156178
ENSDARG00000098600	pithd1	0.362534	0.187364	-0.116852	0.692709
ENSDARG00000053326	gna11b	0.250418	0.248068	0.122704	0.598243
ENSDARG00000003846	mrpl21	0.747525	0.0836357	0.233001	0.465704
ENSDARG00000078139	appl2	-0.254701	0.286557	0.599373	0.0998098
ENSDARG00000103295	cyp3a65	-0.778808	0.0702931	-0.457734	0.257625
ENSDARG00000101680	arl1	-0.786791	0.030259	0.198716	0.487748
ENSDARG00000101089	gart	-0.159097	0.349908	0.772304	0.0101857
ENSDARG00000037012	slc3a2b	0.369293	0.127722	0.506007	0.0754005
ENSDARG00000076766	zgc:163061	-0.117764	0.664638	-0.236515	0.408305
ENSDARG00000104246	exosc3	0.753649	0.0444078	0.648352	0.215981
ENSDARG00000035054	pdcd10a	-0.30124	0.194574	0.641699	0.157333
ENSDARG00000099313	naga	-0.463048	0.0644827	-0.252582	0.273551
ENSDARG00000103002	nptna	-0.31973	0.3615	-0.090116	0.827049
ENSDARG00000067630	zgc:154075	0.359712	0.311019	1.16737	0.0561981
ENSDARG00000100482	pmt	-1.10274	0.00683475	1.40807	0.00710525
ENSDARG00000010844	kras	0.73166	0.0937649	-	-
ENSDARG00000098507	lyar	-	-	-0.0793214	0.930303
ENSDARG00000103234	ppie	-0.215653	0.331838	0.249265	0.393982
ENSDARG00000071469	znf618	0.843585	0.199489	-0.825505	0.138191
ENSDARG00000017891	tcp1	-0.586804	0.0164747	-0.152126	0.380674
ENSDARG00000043465	atp6v1b2	0.221797	0.356568	-0.0724151	0.797894
ENSDARG00000070043	dars	-0.327535	0.097406	0.494209	0.0430811
ENSDARG00000015502	adam10b	0.445436	0.220541	-0.786289	0.0907209
ENSDARG00000099199	itchb	-0.0580444	0.853006	0.0321709	0.910987
ENSDARG00000087386	pcp4b	-0.348716	0.142231	0.610976	0.16465
ENSDARG00000098481	zgc:110283	0.538292	0.190165	1.03839	0.0629905
ENSDARG00000103134	zgc:65873	0.190141	0.476324	-	-
ENSDARG00000073848	arhgef7b	-0.113382	0.810061	-	-
ENSDARG00000021984	ndufa2	-0.846816	0.00611492	-0.917461	0.00536517
ENSDARG00000054343	slc7a8b	-0.265028	0.593459	-0.0193019	0.971915
ENSDARG00000100977	golim4a	0.113318	0.909321	1.07228	0.298502
ENSDARG00000003860	cbx3a	-0.281066	0.147225	-0.27363	0.181598
ENSDARG00000087843	cntn1a	0.524904	0.0401265	0.105834	0.62775
ENSDARG00000062568	mrpl2	0.472998	0.0730952	-0.258571	0.37065
ENSDARG00000075768	sdhb	0.678974	0.0153281	0.421766	0.0714739
ENSDARG00000099390	lama2	0.230364	0.409711	-0.223701	0.455929
ENSDARG00000086842	dap1b	1.48346	0.00609232	-0.103691	0.756188
ENSDARG00000037009	banf1	-0.183026	0.534775	-0.295967	0.349433
ENSDARG00000103298	ephx5	-0.307582	0.466204	-0.123246	0.804812
ENSDARG00000029252	ssb	-0.287412	0.147494	-0.0161525	0.942597
ENSDARG00000079605	prmt5	-0.172187	0.42825	0.55908	0.0562061
ENSDARG00000067981	zgc:103697	-	-	0.653394	0.26182
ENSDARG00000019278	GNB4	0.528103	0.0395968	-0.305783	0.172824
ENSDARG00000015835	eif4e2rs1	-	-	0.174128	0.633443
ENSDARG00000024548	cryba4	0.0919738	0.743782	-0.286794	0.330611
ENSDARG00000019188	ube2l3a	-1.02394	0.119082	-	-
ENSDARG00000042010	pklr	-1.31432	0.00387201	-1.02159	0.0053475
ENSDARG00000075892	bag6	-0.176309	0.44818	-0.088512	0.742427
ENSDARG00000009170	ctr9	0.0585664	0.834804	-0.177742	0.537064
ENSDARG00000008623	cops3	0.153439	0.685555	0.15833	0.707098
ENSDARG00000099690	vaspa	0.586558	0.264736	0.820944	0.193447
ENSDARG00000104401	yme1l1b	-0.528133	0.155958	-	-
ENSDARG00000054746	uggt1	-0.370898	0.113117	0.0778842	0.753442
ENSDARG00000075331	golga4	-0.739136	0.0861723	-0.421665	0.305632
ENSDARG00000075015	soul5	1.09867	0.0110478	-1.13713	0.0447271
ENSDARG00000100510	actr3	-0.137982	0.582241	0.331198	0.230153
ENSDARG00000042708	tuba8l	-0.602886	0.0194298	0.356311	0.09802
ENSDARG00000038865	acox3	-1.15736	0.0125212	-0.623423	0.18171
ENSDARG00000099005	palm2	-0.191668	0.462826	0.50859	0.0750382
ENSDARG00000101482	hk2	0.0789177	0.920148	0.310574	0.700151
ENSDARG00000069056	ranbp3b	-0.0309079	0.924212	0.113948	0.73592
ENSDARG00000038315	pdxp	-0.236077	0.691492	-0.188345	0.613296
ENSDARG00000041299	zgc:110796	-0.0746761	0.877193	-	-
ENSDARG00000100954	wars	0.0821662	0.709424	0.522094	0.0631761
ENSDARG00000105018	lrrc20	-0.38606	0.315156	-0.136132	0.758862
ENSDARG00000008026	fam129bb	-0.0156741	0.95166	-0.162617	0.522432
ENSDARG00000100505	ddx52	-0.356169	0.453071	-	-
ENSDARG00000062592	myl10	0.0831856	0.669514	-0.0582208	0.796587
ENSDARG00000101325	oxr1a	-0.308399	0.343226	-0.405603	0.259582
ENSDARG00000086455	clpxa	-0.48778	0.0758407	0.120612	0.645463
ENSDARG00000045888	acat1	0.221302	0.251758	-0.410099	0.0845029
ENSDARG00000068176	uqcc1	0.363811	0.105638	0.244337	0.271315
ENSDARG00000039077	tyr	-0.53708	0.0373213	-0.538179	0.0448371
ENSDARG00000079914	stoml3a	-	-	0.979382	0.152851
ENSDARG00000075685	tlr7	-0.672221	0.376687	-1.60521	0.0903064
ENSDARG00000061372	cog7	-0.784371	0.177864	-	-
ENSDARG00000103523	nudt6	-0.533203	0.295947	-	-
ENSDARG00000075709	ndufb3	-1.12011	0.00387201	-1.10099	0.00452426
ENSDARG00000043012	napgb	-0.138872	0.448796	-0.479152	0.0531885
ENSDARG00000030408	rps26l	-0.207795	0.553927	-0.156524	0.690346
ENSDARG00000100374	txnrd1	-0.405328	0.075592	0.0271709	0.908541
ENSDARG00000099740	klc2	-0.384717	0.421762	-	-
ENSDARG00000043589	ca4a	0.255918	0.253641	0.495568	0.0760812
ENSDARG00000026024	mospd2	-0.779818	0.0585466	1.23946	0.0602462
ENSDARG00000102393	arl3l1	-0.276619	0.270105	-0.559231	0.0757585
ENSDARG00000079475	nckipsd	-0.260877	0.385928	-	-
ENSDARG00000038456	mrps35	0.257168	0.273076	0.436826	0.179123
ENSDARG00000032353	tiprl	0.646106	0.0400648	0.661375	0.145957
ENSDARG00000069287	imp3	-	-	-0.113902	0.836211
ENSDARG00000098079	rab3gap1	-0.13153	0.668669	0.203248	0.537139
ENSDARG00000043509	rpl11	-0.34294	0.163732	-0.295741	0.250433
ENSDARG00000059279	tfap2a	-0.000579902	0.998827	-0.59677	0.494208
ENSDARG00000045946	sec24d	-0.780407	0.0214162	-0.455886	0.111766
ENSDARG00000062915	polr3b	0.657073	0.0820461	-	-
ENSDARG00000059700	agmat	-0.76832	0.0200175	-0.895851	0.0149598
ENSDARG00000036613	tab1	-0.28013	0.457664	-0.259618	0.608657
ENSDARG00000040041	mcm4	-1.11384	0.00527964	-0.315512	0.170405
ENSDARG00000087402	TPM1	0.943136	0.0386078	-1.30801	0.0176311
ENSDARG00000090213	rheb	-0.486818	0.328119	-	-
ENSDARG00000101259	hgh1	-	-	-0.625315	0.113689
ENSDARG00000100709	agxt2	-0.0130101	0.960995	-0.748964	0.0360907
ENSDARG00000101793	mfn1b	-	-	0.104315	0.847458
ENSDARG00000102257	soul3	-0.207363	0.654118	0.576334	0.302265
ENSDARG00000076381	slc25a1b	-0.839498	0.00986833	-0.038403	0.873803
ENSDARG00000046106	rab10	-0.0958259	0.671124	-0.351919	0.165619
ENSDARG00000104647	surf4	-0.0579502	0.821925	-0.23171	0.376177
ENSDARG00000091367	prpf6	-0.137707	0.423025	-0.47654	0.0446776
ENSDARG00000008030	myl9b	0.336843	0.0975108	0.310488	0.143102
ENSDARG00000099111	zgc:175280	-1.12682	0.10362	-	-
ENSDARG00000045277	rdh12l	0.40163	0.404027	-	-
ENSDARG00000037172	ddrgk1	0.271627	0.56088	-	-
ENSDARG00000026764	ahsg1	-1.43478	0.0063855	-	-
ENSDARG00000101139	agpat2	0.153275	0.593459	0.0869882	0.857362
ENSDARG00000074919	CU929052.1	-1.09187	0.0045667	-0.770768	0.011746
ENSDARG00000014139	srp72	-0.561865	0.0353092	-0.127799	0.558326
ENSDARG00000089368	hopx	0.121868	0.805477	-	-
ENSDARG00000014717	dync1h1	-0.164868	0.325556	-0.165669	0.359828
ENSDARG00000013430	bhmt	-0.229079	0.186514	0.605327	0.0189724
ENSDARG00000099429	mrps15	-	-	-0.757621	0.216603
ENSDARG00000036846	anks4b	-1.00011	0.123902	-	-
ENSDARG00000098432	paf1	0.00162836	0.996065	-0.455656	0.169508
ENSDARG00000100060	exosc7	0.347908	0.283906	-0.611638	0.113488
ENSDARG00000062025	cpox	-0.592943	0.0168634	-0.466704	0.041898
ENSDARG00000045269	pts	0.879907	0.0130936	0.00791815	0.974558
ENSDARG00000098237	fbn2b	0.112762	0.526371	-0.487477	0.0448837
ENSDARG00000036005	pitpnb	-0.44442	0.219047	0.227725	0.550073
ENSDARG00000016775	aqr	-0.0705216	0.666302	-0.180817	0.302606
ENSDARG00000016337	lctlb	-	-	-0.923942	0.05755
ENSDARG00000043241	arrb1	0.769063	0.183076	-	-
ENSDARG00000108372	ctbp2l	0.0789851	0.790427	-0.202412	0.507181
ENSDARG00000053973	fetub	-0.803467	0.00851333	-0.652737	0.0187358
ENSDARG00000104118	antxr2a	-0.237058	0.504374	-0.830785	0.0685889
ENSDARG00000076724	pi4kaa	0.166444	0.682183	-0.511566	0.497107
ENSDARG00000059936	herc4	-0.0752052	0.789313	-	-
ENSDARG00000100264	thumpd1	0.715789	0.106971	0.670913	0.0963986
ENSDARG00000059775	slc32a1	0.221861	0.633214	0.284324	0.569311
ENSDARG00000090570	naa40	-0.522221	0.182601	0.0512125	0.908771
ENSDARG00000102167	ppox	-	-	0.95075	0.158291
ENSDARG00000073847	rbm15	0.371227	0.130709	-0.109085	0.664973
ENSDARG00000005791	rpl28	0.163811	0.82235	0.00991711	0.978302
ENSDARG00000040156	grm4	-1.14687	0.101044	-	-
ENSDARG00000104347	rtn4b	-0.454429	0.116732	0.311333	0.281915
ENSDARG00000036629	rps14	-0.538078	0.0478725	0.0264938	0.919489
ENSDARG00000009484	arf1	-0.243541	0.421724	-	-
ENSDARG00000099744	gap43	-0.820225	0.0301924	-0.732953	0.146889
ENSDARG00000016733	psat1	0.72822	0.0192326	0.980716	0.00972215
ENSDARG00000099663	cox5ab	-1.14362	0.0045667	-1.04386	0.00593651
ENSDARG00000030465	tmem263	-1.11561	0.0199165	0.217063	0.413357
ENSDARG00000024112	gmppaa	-0.109768	0.702575	0.20674	0.58377
ENSDARG00000077306	cutc	-0.0697821	0.894059	0.517644	0.416683
ENSDARG00000103198	mrps2	0.340167	0.408265	0.0103913	0.97326
ENSDARG00000037229	denr	-0.541997	0.0538478	-0.442399	0.161684
ENSDARG00000079636	fam177a1	-0.796418	0.0558425	-	-
ENSDARG00000027600	pdlim5b	-0.39436	0.228255	-0.266063	0.432941
ENSDARG00000104848	cdkal1	0.163948	0.817878	0.0443009	0.946635
ENSDARG00000088246	thoc1	-0.289134	0.216498	-0.438361	0.1094
ENSDARG00000025889	usp14	-0.226715	0.282	0.0375991	0.881731
ENSDARG00000088663	lman2lb	0.77334	0.0389158	0.590549	0.0935814
ENSDARG00000042742	stx6	-0.0968043	0.790427	-0.497666	0.224122
ENSDARG00000053152	pcmtd1	0.0941646	0.841667	-	-
ENSDARG00000102808	calr3b	-0.520482	0.342314	-0.327001	0.134984
ENSDARG00000003642	zfyve19	0.52847	0.299633	-	-
ENSDARG00000026376	aco1	-0.218595	0.25679	-0.452504	0.0651674
ENSDARG00000058419	gcn1	-0.645758	0.0139088	0.0316069	0.877022
ENSDARG00000103054	dnm2b	-0.172962	0.476262	0.112162	0.681248
ENSDARG00000069615	ckmt2a	-0.446757	0.0700612	-0.734743	0.0218422
ENSDARG00000101735	chn1	-	-	0.167186	0.646885
ENSDARG00000087421	serbp1b	-0.495143	0.0883406	-0.214398	0.432941
ENSDARG00000103521	capsla	-0.0368935	0.899431	-	-
ENSDARG00000098724	rgrb	-1.12202	0.00929285	-	-
ENSDARG00000076380	hnrnpa0l	-0.133246	0.46994	-0.155268	0.432277
ENSDARG00000104128	snx2	0.00794646	0.971607	-0.204077	0.362457
ENSDARG00000100854	ago4	0.0562137	0.754678	0.041987	0.842023
ENSDARG00000076464	lamtor1	0.151727	0.673066	0.8618	0.0629905
ENSDARG00000104818	si:ch211-93f2.1	-1.10686	0.00387201	-0.874598	0.00580669
ENSDARG00000091563	snw1	-0.38099	0.077339	-0.280731	0.184136
ENSDARG00000100254	zgc:85789	0.128391	0.666701	0.185045	0.564245
ENSDARG00000100664	wdr1	0.0393311	0.839389	0.330994	0.129526
ENSDARG00000090219	wdr45	-0.0951062	0.745215	-0.0156613	0.977013
ENSDARG00000059367	mfap2	0.16927	0.609767	-0.298863	0.395988
ENSDARG00000006300	psmd9	-1.08958	0.19991	-1.4687	0.193447
ENSDARG00000056767	itgb3a	-0.0243378	0.961607	0.603205	0.253564
ENSDARG00000053963	npm2b	0.651289	0.0302062	0.130106	0.590494
ENSDARG00000034916	hat1	-0.616997	0.0201493	-0.302037	0.153342
ENSDARG00000045979	zgc:153704	-1.14657	0.00776738	-0.154458	0.565402
ENSDARG00000023713	aqp1a.1	0.0782431	0.789313	0.555614	0.30616
ENSDARG00000079302	and2	0.0976321	0.665746	0.338491	0.179939
ENSDARG00000101481	rbp5	-1.0991	0.137281	-0.412609	0.583638
ENSDARG00000053990	hmgb2b	-0.483798	0.0515219	-0.27557	0.224122
ENSDARG00000038585	eif4e2	-0.20466	0.658077	-	-
ENSDARG00000021789	myoc	0.617727	0.0358884	0.39525	0.181407
ENSDARG00000102249	PEPD	-0.729067	0.0151677	-0.310777	0.162681
ENSDARG00000103670	cmc1	-1.22085	0.0913366	-	-
ENSDARG00000059349	homer2	-0.0930833	0.642226	0.139233	0.512672
ENSDARG00000060618	ipo13	-0.575607	0.270105	0.513739	0.342504
ENSDARG00000071424	ap3d1	-0.280111	0.332347	0.203992	0.512772
ENSDARG00000004161	ik	-0.177859	0.453977	-0.251855	0.328233
ENSDARG00000019487	tmx1	-0.275864	0.17674	-0.571631	0.0700312
ENSDARG00000100394	lnpep	-0.378851	0.427848	-0.0757058	0.889467
ENSDARG00000003795	idh2	-0.109657	0.50627	-0.220282	0.228761
ENSDARG00000038866	trappc8	0.024078	0.948171	-0.0625567	0.880531
ENSDARG00000087243	zgc:100918	-0.533909	0.0264874	0.27946	0.161247
ENSDARG00000036844	tsen54	-0.421666	0.41509	-	-
ENSDARG00000060434	map1b	1.02561	0.118868	-	-
ENSDARG00000090585	gpc1b	0.0839205	0.861518	-	-
ENSDARG00000087759	cnih4	-	-	-0.425872	0.413357
ENSDARG00000051956	isca1	-	-	0.00622738	0.983924
ENSDARG00000101066	srp14	-0.115992	0.517393	-0.601601	0.025665
ENSDARG00000104573	slc12a2	0.237386	0.243461	0.296488	0.186755
ENSDARG00000042245	myl13	0.115669	0.53844	-0.0158358	0.944352
ENSDARG00000074995	eif2b5	0.330044	0.45323	0.462024	0.33159
ENSDARG00000076836	gpx4b	0.365982	0.0847535	0.397588	0.087936
ENSDARG00000104414	shmt2	0.546307	0.0478725	0.512034	0.0717402
ENSDARG00000103672	cirbpa	-0.173485	0.421739	-0.00886694	0.970779
ENSDARG00000016212	nup214	0.137916	0.600121	0.771602	0.0724883
ENSDARG00000035763	stx18	-	-	-0.648942	0.263863
ENSDARG00000100597	ubxn4	-0.0139681	0.966726	0.434869	0.216603
ENSDARG00000071881	arl9	-0.520559	0.304136	0.222374	0.661671
ENSDARG00000006757	klhl41b	-0.193865	0.303438	0.0219302	0.921609
ENSDARG00000011020	hnrnpa1a	0.482523	0.0515315	0.121498	0.58377
ENSDARG00000012311	myoz2a	-0.0513644	0.897609	0.143164	0.73599
ENSDARG00000100635	chia.1	-0.760545	0.023786	-	-
ENSDARG00000100376	amdhd2	0.42183	0.424521	0.643872	0.108602
ENSDARG00000063211	exoc8	0.810471	0.0600993	0.683747	0.108578
ENSDARG00000101057	srsf7b	0.77414	0.181195	-	-
ENSDARG00000038954	ctnnbip1	0.0132095	0.986357	0.105008	0.870849
ENSDARG00000060641	prkaa2	-	-	1.01357	0.146222
ENSDARG00000100011	strn	-0.219089	0.612382	-0.164105	0.740081
ENSDARG00000043260	xylb	-0.563381	0.276603	0.0491758	0.925994
ENSDARG00000103052	pcyox1	0.575294	0.288371	0.919154	0.0961846
ENSDARG00000035188	rab14l	-0.899471	0.106518	-	-
ENSDARG00000017315	larp7	0.425333	0.381727	-	-
ENSDARG00000099997	cox20	-	-	1.04884	0.139945
ENSDARG00000099274	atxn3	0.318624	0.560118	-	-
ENSDARG00000104945	sncb	0.111059	0.58917	-0.351204	0.141105
ENSDARG00000075933	cox15	0.111689	0.785913	0.678049	0.13859
ENSDARG00000052182	rbfox2	0.703475	0.342314	0.0295433	0.970779
ENSDARG00000056742	crmp1	0.215552	0.284923	-0.333852	0.148686
ENSDARG00000014273	camk2d2	-0.158372	0.679244	-0.159712	0.708128
ENSDARG00000103144	ppp1r21	-0.367961	0.441348	-0.546905	0.302728
ENSDARG00000008035	zgc:113516	-0.0311287	0.964297	-	-
ENSDARG00000016016	dbnlb	-0.127392	0.516293	-0.211848	0.31854
ENSDARG00000025375	idh1	-0.823642	0.00796798	-0.516755	0.0398749
ENSDARG00000058993	rock1	-0.0876902	0.786012	0.0238823	0.948556
ENSDARG00000090988	larsa	-0.381578	0.143666	0.23822	0.364442
ENSDARG00000063333	nup210	0.428638	0.0707127	0.269274	0.231209
ENSDARG00000100357	si:ch73-44m9.3	-0.492911	0.115206	0.343069	0.352614
ENSDARG00000023627	ggps1	0.391067	0.229989	-0.169957	0.624967
ENSDARG00000101239	hsd17b4	-0.910084	0.00517098	-0.748822	0.00989658
ENSDARG00000017140	zgc:63587	-0.0619431	0.776091	0.140728	0.531906
ENSDARG00000101441	lima1a	-0.540233	0.23877	-0.149274	0.774364
ENSDARG00000043371	mdh2	-0.0271946	0.901268	0.224302	0.305762
ENSDARG00000078214	mybbp1a	-0.398032	0.0834935	0.117253	0.596376
ENSDARG00000020377	eif4g2a	-0.636086	0.0183469	-0.0777509	0.705267
ENSDARG00000025074	slc25a10	-0.853904	0.0182338	-0.676456	0.0673829
ENSDARG00000022399	ntmt1	-0.773499	0.076551	-	-
ENSDARG00000052344	tbl3	-0.615792	0.0784757	0.314868	0.336231
ENSDARG00000089428	rab12	-	-	-0.473147	0.373384
ENSDARG00000099624	chmp1b	0.400461	0.0491122	0.662501	0.0144702
ENSDARG00000013044	ndufv2	-1.00226	0.00461135	-0.928966	0.00580669
ENSDARG00000098239	zgc:85932	0.103593	0.762809	0.810775	0.11065
ENSDARG00000098401	fam136a	-1.1665	0.00387201	-0.972124	0.00452426
ENSDARG00000099519	zgc:66475	0.417017	0.0698068	-0.290071	0.187881
ENSDARG00000007923	ptpn1	0.380286	0.0760032	0.313513	0.146222
ENSDARG00000099222	prpsap1	-0.323151	0.181868	0.499276	0.0854521
ENSDARG00000005713	ethe1	-0.0970492	0.799327	-0.335041	0.389777
ENSDARG00000068181	dpep1	-0.283442	0.462326	0.0177741	0.968838
ENSDARG00000023188	lcp1	-0.230939	0.404027	-0.204022	0.494033
ENSDARG00000098312	scarb2a	-1.30658	0.00387201	-0.564068	0.0382245
ENSDARG00000040803	lactb	-1.23912	0.0890601	0.886539	0.174106
ENSDARG00000042029	mbd3b	-0.319741	0.377055	0.0619192	0.889423
ENSDARG00000098588	gchfr	0.765746	0.0237759	0.0822561	0.842023
ENSDARG00000062017	fsd1	-0.274101	0.330205	-	-
ENSDARG00000008703	apeh	0.0395422	0.887711	0.256988	0.355778
ENSDARG00000095217	zgc:66156	0.623095	0.0668832	-0.604235	0.0903064
ENSDARG00000099197	actc1b	0.0798625	0.658077	-0.00747321	0.970086
ENSDARG00000018334	rpl35	-0.686155	0.0944852	-0.605267	0.150974
ENSDARG00000045019	aamp	-0.19965	0.665658	-	-
ENSDARG00000019326	prpsap2	0.133702	0.627865	-0.226231	0.432941
ENSDARG00000069101	napbb	-0.180887	0.400491	-0.610118	0.0421032
ENSDARG00000037783	proza	0.59827	0.0815969	-0.238609	0.456969
ENSDARG00000052625	fkbp1b	0.323946	0.203233	0.515406	0.0903489
ENSDARG00000039453	dhrs7ca	0.0459816	0.916485	0.0881122	0.856366
ENSDARG00000087954	rac1b	-0.412862	0.0704479	-0.613991	0.0313511
ENSDARG00000004470	prkcsh	-0.380404	0.108093	-0.190254	0.406723
ENSDARG00000020811	efemp2b	-	-	1.17512	0.0350917
ENSDARG00000008678	snx3	0.143101	0.500202	0.253242	0.275264
ENSDARG00000014420	elavl3	0.0817335	0.667287	-0.128341	0.528834
ENSDARG00000021408	kdelc2	-	-	-0.663139	0.257625
ENSDARG00000009208	prkcda	-0.413814	0.188382	0.909155	0.107527
ENSDARG00000041232	rps29	1.24379	0.00387201	1.20991	0.00452426
ENSDARG00000099563	inpp5ka	-0.0710719	0.863675	0.198898	0.63858
ENSDARG00000038432	actr10	-0.489598	0.121746	0.56857	0.161247
ENSDARG00000009844	dusp23a	-0.250523	0.319658	-0.458953	0.330611
ENSDARG00000059993	trpm4a	-0.282938	0.476262	-	-
ENSDARG00000016649	akr7a3	-0.100493	0.762917	-0.741398	0.125587
ENSDARG00000007130	mrto4	-0.404564	0.0917736	0.0544155	0.83219
ENSDARG00000038768	mrpl12	0.288365	0.299578	0.3497	0.486998
ENSDARG00000044492	ublcp1	0.0834665	0.887113	-0.124594	0.849978
ENSDARG00000029472	mllt4a	-0.316965	0.138651	-0.0484036	0.841045
ENSDARG00000098059	fkbp3	-0.500434	0.0458779	-0.159979	0.454118
ENSDARG00000053483	zgc:113054	-0.516554	0.0290984	0.205261	0.277291
ENSDARG00000037958	nosip	-0.293384	0.527693	-0.279465	0.656532
ENSDARG00000020960	hgs	-0.0169902	0.951743	-0.0258145	0.933575
ENSDARG00000037961	rcn3	0.0317586	0.95539	0.199526	0.739126
ENSDARG00000003599	rpl3	-0.486081	0.0443877	0.04832	0.834844
ENSDARG00000100209	prpf39	0.240816	0.324307	-0.0421526	0.887686
ENSDARG00000055472	nubp1	-0.732262	0.196097	0.372417	0.466291
ENSDARG00000017740	sec63	-0.407574	0.207471	-0.146926	0.671913
ENSDARG00000105266	si:dkey-16p6.1	-0.369471	0.569381	-0.118066	0.912013
ENSDARG00000006477	ddi2	0.301827	0.172276	-0.0435513	0.864885
ENSDARG00000104023	mag	-0.132567	0.65551	-0.386126	0.326049
ENSDARG00000038207	aldh4a1	-0.168977	0.335904	-0.052022	0.800351
ENSDARG00000054530	rars	-0.134309	0.457664	0.257308	0.205064
ENSDARG00000052708	tnni1b	0.419842	0.386142	-	-
ENSDARG00000069501	abhd11	-0.206311	0.5307	-	-
ENSDARG00000069498	phkg1b	1.11305	0.105638	-	-
ENSDARG00000099291	lsr	-0.739839	0.132777	0.260112	0.405604
ENSDARG00000069497	sumf2	-0.844753	0.0622261	-0.73485	0.0322784
ENSDARG00000030980	csrp1b	-0.945732	0.0393879	-	-
ENSDARG00000097797	tomm6	0.0338843	0.902911	-0.346312	0.22691
ENSDARG00000011272	uqcc2	-0.429381	0.205854	0.0200328	0.958388
ENSDARG00000098573	sgcd	0.544299	0.0484287	0.239252	0.320168
ENSDARG00000100406	ITIH4 (1 of many)	-0.280014	0.197417	-0.936614	0.0105498
ENSDARG00000074443	gas7a	0.0168074	0.963846	-0.533932	0.418994
ENSDARG00000052223	rcvrna	-0.429492	0.0592249	-0.684834	0.0197466
ENSDARG00000042566	rps7	-0.302674	0.133235	0.00625816	0.976114
ENSDARG00000042562	allc	-0.137397	0.76986	-	-
ENSDARG00000003081	mybphb	0.103817	0.677451	-0.124416	0.647427
ENSDARG00000015128	rpl27	-0.13102	0.511863	0.348503	0.13758
ENSDARG00000056726	mettl7a	-0.527886	0.300149	-	-
ENSDARG00000099720	evlb	-	-	0.0601975	0.910052
ENSDARG00000008593	nbas	0.114312	0.766388	1.04355	0.143023
ENSDARG00000016348	dip2bb	-0.429654	0.54009	0.0857145	0.901167
ENSDARG00000037965	srrm2	-0.465831	0.0383231	-0.205743	0.274181
ENSDARG00000043105	qtrt1	-0.0780908	0.791735	0.609295	0.107756
ENSDARG00000053447	ppp4r2b	-0.301529	0.254036	-0.00481115	0.985017
ENSDARG00000069937	dnm2a	-0.0742015	0.797568	-0.00246311	0.992871
ENSDARG00000105287	mpp1	-0.745807	0.0179433	0.287903	0.222267
ENSDARG00000060756	abhd6a	-0.286096	0.783732	-	-
ENSDARG00000005948	ankmy2a	-0.195843	0.697339	0.26089	0.701688
ENSDARG00000053070	gosr2	-0.357494	0.305674	0.711896	0.0350517
ENSDARG00000069940	ppap2d	0.497796	0.152671	-	-
ENSDARG00000037966	thoc6	0.098445	0.7712	-0.536421	0.313557
ENSDARG00000089292	adgrl1a	-0.0446611	0.925677	-0.321096	0.401729
ENSDARG00000032117	ddx1	-0.253149	0.230288	-0.0468507	0.851495
ENSDARG00000079161	bsnb	-	-	0.060419	0.880361
ENSDARG00000099096	gabrb4	-0.369704	0.221717	-0.136842	0.756188
ENSDARG00000062799	baiap2a	0.324401	0.166923	-0.416994	0.118403
ENSDARG00000041137	dhrs13a.3	0.728876	0.0371	0.829374	0.032031
ENSDARG00000077053	ppfia3	0.276269	0.324307	-0.451747	0.15941
ENSDARG00000044669	hp1bp3	0.110159	0.542042	-0.273009	0.180132
ENSDARG00000020043	cnot8	-0.0925622	0.711935	-0.608231	0.222722
ENSDARG00000075643	ifi35	-0.230164	0.527693	0.710471	0.24478
ENSDARG00000079257	gemin5	-0.648505	0.123902	0.708953	0.183015
ENSDARG00000098114	ctsa	0.22462	0.64919	0.00505043	0.991622
ENSDARG00000054849	bcat2	0.653427	0.0380668	0.195192	0.447031
ENSDARG00000006240	slc27a1a	0.0531498	0.85563	-0.428224	0.410362
ENSDARG00000054842	hsd17b14	0.494386	0.112178	0.561253	0.104109
ENSDARG00000021233	pgls	0.337355	0.221718	0.478416	0.196835
ENSDARG00000054833	nucb1	-0.364026	0.205812	-0.151224	0.619474
ENSDARG00000041141	cryba1a	-0.941285	0.0441705	-	-
ENSDARG00000019949	serpinh1b	-0.223223	0.237461	-0.0193859	0.930303
ENSDARG00000029931	atp13a1	-0.375008	0.21724	0.210382	0.505379
ENSDARG00000015422	ppil1	0.259323	0.304506	0.36467	0.196831
ENSDARG00000052150	pbx4	0.202183	0.332908	0.0707167	0.771638
ENSDARG00000016345	ncoa5	0.239545	0.473571	0.300764	0.402932
ENSDARG00000061454	nrxn2a	-	-	-0.151927	0.809675
ENSDARG00000078904	brd4	-0.0948323	0.821925	-0.11215	0.81232
ENSDARG00000097351	flnbl	0.0996081	0.597001	-0.244513	0.23691
ENSDARG00000007603	stxbp2	-0.337006	0.184854	-0.103679	0.705587
ENSDARG00000013750	eno1b	-0.377383	0.189853	-0.391928	0.203965
ENSDARG00000019529	parp1	-0.291242	0.153911	-0.180321	0.38135
ENSDARG00000007092	xab2	0.154522	0.55227	0.113375	0.698205
ENSDARG00000042187	smek1	0.0120928	0.971607	-0.148893	0.672682
ENSDARG00000013150	dhx16	-0.349559	0.459931	-	-
ENSDARG00000075815	slc12a5a	0.383091	0.0845551	-0.0741634	0.74248
ENSDARG00000028048	rdh8a	-0.0314285	0.93969	0.882661	0.23474
ENSDARG00000099306	zgc:175088	0.404743	0.129281	0.209647	0.425746
ENSDARG00000037968	fus	1.00595	0.114103	0.320069	0.676998
ENSDARG00000032866	erh	0.0656222	0.785913	0.318921	0.214705
ENSDARG00000055518	pygma	0.101859	0.656308	0.144809	0.555482
ENSDARG00000044402	nop16	-0.228318	0.808925	-0.139379	0.856976
ENSDARG00000022232	ppan	-0.306656	0.141029	-0.736012	0.0378466
ENSDARG00000040984	hspa13	-	-	-0.882502	0.0818454
ENSDARG00000016889	eif3g	-0.437212	0.0524485	-0.0925199	0.651948
ENSDARG00000060153	h6pd	0.114815	0.683686	-0.591357	0.087936
ENSDARG00000069113	dbn1	-0.298968	0.105176	-0.300607	0.127965
ENSDARG00000030756	dnmt1	-1.2061	0.0179433	-0.30776	0.401729
ENSDARG00000036966	hsd3b7	0.509442	0.311216	-	-
ENSDARG00000060695	znf346	0.0449528	0.84979	-0.00858597	0.972677
ENSDARG00000068828	bloc1s3	0.0551404	0.943794	-0.367389	0.631698
ENSDARG00000089475	hbae1	0.0119212	0.971607	1.09885	0.0156535
ENSDARG00000079305	hbae3	-0.0758291	0.722957	0.879797	0.0127998
ENSDARG00000018393	kank2	-0.403191	0.275531	-	-
ENSDARG00000017624	krt4	-0.500152	0.135889	1.36611	0.0109869
ENSDARG00000099236	sept10	0.253494	0.352981	0.202479	0.490305
ENSDARG00000078748	si:ch211-137a8.4	-0.0417433	0.827766	-0.332511	0.124665
ENSDARG00000016875	gys1	-0.0844047	0.719412	-0.386257	0.147452
ENSDARG00000042128	pacsin1b	-0.0305255	0.954855	-1.49641	0.0673829
ENSDARG00000036056	vrk3	-0.483458	0.227507	-0.563492	0.197392
ENSDARG00000019564	asap2b	-0.683447	0.0400515	-0.0905601	0.761803
ENSDARG00000030053	eef1db	-0.83925	0.00874419	0.106011	0.607166
ENSDARG00000023228	vsnl1a	-0.0781594	0.704416	-0.12419	0.573259
ENSDARG00000012723	rbm14a	1.02471	0.0376585	0.77557	0.14156
ENSDARG00000055543	appb	-0.218079	0.639002	-0.283469	0.577187
ENSDARG00000104829	zgc:112146	-0.546638	0.0723151	-0.862785	0.026795
ENSDARG00000086411	srsf10b	-0.228068	0.79932	0.284242	0.602638
ENSDARG00000019360	sec23b	-0.663194	0.0356956	-0.238337	0.353791
ENSDARG00000029795	fam213b	-0.0381926	0.918653	0.0210682	0.958388
ENSDARG00000020473	hddc3	0.0053266	0.983538	0.16008	0.56247
ENSDARG00000022438	cox6a1	-0.913334	0.00517098	-0.98497	0.00452426
ENSDARG00000018973	clptm1	-0.473505	0.107036	0.483502	0.125965
ENSDARG00000102538	mccc1	0.50933	0.101845	-0.111587	0.726851
ENSDARG00000036587	cbr1	0.24524	0.462806	-0.175185	0.635143
ENSDARG00000091348	rtn3	-0.265157	0.218533	0.00910743	0.969492
ENSDARG00000008100	slc7a10a	-0.675676	0.499611	-0.391379	0.611199
ENSDARG00000056892	mpp6a	-0.466991	0.422156	-0.706649	0.270515
ENSDARG00000097660	trappc2	-0.0419781	0.887693	0.991828	0.0932245
ENSDARG00000008808	eml2	-0.054241	0.776091	-0.0969328	0.628006
ENSDARG00000013382	cwc15	0.312559	0.668879	0.100684	0.888885
ENSDARG00000039393	si:ch211-240l19.5	-1.16192	0.0986518	-1.26859	0.107527
ENSDARG00000022101	obscnb	-0.0788341	0.665259	-0.999876	0.148526
ENSDARG00000013443	atp6v1ba	0.413211	0.0661483	0.0850954	0.689703
ENSDARG00000004726	trappc11	-0.1716	0.703233	0.255121	0.457678
ENSDARG00000039730	zgc:112160	-1.1807	0.00387201	-1.3107	0.00406961
ENSDARG00000054818	rpl32	-0.635106	0.0762485	-0.178085	0.601744
ENSDARG00000012215	umps	0.13975	0.630505	0.0749284	0.827201
ENSDARG00000033144	psme2	-0.760012	0.0451961	0.512596	0.313633
ENSDARG00000100409	camlg	-	-	0.186735	0.431256
ENSDARG00000041887	sf3a1	0.269475	0.214045	-0.0117698	0.961922
ENSDARG00000013741	lancl1	-0.233838	0.548863	-0.989905	0.0473006
ENSDARG00000061490	u2surp	-0.579005	0.0424214	0.0110265	0.969968
ENSDARG00000037941	syt5a	-0.810475	0.0535579	1.10723	0.0298499
ENSDARG00000052104	atg4b	0.225409	0.308814	-0.684066	0.0629905
ENSDARG00000040705	glsb	0.092761	0.809921	-0.31712	0.416347
ENSDARG00000019444	ssr4	-0.13575	0.669799	0.289353	0.391794
ENSDARG00000017173	si:dkey-29p10.4	0.488872	0.0650752	0.0408127	0.880361
ENSDARG00000003077	si:ch73-111m19.2	-0.309648	0.509576	-0.720343	0.231685
ENSDARG00000053395	cdkn2aipnl	0.247025	0.453328	-0.0665206	0.869534
ENSDARG00000055722	bco2a	-0.0669203	0.829033	-	-
ENSDARG00000069266	esrra	-0.20164	0.66291	-	-
ENSDARG00000069102	zgc:112962	-0.925883	0.0153929	-	-
ENSDARG00000011407	col2a1b	-0.186259	0.508044	-0.143535	0.644035
ENSDARG00000041685	A2ML1 (1 of many)	-0.40081	0.110041	-1.01182	0.0106028
ENSDARG00000001169	hsd17b8	-0.47372	0.272249	0.663918	0.107946
ENSDARG00000089369	fdxr	-0.532343	0.0393647	-0.852326	0.011714
ENSDARG00000026577	cdk2	-	-	-0.925359	0.164026
ENSDARG00000079420	dpp4	-0.368942	0.0981511	-0.773211	0.0156535
ENSDARG00000074331	eif4g3b	-0.352239	0.368327	-0.408169	0.254244
ENSDARG00000017659	sps2	0.300389	0.218974	0.423796	0.130261
ENSDARG00000037872	foxk1	0.368653	0.214045	0.0203749	0.952679
ENSDARG00000016128	ap3m2	-0.0145522	0.963846	-0.335999	0.30486
ENSDARG00000015823	vps26b	-0.196695	0.268426	0.394169	0.0766275
ENSDARG00000054666	pgpep1	-0.0292249	0.924665	-0.0792419	0.849098
ENSDARG00000002745	tdh	0.380364	0.217174	-0.233699	0.55027
ENSDARG00000055797	cnpy4	-0.576769	0.599918	0.49229	0.56077
ENSDARG00000077126	snrnp70	0.168541	0.420028	-0.182168	0.415988
ENSDARG00000074899	taok2a	-0.789636	0.175982	-0.737755	0.225027
ENSDARG00000056378	ifi30	0.538095	0.288942	0.0889248	0.857362
ENSDARG00000020929	fam49ba	-0.244565	0.273778	0.691999	0.0320189
ENSDARG00000099774	cyb5b	-0.894401	0.191922	0.270701	0.717228
ENSDARG00000053956	sptbn2	0.129311	0.462326	-0.163845	0.38757
ENSDARG00000008383	arpc1a	-0.136766	0.542701	-0.280415	0.256234
ENSDARG00000089626	ptges3b	-0.499467	0.0591281	0.703345	0.0302784
ENSDARG00000010785	thbs1b	0.222678	0.355846	-0.436066	0.129415
ENSDARG00000103834	rbm14b	0.0681946	0.821261	0.119688	0.711975
ENSDARG00000104181	tmsb1	-1.13545	0.0201493	0.582426	0.278948
ENSDARG00000025679	comtb	0.0427154	0.893776	-0.262485	0.403369
ENSDARG00000008494	myl6	-0.217121	0.248762	-0.0821945	0.691104
ENSDARG00000004274	zgc:112496	0.714036	0.203394	-0.312972	0.539304
ENSDARG00000069752	ckba	-0.609229	0.0237759	-0.528652	0.0446776
ENSDARG00000061397	trip12	0.262603	0.191226	-0.0488016	0.834086
ENSDARG00000041540	sult1st2	-1.42938	0.0191816	-0.855455	0.117305
ENSDARG00000038559	h1f0	0.819536	0.0182316	-0.146297	0.56458
ENSDARG00000035458	atp2a1l	-0.652695	0.0417952	0.555706	0.079843
ENSDARG00000057100	zwilch	-	-	-0.901404	0.170736
ENSDARG00000102987	capn7	0.305916	0.513734	-	-
ENSDARG00000029234	stxbp5b	-0.288638	0.537104	-0.48456	0.365585
ENSDARG00000068729	eif2ak2	-	-	-0.086229	0.874273
ENSDARG00000038995	tsnax	-0.112428	0.697239	0.166907	0.664534
ENSDARG00000034273	sid4	0.998502	0.0297977	-0.728572	0.0482909
ENSDARG00000102129	crygn1	-1.07028	0.0117355	-0.819935	0.0903064
ENSDARG00000099865	hnrnpabb	-0.252225	0.318754	-0.183784	0.497509
ENSDARG00000100339	arf4b	-0.209779	0.546905	-0.133363	0.739071
ENSDARG00000021550	rad23b	-0.188775	0.507785	-0.089791	0.787857
ENSDARG00000037790	pvalb8	0.833244	0.0132764	0.310362	0.193144
ENSDARG00000078383	fam195b	-0.750459	0.024586	-0.146971	0.702548
ENSDARG00000063649	tead3b	0.143631	0.758456	-	-
ENSDARG00000042551	mboat2b	-	-	0.231478	0.648278
ENSDARG00000075297	trnt1	-0.118979	0.801114	-	-
ENSDARG00000029747	mep1a.1	-0.735221	0.0446244	-0.845281	0.0226257
ENSDARG00000101722	larp1	-0.256045	0.633775	-0.440452	0.435972
ENSDARG00000039669	TSTA3 (1 of many)	0.510381	0.0506125	0.580688	0.0455966
ENSDARG00000015531	slc4a8	-0.165651	0.719534	-0.751615	0.219407
ENSDARG00000099996	rhot1a	0.0458715	0.897104	0.296017	0.399131
ENSDARG00000006672	fam49a	-0.917031	0.0767229	-1.66936	0.0381325
ENSDARG00000098355	atp5h	-0.131284	0.495608	-0.0596161	0.791172
ENSDARG00000070472	zgc:77650	-0.602057	0.0380394	-0.247206	0.302853
ENSDARG00000037153	atp6ap1b	0.0488541	0.927683	0.639288	0.254244
ENSDARG00000021402	mcm3ap	-	-	0.94509	0.15972
ENSDARG00000056307	znf706	0.623081	0.244384	0.433285	0.406959
ENSDARG00000075805	si:dkey-219c3.2	-0.152934	0.676566	-	-
ENSDARG00000103337	rrp1	-0.875012	0.0350404	0.318614	0.23568
ENSDARG00000004806	grwd1	-0.191679	0.648043	0.112793	0.816928
ENSDARG00000022684	fkbp1aa	-0.217419	0.260319	-0.182438	0.371402
ENSDARG00000061383	serpinf2b	-0.735429	0.0350404	-1.18881	0.0101857
ENSDARG00000056122	gdi1	0.117358	0.568496	-0.0994934	0.660971
ENSDARG00000099200	zgc:123103	-0.952283	0.221296	-0.15761	0.857374
ENSDARG00000098124	egfl6	0.89211	0.152671	0.410557	0.413571
ENSDARG00000044488	pak1ip1	0.198385	0.520221	0.516263	0.148433
ENSDARG00000069922	popdc2	0.773857	0.18127	-	-
ENSDARG00000102827	ubfd1	0.478341	0.155797	-1.04245	0.122784
ENSDARG00000041068	got2a	0.102125	0.674596	-0.413883	0.140468
ENSDARG00000070394	uroc1	0.0728847	0.871646	-0.114614	0.773688
ENSDARG00000055240	xdh	0.190278	0.738244	-	-
ENSDARG00000008255	cnot6a	-0.570938	0.0846028	0.103425	0.796587
ENSDARG00000062363	phex	0.0177281	0.964297	0.40946	0.313376
ENSDARG00000019601	col12a1b	0.224767	0.243924	0.0517895	0.815465
ENSDARG00000070573	mapk3	0.11804	0.527693	0.143228	0.471679
ENSDARG00000011371	zgc:64106	-0.286618	0.136481	-0.477253	0.0873999
ENSDARG00000061692	yjefn3	0.306684	0.434118	-0.0559173	0.906358
ENSDARG00000014674	acsl3b	-0.337313	0.266918	0.369989	0.261524
ENSDARG00000053505	fbxo22	-	-	-0.625238	0.275347
ENSDARG00000037559	uba1	-0.329307	0.0864117	-0.0621925	0.752945
ENSDARG00000007172	plxna3	-0.133527	0.609484	-0.308868	0.274775
ENSDARG00000036767	si:dkey-204a24.10	-	-	0.661949	0.258015
ENSDARG00000044875	crygm2e	-0.545315	0.187185	-	-
ENSDARG00000010194	eif4bb	-0.14968	0.383182	0.025235	0.903445
ENSDARG00000011934	gyg1a	0.372328	0.0752941	0.470223	0.0537812
ENSDARG00000034423	sncga	0.192715	0.626183	0.0181833	0.968255
ENSDARG00000063213	mtif2	-1.13889	0.101941	-	-
ENSDARG00000057460	crygm2d13	0.63561	0.02832	-0.118828	0.608264
ENSDARG00000077469	polr1b	-0.669263	0.22241	-	-
ENSDARG00000020469	map3k7	-	-	1.62994	0.074763
ENSDARG00000070437	rpl22	-0.00406195	0.983538	0.140022	0.499476
ENSDARG00000016074	cryz	0.49937	0.106942	-0.193718	0.522432
ENSDARG00000014867	rpl8	-0.339098	0.198114	-0.0217872	0.943162
ENSDARG00000010752	acsl4b	0.0936041	0.892777	-0.0372439	0.960978
ENSDARG00000101886	pdxdc1	-0.714271	0.0442101	1.21507	0.0584392
ENSDARG00000055377	gnb5b	-0.472156	0.0450064	-0.392469	0.0907209
ENSDARG00000051916	cdk7	-1.07646	0.110041	-	-
ENSDARG00000093125	si:ch1073-55a19.2	0.0188544	0.938267	-0.21602	0.348624
ENSDARG00000057568	nefla	-0.195657	0.290013	-0.531447	0.0398749
ENSDARG00000059067	jupb	0.464296	0.269485	-	-
ENSDARG00000021339	cpa5	-1.20686	0.0045667	-1.2325	0.00452426
ENSDARG00000019492	shbg	-0.923448	0.0237759	-1.52609	0.0338623
ENSDARG00000007204	si:ch211-195b21.5	0.158074	0.731713	-	-
ENSDARG00000044895	fmoda	0.253168	0.586513	0.3285	0.134397
ENSDARG00000002663	optn	0.458997	0.460926	-	-
ENSDARG00000017673	nova2	0.212009	0.35714	-0.302716	0.236493
ENSDARG00000021351	nefma	0.135594	0.56727	0.232247	0.360586
ENSDARG00000005749	cand2	-0.0512671	0.928778	-0.718862	0.302606
ENSDARG00000006094	igf2r	0.00290085	0.995804	0.547764	0.279304
ENSDARG00000096661	si:ch211-286b5.5	0.125578	0.789371	-	-
ENSDARG00000057556	rpl17	-0.571673	0.032069	0.178088	0.401729
ENSDARG00000061865	ddx10	0.750521	0.0234657	0.233328	0.356068
ENSDARG00000025977	blmh	-0.0799662	0.719441	0.012238	0.961922
ENSDARG00000076360	rpl37	-0.416428	0.472331	0.329792	0.368286
ENSDARG00000059857	blvra	0.127165	0.690412	0.40721	0.240017
ENSDARG00000054807	sec13	-0.152672	0.358529	-0.424352	0.0566778
ENSDARG00000039052	klhl40a	-0.376716	0.430268	1.06123	0.13758
ENSDARG00000062187	kif14	-1.45141	0.0703413	-	-
ENSDARG00000002344	tubb4b	0.15966	0.337547	0.0353885	0.861862
ENSDARG00000006314	itgav	-0.240724	0.281094	0.242088	0.312392
ENSDARG00000041062	calb2a	0.0434397	0.870176	-0.297334	0.273098
ENSDARG00000028971	cpsf2	0.186813	0.569453	0.449969	0.30486
ENSDARG00000060626	dgkaa	-0.554481	0.172158	0.914826	0.0670439
ENSDARG00000018426	aldh7a1	-0.149049	0.385327	-0.379792	0.0814026
ENSDARG00000086917	crygm2d2	0.866562	0.0164628	-0.435525	0.124792
ENSDARG00000069817	crygm2d8	-0.589264	0.0358884	-0.512722	0.0636954
ENSDARG00000079847	zgc:194578	-0.109298	0.562343	-0.173114	0.482737
ENSDARG00000057571	pgam2	0.0370959	0.88579	-0.0739659	0.790415
ENSDARG00000027963	camkva	1.20576	0.0932656	-	-
ENSDARG00000092609	aup1	-	-	-0.19791	0.700061
ENSDARG00000073874	crygm2d6	0.513599	0.153948	-0.268606	0.542874
ENSDARG00000014994	tbp	-0.339941	0.311756	-	-
ENSDARG00000035872	hsd17b12b	-0.482798	0.175373	0.37497	0.307852
ENSDARG00000005941	yes1	0.130142	0.47176	-0.183753	0.346198
ENSDARG00000069827	crygm2d11	0.709614	0.0332657	-0.733538	0.0211689
ENSDARG00000013335	anxa6	-0.0363171	0.857588	-0.110672	0.593911
ENSDARG00000073750	crygm2d9	0.99907	0.0193221	-0.130525	0.689793
ENSDARG00000070057	si:dkey-69o16.5	-0.16787	0.80668	-0.0868866	0.910992
ENSDARG00000086912	crygm2d18	0.541174	0.0684733	-0.457501	0.127219
ENSDARG00000026476	tia1l	-0.237903	0.252454	0.194699	0.372839
ENSDARG00000076790	crygm2d16	0.599385	0.324084	-	-
ENSDARG00000051857	tes	-0.114743	0.572351	0.322716	0.162191
ENSDARG00000100851	gphnb	0.0641467	0.790118	-0.0202789	0.942587
ENSDARG00000033184	prkar2aa	-0.34601	0.276603	-0.356316	0.298419
ENSDARG00000061757	rabgap1l	0.0254313	0.963218	-0.292654	0.606319
ENSDARG00000090428	ctrb1	-1.23541	0.00387201	-1.21702	0.00409492
ENSDARG00000088687	crygm2d17	0.425965	0.170795	0.00312765	0.991622
ENSDARG00000102626	frem2b	0.0957561	0.746885	-0.126709	0.695341
ENSDARG00000091148	crygm2d20	1.0549	0.00515436	-0.614978	0.0276679
ENSDARG00000058571	pdp2	-0.332711	0.261229	0.402558	0.446124
ENSDARG00000038524	pik3r1	0.0755649	0.899179	-	-
ENSDARG00000076572	crygm2d7	0.335368	0.549542	-0.0876448	0.89645
ENSDARG00000021239	apaf1	-0.962121	0.131058	-	-
ENSDARG00000087765	crygm2d10	0.182354	0.538023	-0.310783	0.330168
ENSDARG00000076192	ankrd1b	0.365845	0.219249	0.47581	0.152895
ENSDARG00000035890	fuca1.1	0.307034	0.230288	0.301032	0.270933
ENSDARG00000069801	crygm2d12	0.582391	0.0552476	-0.435677	0.138191
ENSDARG00000028321	synj2bp	-	-	0.0935374	0.855963
ENSDARG00000045373	pabpn1	-0.14886	0.467705	0.00305338	0.988075
ENSDARG00000029639	tomm70a	-0.246562	0.35714	0.042071	0.89645
ENSDARG00000058421	lgi1b	-0.512638	0.250796	-	-
ENSDARG00000061413	sec23ip	-0.527495	0.0321658	0.228668	0.256391
ENSDARG00000069826	crygm2d15	0.245022	0.449426	-0.236253	0.497831
ENSDARG00000010831	churc1	-1.15176	0.100385	-	-
ENSDARG00000004785	cops2	0.144766	0.538964	0.155333	0.543266
ENSDARG00000087301	crygm2d14	-0.200768	0.509594	-0.569583	0.0823173
ENSDARG00000029230	pnp4b	-0.866606	0.00929285	-0.879328	0.018507
ENSDARG00000100789	plgrkt	-0.471875	0.296833	0.745552	0.288922
ENSDARG00000033418	gpatch1	-	-	0.0818168	0.872457
ENSDARG00000008816	glud1a	0.488251	0.04464	0.437994	0.0750436
ENSDARG00000087927	nudt9	0.431741	0.289498	-	-
ENSDARG00000008740	esf1	-0.898215	0.0247391	-0.639319	0.114589
ENSDARG00000086342	zgc:101566	-0.667313	0.0824802	0.403516	0.363442
ENSDARG00000004735	hnrnpub	0.0671866	0.769364	-0.0536363	0.839545
ENSDARG00000098935	bxdc2	-0.00662218	0.978044	0.146392	0.583638
ENSDARG00000005576	mphosph8	-0.379127	0.562343	0.0155152	0.981856
ENSDARG00000093584	zgc:193505	-0.517058	0.162725	0.543999	0.171831
ENSDARG00000099729	pcdh10a	-	-	0.0989127	0.838124
ENSDARG00000100397	pde6c	-0.600976	0.022655	-0.71589	0.0161056
ENSDARG00000029064	uqcrq	-0.185031	0.411259	-0.466428	0.0932719
ENSDARG00000039892	gnpnat1	-0.448846	0.0882585	-	-
ENSDARG00000003512	anks1b	-0.58772	0.197643	-0.576861	0.23474
ENSDARG00000039051	hhatla	0.0241641	0.951091	0.137512	0.740086
ENSDARG00000020467	safb	-0.146909	0.578907	-0.473186	0.128637
ENSDARG00000027353	zmym2	-	-	0.0714945	0.886895
ENSDARG00000002487	noc3l	-1.01175	0.135706	-0.475618	0.379859
ENSDARG00000035350	ins	-0.838646	0.0349079	-	-
ENSDARG00000017294	gnai2b	0.273852	0.641749	0.411294	0.598274
ENSDARG00000043035	capn3b	0.573616	0.0474574	-0.0102304	0.969492
ENSDARG00000074094	tgm2b	-0.0731651	0.789042	-0.0894745	0.767983
ENSDARG00000022315	atp6v1g1	0.246257	0.41355	-0.0432897	0.905693
ENSDARG00000063030	mesdc2	-0.687942	0.0865552	0.546191	0.173815
ENSDARG00000053716	zgc:153990	-	-	0.0671342	0.901207
ENSDARG00000029150	hsp90ab1	-0.613715	0.0210442	-0.0701966	0.742659
ENSDARG00000043182	hhla2a.1	0.919757	0.140101	-	-
ENSDARG00000040942	pnp6	-0.00868577	0.974433	-0.500711	0.111766
ENSDARG00000038917	rad50	0.580562	0.267416	-	-
ENSDARG00000042995	sptlc1	0.223615	0.593459	0.490606	0.372476
ENSDARG00000020798	necap1	0.548607	0.230288	-0.0257563	0.967232
ENSDARG00000008032	sart3	-0.0480271	0.829033	-0.0893397	0.707228
ENSDARG00000058358	krt8	-0.0168714	0.934774	0.406073	0.0782358
ENSDARG00000008785	dldh	0.109488	0.513045	0.0462292	0.814431
ENSDARG00000040838	dcun1d2a	-0.919001	0.140198	-	-
ENSDARG00000011175	atp6v1d	0.424482	0.0420934	-0.284867	0.13758
ENSDARG00000095046	pold2	0.0468895	0.924363	0.735546	0.22576
ENSDARG00000086391	cald1b	-0.801913	0.107874	1.27176	0.0302784
ENSDARG00000098627	gspt1l	-0.413183	0.0701307	0.139168	0.504538
ENSDARG00000027992	hao2	-0.0300673	0.935964	-0.608896	0.122642
ENSDARG00000052178	eif2s1b	-0.281355	0.158294	0.300869	0.162525
ENSDARG00000056248	si:dkey-183i3.5	-1.27751	0.0051203	0.738944	0.0276624
ENSDARG00000101199	rbp4	-0.241554	0.359771	-0.394441	0.186755
ENSDARG00000103935	rab27a	0.149786	0.477086	0.0326349	0.898461
ENSDARG00000023672	timm8a	-1.08828	0.00647007	-0.957641	0.0109869
ENSDARG00000103902	nde1	-0.890519	0.147466	-	-
ENSDARG00000038574	scg2b	0.274282	0.228387	-0.585368	0.0504114
ENSDARG00000006395	rbm25b	0.21058	0.421739	0.263308	0.352614
ENSDARG00000069537	si:dkey-238c7.16	-0.6582	0.0363251	0.267047	0.30208
ENSDARG00000014727	acox1	-0.882316	0.0171953	-0.352596	0.201866
ENSDARG00000003380	PAOX	-0.986045	0.0141138	0.0536439	0.87715
ENSDARG00000070491	hpcal4	0.758163	0.101044	-0.404953	0.335734
ENSDARG00000001437	slc2a1a	0.427498	0.324307	-	-
ENSDARG00000031657	fahd1	-0.829455	0.163732	-	-
ENSDARG00000003675	cryl1	0.345968	0.21724	-0.519491	0.112343
ENSDARG00000075774	foxj3	-0.534145	0.295167	-0.585765	0.297587
ENSDARG00000038780	ubtfl	0.168884	0.825876	0.413495	0.677006
ENSDARG00000094929	apoa4b.3	-1.27691	0.0450064	-0.390751	0.470082
ENSDARG00000035400	btf3	-0.679178	0.0150967	0.46281	0.0564578
ENSDARG00000089456	men1	0.552632	0.220379	1.06765	0.154747
ENSDARG00000054963	alg1	-	-	0.511521	0.344448
ENSDARG00000020866	apoa4b.2	-1.37653	0.0202498	0.113732	0.813942
ENSDARG00000015006	dnm1l	0.0267741	0.899179	0.093164	0.665294
ENSDARG00000013351	cirbpb	-0.265832	0.15878	-0.37118	0.0913885
ENSDARG00000012295	bcs1l	-	-	0.901046	0.170769
ENSDARG00000061918	cplx2	0.0558062	0.789371	-	-
ENSDARG00000070427	s100v1	0.17538	0.721096	-0.676895	0.456023
ENSDARG00000069920	cox17	-1.21443	0.00749396	-1.20988	0.0149598
ENSDARG00000041811	rps25	-0.525747	0.062191	-0.216256	0.394022
ENSDARG00000042539	ywhaqa	-0.00435518	0.983538	-0.216608	0.328233
ENSDARG00000040298	apoa4b.1	-0.307268	0.564991	0.288123	0.620836
ENSDARG00000044751	ddt	0.101749	0.624841	0.0726318	0.758831
ENSDARG00000071090	actn2b	-0.407929	0.219003	-0.608708	0.114817
ENSDARG00000044540	fkbp2	-0.0850911	0.690139	-0.306489	0.193144
ENSDARG00000008969	fgb	-0.624059	0.0491316	-0.863254	0.0253531
ENSDARG00000002988	tnnt2d	-0.0198921	0.958736	-0.040445	0.923486
ENSDARG00000060805	map1sa	-0.596077	0.104899	0.44408	0.436503
ENSDARG00000104372	gnb1b	0.515704	0.0497485	-0.213004	0.354572
ENSDARG00000070843	arid3a	-0.300155	0.521339	0.528273	0.332166
ENSDARG00000003938	rpa1	-1.11451	0.0397855	0.210898	0.649316
ENSDARG00000036995	lsm6	0.0962879	0.704416	0.446338	0.12991
ENSDARG00000001880	stx3a	0.072456	0.825115	-	-
ENSDARG00000069090	atp6v0d1	0.146628	0.36916	0.108115	0.544166
ENSDARG00000057854	sap18	0.344344	0.331122	0.241524	0.529378
ENSDARG00000103747	cav1	0.0964873	0.858931	1.20743	0.066142
ENSDARG00000007836	ctsla	0.327714	0.280799	0.0938598	0.78914
ENSDARG00000017388	gstt1b	-0.374312	0.187185	0.457794	0.146433
ENSDARG00000062116	ctdsplb	-0.432083	0.283637	-0.225276	0.607166
ENSDARG00000074613	si:ch211-240l19.6	-	-	-1.27758	0.106618
ENSDARG00000023111	plg	0.37882	0.369402	-0.691835	0.156208
ENSDARG00000023988	dctn4	-0.0884572	0.723731	0.13461	0.617397
ENSDARG00000024602	zgc:162964	-0.498785	0.31956	0.0925905	0.864885
ENSDARG00000003693	hars	-0.202703	0.438324	0.452124	0.140987
ENSDARG00000004059	galk2	0.494997	0.0987563	-0.0509417	0.894377
ENSDARG00000045484	dcp1b	-	-	-0.316171	0.534989
ENSDARG00000018534	slc6a9	0.255352	0.240507	0.356219	0.148433
ENSDARG00000058371	krt5	-0.183746	0.653873	0.564834	0.210713
ENSDARG00000060041	lig1	-1.14371	0.0150967	-0.756427	0.146568
ENSDARG00000037017	ube4b	-0.189516	0.281285	0.374619	0.0858814
ENSDARG00000037954	tnnt1	-0.709291	0.205377	-	-
ENSDARG00000103498	epd	-0.032894	0.942755	0.286464	0.505922
ENSDARG00000038475	acy1	0.0622391	0.872775	0.677887	0.117156
ENSDARG00000013457	skiv2l2	-0.00244037	0.991603	-0.141455	0.539979
ENSDARG00000061635	myo5aa	0.153773	0.461623	-0.187864	0.403369
ENSDARG00000012275	katnal2	-0.457657	0.155958	-0.0642085	0.889467
ENSDARG00000070603	hspa12a	0.431798	0.0563368	0.0593933	0.786451
ENSDARG00000004581	sel1l	0.352232	0.238904	-0.103642	0.758831
ENSDARG00000008976	mdn1	0.117589	0.868186	0.264813	0.656746
ENSDARG00000063433	atp2b2	0.143992	0.551379	-0.235003	0.364277
ENSDARG00000036911	scamp1	0.216354	0.575569	0.101963	0.823386
ENSDARG00000022437	cd81b	0.228735	0.694095	-0.84058	0.359491
ENSDARG00000002986	gda	-0.657186	0.023786	-0.819999	0.0149598
ENSDARG00000099420	nme2b.2	-0.613555	0.0398967	0.280538	0.269002
ENSDARG00000062137	stag1b	0.364038	0.0844558	-0.228662	0.26182
ENSDARG00000043518	si:dkey-239i20.2	0.23391	0.707025	-	-
ENSDARG00000104222	inppl1a	-	-	-1.48983	0.08555
ENSDARG00000044093	rpl13a	-0.41026	0.0510939	-0.395654	0.0721595
ENSDARG00000023181	pcp4l1	-0.425618	0.381461	-	-
ENSDARG00000038731	slc25a36a	-0.403787	0.227507	-	-
ENSDARG00000094730	acbd7	-0.20848	0.238011	-0.498312	0.0398749
ENSDARG00000026902	cryzl1	-0.468226	0.328878	-	-
ENSDARG00000053358	basp1	0.385094	0.0844558	-0.0826863	0.708673
ENSDARG00000010266	igf2bp3	0.276306	0.121256	0.0514402	0.78793
ENSDARG00000012790	tmem161a	-0.782945	0.178153	-	-
ENSDARG00000012866	picalma	-0.367666	0.142536	0.0616325	0.826837
ENSDARG00000030598	nampta	-0.242387	0.179443	-0.00803768	0.968255
ENSDARG00000045331	pkp4	-0.552046	0.284193	-	-
ENSDARG00000008480	trmt61a	-	-	0.122507	0.817636
ENSDARG00000051874	stra6	0.272245	0.476282	1.01207	0.196667
ENSDARG00000034178	cpsf1	-0.243275	0.22457	0.0663866	0.769494
ENSDARG00000043661	cadpsa	-	-	0.704852	0.23691
ENSDARG00000005629	smyd2b	-0.754217	0.0105628	-0.0599074	0.774557
ENSDARG00000101762	fah	0.266899	0.141547	-0.478434	0.0423885
ENSDARG00000054973	itsn2b	-0.83403	0.162283	-	-
ENSDARG00000087538	kif3a	0.38469	0.450785	0.267261	0.631698
ENSDARG00000037930	rnf113a	-1.45539	0.0701307	-0.542688	0.323633
ENSDARG00000039757	mcfd2	-0.34625	0.525646	-	-
ENSDARG00000008832	neu1	-0.304816	0.383182	-0.291213	0.436389
ENSDARG00000012574	slkb	-0.752853	0.18863	-	-
ENSDARG00000010280	clasp1a	-0.0944479	0.709424	-0.101255	0.719039
ENSDARG00000089413	mbpb	0.285511	0.19041	0.248233	0.277291
ENSDARG00000054903	mta3	-0.497738	0.265041	-0.160046	0.686761
ENSDARG00000024443	gnpda2	0.234772	0.288371	0.536185	0.0616434
ENSDARG00000030215	matn1	0.476307	0.119814	-0.0812795	0.805516
ENSDARG00000018432	m6pr	-0.180516	0.466204	0.241469	0.458125
ENSDARG00000074001	crygmxl2	0.611093	0.0707127	-0.0255136	0.942473
ENSDARG00000091090	xirp2b	-0.0745841	0.865956	0.217299	0.630085
ENSDARG00000099213	glyr1	0.13845	0.481399	0.235291	0.276784
ENSDARG00000101755	prkar1ab	-0.384341	0.510721	-0.308038	0.630183
ENSDARG00000103271	pla2g15	0.208512	0.726172	-	-
ENSDARG00000004427	dpy30	-0.446234	0.284353	0.243184	0.340895
ENSDARG00000029615	zgc:77056	-1.00015	0.0392301	0.246745	0.564528
ENSDARG00000098639	pycr1b	0.189557	0.436355	0.806204	0.0269663
ENSDARG00000017762	srrt	0.356996	0.0857869	-0.161901	0.40805
ENSDARG00000037517	slc35c2	0.399587	0.273076	0.055281	0.89552
ENSDARG00000060068	fam98b	0.499396	0.148638	0.862997	0.128329
ENSDARG00000003776	pip4k2aa	0.488262	0.269922	-0.831204	0.175203
ENSDARG00000043938	lrrc57	-0.0840763	0.804011	-0.12596	0.733133
ENSDARG00000021120	ndc1	0.175088	0.580026	-	-
ENSDARG00000073985	pctp	-0.437675	0.079499	-0.575503	0.0858814
ENSDARG00000105136	ccdc50	-0.294005	0.704189	-0.356364	0.548723
ENSDARG00000046022	tmed7	-0.0450134	0.86587	0.256282	0.335734
ENSDARG00000035699	srp19	-0.780897	0.0400515	-0.886501	0.0382245
ENSDARG00000059711	nol6	-0.45461	0.102155	-1.04651	0.0278853
ENSDARG00000103846	hspa5	0.0249199	0.909052	0.307246	0.174106
ENSDARG00000045978	chchd6b	-0.211815	0.593459	-0.80945	0.155644
ENSDARG00000009160	kmo	-0.275847	0.307191	-0.889469	0.026795
ENSDARG00000079946	sqlea	-1.23953	0.0890409	-	-
ENSDARG00000035544	etnppl	-0.108879	0.706238	-0.88952	0.0316082
ENSDARG00000076393	tmem65	0.540643	0.198419	-0.674676	0.149849
ENSDARG00000099449	atrxl	1.04119	0.115949	0.876933	0.176714
ENSDARG00000099787	echdc3	0.260087	0.727616	-0.405011	0.383539
ENSDARG00000038312	rcl1	-0.738488	0.300611	-0.0386571	0.94528
ENSDARG00000101306	mrpl15	0.585516	0.235677	0.081162	0.862977
ENSDARG00000008461	anapc5	-	-	-0.159151	0.669909
ENSDARG00000040045	cldn1	0.490305	0.179443	-	-
ENSDARG00000103529	snx1b	1.56721	0.0623709	1.07879	0.135083
ENSDARG00000102202	phospho2	-0.000696507	0.998217	-0.204615	0.521585
ENSDARG00000101560	psma1	0.1768	0.292683	-0.159059	0.373384
ENSDARG00000098584	CABZ01102240.1	-1.11384	0.00387201	-1.09192	0.00406961
ENSDARG00000103296	nup54	0.271388	0.453448	-0.292026	0.599689
ENSDARG00000101602	preb	-0.290069	0.453071	0.591348	0.263197
ENSDARG00000101766	ptmab	-0.0621423	0.868856	-0.407185	0.286639
ENSDARG00000001950	ak1	0.278143	0.14364	-0.199539	0.30208
ENSDARG00000100513	RPS27L	1.1005	0.00907957	0.42092	0.146568
ENSDARG00000014488	ca2	0.0626104	0.781554	-0.0788438	0.75309
ENSDARG00000088514	and1	-0.109343	0.51693	0.29437	0.13758
ENSDARG00000101406	rplp2	-0.327763	0.345902	0.165296	0.669081
ENSDARG00000099366	supt4h1	-	-	-0.374936	0.463532
ENSDARG00000102798	mcm2	-1.18591	0.00595155	-0.236422	0.337536
ENSDARG00000075850	gnal2	-0.679703	0.218243	-	-
ENSDARG00000089310	gc	-0.66531	0.0406185	-1.24268	0.00764591
ENSDARG00000099175	hmgb1a	-0.247737	0.20853	-0.0536784	0.810616
ENSDARG00000019917	epb41l3b	-0.237202	0.315332	0.39626	0.147452
ENSDARG00000105014	mre11a	-0.365137	0.443576	-	-
ENSDARG00000059409	abcd2	-0.854862	0.0682192	-0.299946	0.481804
ENSDARG00000044431	ppig	1.00393	0.115288	0.873308	0.0979029
ENSDARG00000068738	cox5b2	-0.947911	0.133965	-	-
ENSDARG00000030340	guk1a	0.461239	0.328461	-0.139939	0.800351
ENSDARG00000099657	akt1	-0.764907	0.0600993	-	-
ENSDARG00000030022	nup188	-0.456301	0.0661059	0.213839	0.4171
ENSDARG00000011404	fen1	-0.60134	0.139848	-0.0568945	0.901582
ENSDARG00000041391	tmed10	-0.579459	0.0443609	-0.150574	0.543266
ENSDARG00000031388	dctn2	-0.052912	0.790196	-0.251653	0.232865
ENSDARG00000042344	trmt6	0.374951	0.222424	0.392476	0.464121
ENSDARG00000032836	pvalb5	0.562985	0.182723	-0.0719077	0.88296
ENSDARG00000011125	snrpb	-0.121969	0.669799	-0.0493028	0.88607
ENSDARG00000055278	cfb	-0.308262	0.292964	-0.451404	0.171831
ENSDARG00000090764	bcas3	-0.118033	0.683485	-	-
ENSDARG00000007217	wdr55	-	-	-0.360034	0.392366
ENSDARG00000026236	zgc:56585	-0.600091	0.108402	0.703661	0.0598261
ENSDARG00000003584	pla2g7	-0.273626	0.557697	-1.09524	0.132703
ENSDARG00000015862	rpl5b	-0.407986	0.067894	0.0342993	0.881138
ENSDARG00000006915	arl8ba	0.333144	0.187185	0.189323	0.366997
ENSDARG00000006408	hmgb3b	0.180693	0.495387	-0.387921	0.193144
ENSDARG00000004904	gys2	-0.78063	0.0682398	-	-
ENSDARG00000078195	fhit	0.671692	0.0771234	1.11048	0.0736428
ENSDARG00000099873	zgc:163083	-0.349292	0.460278	-	-
ENSDARG00000006546	ak4	0.524391	0.0590666	0.0790914	0.768916
ENSDARG00000078599	micu3a	0.159164	0.729774	-	-
ENSDARG00000012874	snap23.1	0.229716	0.228387	0.225305	0.268704
ENSDARG00000044199	gnat1	-0.442364	0.082347	-0.391488	0.135385
ENSDARG00000055561	c1galt1b	-	-	-0.927478	0.163379
ENSDARG00000067701	myoz3a	-0.845473	0.0509271	-0.401641	0.358706
ENSDARG00000032575	ywhaz	-0.0198972	0.934774	0.184735	0.419108
ENSDARG00000075570	ide	-0.277262	0.138362	-0.0582046	0.774098
ENSDARG00000042975	auh	0.430361	0.080593	-0.205015	0.373384
ENSDARG00000012506	rnpep	-0.680793	0.110246	-0.85723	0.0805301
ENSDARG00000021366	fbp1a	-0.126555	0.647832	-0.0395962	0.904371
ENSDARG00000077060	rbm6	-0.266883	0.349908	-0.629958	0.0963986
ENSDARG00000099329	h2afy	0.32552	0.442154	-0.289558	0.376988
ENSDARG00000054696	psmb4	0.463521	0.103491	0.380322	0.186755
ENSDARG00000004527	pin4	-0.0695063	0.883132	-0.116449	0.823386
ENSDARG00000030915	cpa1	-0.20417	0.869374	-1.41825	0.435492
ENSDARG00000003757	cnpy1	-0.543784	0.143699	0.394455	0.412116
ENSDARG00000102055	hadhb	0.179136	0.40396	0.0392635	0.880531
ENSDARG00000056873	and3	0.465778	0.0600993	0.290456	0.209884
ENSDARG00000043019	exoc1	-0.154871	0.766639	0.696285	0.2128
ENSDARG00000059244	arfip2a	0.606977	0.37642	0.0639657	0.93818
ENSDARG00000023272	tfap2d	-	-	0.881002	0.175203
ENSDARG00000034534	atp6v1aa	0.488539	0.0484287	0.279206	0.209884
ENSDARG00000036754	hmgn3	-0.918378	0.011951	-0.641058	0.0629176
ENSDARG00000055855	kcnc3a	0.635481	0.126337	-	-
ENSDARG00000017299	fabp11a	0.38235	0.0861264	0.451572	0.0722783
ENSDARG00000037589	gid8b	-0.488974	0.106518	-0.502777	0.123634
ENSDARG00000056314	a2ml	-0.342203	0.0771721	-0.744358	0.0106028
ENSDARG00000098080	gnl2	0.00927194	0.979873	0.501614	0.314487
ENSDARG00000010472	atp1a2a	0.176621	0.417	-0.0703245	0.783077
ENSDARG00000039490	pitpnaa	-0.122644	0.601521	0.442243	0.114576
ENSDARG00000010531	scamp4	-0.120696	0.719223	-	-
ENSDARG00000099642	dcun1d1	-0.867022	0.396892	0.269343	0.739126
ENSDARG00000041085	arpin	-0.416847	0.400491	0.323984	0.306128
ENSDARG00000014770	usp4	-0.896721	0.038433	0.54004	0.213648
ENSDARG00000003035	hspa9	0.622396	0.0172499	0.769811	0.0106699
ENSDARG00000036438	ndufv1	-1.0104	0.0045667	-0.979399	0.0053475
ENSDARG00000105009	ddah2	0.631789	0.152671	0.2852	0.60151
ENSDARG00000012399	adssl	-0.459065	0.04145	0.176425	0.350824
ENSDARG00000031048	gspt1	-0.090718	0.719223	0.181922	0.706664
ENSDARG00000036773	s100s	0.0684454	0.805488	-0.122777	0.742136
ENSDARG00000010956	sh3glb1b	-	-	-0.0425813	0.938107
ENSDARG00000086985	klc4	-1.28172	0.0844558	-0.0740874	0.892095
ENSDARG00000062511	golga3	-0.735888	0.194737	0.446332	0.397137
ENSDARG00000057698	ctsd	1.49164	0.0677308	-0.165763	0.465046
ENSDARG00000055475	rps27.2	-0.994713	0.134281	0.445649	0.500659
ENSDARG00000039958	utp11l	-0.758414	0.187185	-0.375269	0.463226
ENSDARG00000078073	nudt5	-0.096737	0.754678	0.452526	0.181407
ENSDARG00000045560	mybpc1	0.203873	0.303532	-0.397579	0.0986751
ENSDARG00000030644	gnai3	0.667778	0.402932	0.453282	0.4521
ENSDARG00000075754	mri1	0.456465	0.0585266	-0.183574	0.393982
ENSDARG00000108717	gnb4b	0.571804	0.0255916	-0.324118	0.135337
ENSDARG00000099483	vdra	0.311736	0.507273	-	-
ENSDARG00000060734	appl1	0.821143	0.00904955	0.46099	0.0598261
ENSDARG00000021004	c5	-0.315975	0.303581	-0.640114	0.0907209
ENSDARG00000104906	mtr	-0.560356	0.0919103	0.318451	0.317984
ENSDARG00000045980	cst14b.1	0.870714	0.00617724	0.525401	0.0333493
ENSDARG00000025703	dmgdh	0.240193	0.398182	0.341223	0.274775
ENSDARG00000075627	abhd10b	0.0604812	0.878639	-0.0887112	0.840958
ENSDARG00000098380	sncgb	0.078426	0.882773	-0.242478	0.656532
ENSDARG00000069630	tat	1.12086	0.0100604	-	-
ENSDARG00000089361	wu:fb59d01	-0.862476	0.15449	-	-
ENSDARG00000103135	stoml2	0.726736	0.00904955	0.130491	0.456286
ENSDARG00000105001	zgc:91999	0.581217	0.0220082	-0.10953	0.573364
ENSDARG00000088466	zgc:152808	-0.0104809	0.972592	-0.186194	0.550437
ENSDARG00000020217	cpsf4	0.0416686	0.948014	0.2319	0.664278
ENSDARG00000013522	pck1	0.200204	0.641749	0.761786	0.129497
ENSDARG00000008377	epn2	0.0797784	0.837637	-0.0160586	0.969492
ENSDARG00000069245	matn3a	0.818614	0.079499	0.14948	0.752832
ENSDARG00000068596	cnot11	-0.619086	0.0911893	-	-
ENSDARG00000013804	capns1b	0.683829	0.0259262	0.639641	0.0401197
ENSDARG00000062949	nt5dc3	0.563199	0.108671	-0.305565	0.371547
ENSDARG00000075016	apobb.2	0.04402	0.900115	0.0295303	0.94079
ENSDARG00000077009	wdfy4	0.904946	0.143232	-	-
ENSDARG00000052649	ube2ia	-0.458843	0.0836428	-0.0398375	0.888885
ENSDARG00000078326	arhgap10	-0.800836	0.134281	-0.281801	0.408305
ENSDARG00000027689	pold1	-0.713049	0.275485	-0.218465	0.646649
ENSDARG00000020231	mapre3a	-0.505327	0.23073	-0.109492	0.822996
ENSDARG00000027649	cpsf3	0.339705	0.31703	0.646769	0.113034
ENSDARG00000002792	arcn1a	-0.867379	0.0397409	-0.107078	0.777653
ENSDARG00000014137	picalmb	0.503734	0.285192	-0.111278	0.881138
ENSDARG00000002549	eif3eb	0.231978	0.579342	-1.47444	0.0932245
ENSDARG00000009342	txndc5	-0.471758	0.0463244	0.0945367	0.651948
ENSDARG00000014274	rfc2	0.0760546	0.863675	0.0821346	0.811006
ENSDARG00000044545	zgc:77262	0.129924	0.50195	-0.246493	0.247987
ENSDARG00000013161	ERAS	-0.763387	0.0406185	0.0117081	0.968032
ENSDARG00000027803	sbds	-0.594549	0.137462	0.741444	0.157558
ENSDARG00000021833	ahr2	-0.422981	0.155251	0.609947	0.0557052
ENSDARG00000076844	zgc:162150	-	-	1.05496	0.13859
ENSDARG00000034215	rab42a	-	-	-0.209341	0.681532
ENSDARG00000022261	pdzk1	-1.06879	0.0045667	-0.857476	0.007769
ENSDARG00000056720	utp3	-0.867371	0.0354849	-0.216957	0.668618
ENSDARG00000074466	gdpd3a	1.33865	0.0244013	0.857855	0.057615
ENSDARG00000044357	tbc1d23	-0.0478978	0.922926	0.332379	0.359027
ENSDARG00000074156	sgca	0.306528	0.646332	0.0324247	0.966767
ENSDARG00000057536	crygm2a	-0.597068	0.0981511	-0.352147	0.409181
ENSDARG00000098391	psmg3	-0.510917	0.425841	-0.338496	0.485261
ENSDARG00000011925	spns1	-	-	0.288441	0.697293
ENSDARG00000033436	mboat7	0.0697148	0.864553	0.89759	0.0584392
ENSDARG00000054786	faah2b	-0.909744	0.0166428	0.720629	0.114333
ENSDARG00000042535	actc1a	0.990383	0.0109391	0.989596	0.0129724
ENSDARG00000013250	tars	0.401758	0.0681931	0.885409	0.00903936
ENSDARG00000090872	si:dkey-276j7.1	-0.0365457	0.839379	0.230003	0.226585
ENSDARG00000079271	dcxr	-0.258632	0.200851	-0.599613	0.0333493
ENSDARG00000035329	capns1a	0.155757	0.668816	0.2837	0.46012
ENSDARG00000039486	bag3	-0.325229	0.219047	0.0362613	0.906432
ENSDARG00000013317	pygmb	0.218724	0.217632	0.0775547	0.687599
ENSDARG00000068289	eif3k	-0.57804	0.0223326	-0.186331	0.331554
ENSDARG00000097897	sgip1a	0.368546	0.330422	-	-
ENSDARG00000011613	rbm39a	-0.389367	0.0784942	0.396247	0.0935814
ENSDARG00000013708	usp9	-0.231629	0.224879	-0.279836	0.181407
ENSDARG00000070721	vdrb	0.694159	0.0615474	-0.201597	0.550437
ENSDARG00000036080	cd81a	-0.244105	0.170174	0.299974	0.717228
ENSDARG00000042658	acad8	0.389923	0.086973	0.465082	0.0709748
ENSDARG00000061946	commd4	-0.059666	0.841815	0.908536	0.117305
ENSDARG00000037960	lrrc17	-	-	-0.150065	0.614313
ENSDARG00000057151	prep	-0.209316	0.223413	-0.353144	0.0893831
ENSDARG00000023117	gopc	0.54711	0.257538	0.249887	0.547566
ENSDARG00000100013	dhx38	-0.857516	0.0892571	-	-
ENSDARG00000024204	mcm3	-1.05819	0.00952262	-0.227317	0.386507
ENSDARG00000056510	gstk1	-0.646059	0.0677308	-0.0330613	0.925994
ENSDARG00000035751	ipo7	-0.660135	0.0347579	-0.0375802	0.894753
ENSDARG00000016160	gmpr	-0.0858336	0.800173	-0.100247	0.790087
ENSDARG00000100133	lect1	0.145024	0.481199	-0.562024	0.087936
ENSDARG00000015575	cyp3c1	0.144419	0.593459	0.375577	0.300349
ENSDARG00000006192	gatad2ab	-0.839359	0.0752941	-0.167875	0.464176
ENSDARG00000070331	muc5.1	0.301306	0.194324	0.43778	0.106618
ENSDARG00000055076	nxf1	-0.186504	0.358536	-0.434567	0.087936
ENSDARG00000074490	casc4	-0.43475	0.0710842	-0.235099	0.369951
ENSDARG00000025581	rpl10	-0.190842	0.331122	0.0536686	0.81618
ENSDARG00000055092	pora	0.299001	0.115206	0.454145	0.0520204
ENSDARG00000056347	rab3aa	-0.906435	0.00838932	-0.553577	0.0440524
ENSDARG00000006025	tp53i11b	1.00299	0.0183319	0.511604	0.131415
ENSDARG00000051876	ush1c	-1.0515	0.0136779	0.737612	0.1228
ENSDARG00000087869	si:ch211-11k18.4	-0.172255	0.450294	0.420596	0.123634
ENSDARG00000039489	git1	0.136641	0.662148	0.0583211	0.877022
ENSDARG00000020607	emc3	-0.170729	0.687574	-0.224813	0.789502
ENSDARG00000011496	ppm1bb	0.0209374	0.919205	-0.0984379	0.631592
ENSDARG00000033440	metap1	-0.105894	0.629602	0.279274	0.241232
ENSDARG00000053502	cryaa	-1.12972	0.0057575	-1.19547	0.00536517
ENSDARG00000061437	inpp5f	0.106157	0.821925	-	-
ENSDARG00000019236	gsr	0.153614	0.578843	0.353459	0.242314
ENSDARG00000044575	vars	0.79201	0.0585266	0.476099	0.0999249
ENSDARG00000007614	wwox	-	-	-0.371856	0.467022
ENSDARG00000074759	ccar1	-0.361744	0.447252	-0.849431	0.184565
ENSDARG00000030789	ddx18	-0.645582	0.0378896	0.593632	0.0584392
ENSDARG00000056938	kera	0.659341	0.0389158	0.700267	0.0409682
ENSDARG00000098782	cratb	0.780807	0.0552092	0.31305	0.385454
ENSDARG00000037935	aldh16a1	0.587452	0.116489	0.835068	0.0702109
ENSDARG00000090301	usp48	-	-	0.718889	0.232272
ENSDARG00000005853	slc25a6	0.183471	0.30066	-0.437841	0.0598261
ENSDARG00000011597	atxn2l	-0.066489	0.837959	0.0452161	0.903441
ENSDARG00000102744	mgst3a	0.444689	0.248762	1.26937	0.0255004
ENSDARG00000052374	faf2	-0.356512	0.270203	0.387808	0.268489
ENSDARG00000062688	gpnmb	-0.460692	0.349841	-0.199577	0.697888
ENSDARG00000056517	thoc3	0.414419	0.413413	-0.763367	0.336318
ENSDARG00000095863	afp4	-0.796117	0.0509917	1.06758	0.0298499
ENSDARG00000004343	nelfe	-0.313159	0.447252	-	-
ENSDARG00000038306	tsc22d1	-0.215585	0.665746	-0.426814	0.293335
ENSDARG00000044094	gfpt2	0.0143703	0.972892	0.219647	0.617391
ENSDARG00000058102	sardh	-0.44428	0.375381	-0.627547	0.161247
ENSDARG00000003869	decr1	-0.0283285	0.879861	-0.249782	0.198467
ENSDARG00000093318	si:dkey-57a22.15	0.452516	0.0868908	0.391734	0.335443
ENSDARG00000045580	lum	-0.004497	0.983995	-0.0348333	0.896184
ENSDARG00000100435	sec22bb	-0.383604	0.0806792	-0.193033	0.348723
ENSDARG00000079255	zgc:174935	-	-	-1.00112	0.148433
ENSDARG00000021433	asmtl	-0.981942	0.155958	0.582103	0.387671
ENSDARG00000071691	uqcrc2b	-0.224528	0.221296	-0.321924	0.128163
ENSDARG00000030237	pgrmc2	-0.333487	0.241347	0.202494	0.497381
ENSDARG00000032725	rps27a	0.0876604	0.766388	-0.253481	0.402984
ENSDARG00000017037	ikbkg	0.00400426	0.988614	-0.335188	0.277291
ENSDARG00000055708	timm8b	-1.53444	0.00387201	-1.39865	0.00406961
ENSDARG00000062335	nudt14	-0.143886	0.679482	0.329241	0.371971
ENSDARG00000087657	fasn	-0.725784	0.0139612	-0.610207	0.0285386
ENSDARG00000018653	acot7	0.193337	0.578843	0.134198	0.73599
ENSDARG00000013990	ube2q2	-0.0259749	0.966957	-0.454095	0.344448
ENSDARG00000062173	camsap2a	-0.224209	0.630214	-	-
ENSDARG00000010078	nup133	0.233577	0.578843	-0.2118	0.645177
ENSDARG00000016516	rbm8a	0.282014	0.241265	0.270824	0.290825
ENSDARG00000019191	sept12	-0.785852	0.129801	-0.105523	0.756188
ENSDARG00000086254	hhla2b.2	-0.381076	0.341069	-	-
ENSDARG00000062206	skiv2l	-1.0191	0.0152746	-0.503045	0.0673829
ENSDARG00000097292	slc26a6	-0.567247	0.280542	-	-
ENSDARG00000029463	asap1a	-0.460651	0.0427996	0.00554182	0.977379
ENSDARG00000028336	dhdhl	0.0971987	0.819483	-0.533388	0.234514
ENSDARG00000010936	abcb4	-0.906069	0.00851333	-0.501255	0.0587494
ENSDARG00000025338	hagh	0.602753	0.0291326	0.370921	0.123718
ENSDARG00000035571	abhd17b	-	-	0.425701	0.568029
ENSDARG00000037514	hdac3	-0.343912	0.259829	-	-
ENSDARG00000023963	tpm4a	0.49283	0.0812587	-0.166054	0.534949
ENSDARG00000039399	nt5c2a	0.0903031	0.743446	-0.975657	0.0439755
ENSDARG00000024278	adh8b	-0.627577	0.0193221	-0.63308	0.0226257
ENSDARG00000009001	pdia6	-0.500753	0.0845601	0.0169885	0.955679
ENSDARG00000019581	uso1	-0.178584	0.352611	-0.195268	0.345874
ENSDARG00000003206	chchd6a	-0.949134	0.0238685	-0.795088	0.0447895
ENSDARG00000019338	adprhl2	0.387379	0.348373	0.916961	0.0597702
ENSDARG00000079000	tp53bp1	-0.187486	0.593459	-0.194263	0.684137
ENSDARG00000045442	cpb1	-1.02582	0.0051203	-1.3149	0.00406961
ENSDARG00000062216	narfl	0.737654	0.0750948	1.29779	0.0629905
ENSDARG00000014866	hprt1l	1.87395	0.047681	1.9002	0.0598261
ENSDARG00000012066	dcn	0.177131	0.348454	0.290781	0.175203
ENSDARG00000012688	eif1b	-0.461402	0.0371084	0.172839	0.338565
ENSDARG00000013274	eif4eb	0.441514	0.159448	-0.744925	0.195896
ENSDARG00000040564	hnrnpul1	-0.105255	0.680132	-0.0832317	0.776245
ENSDARG00000062590	pleca	0.036651	0.840542	-0.0320014	0.879338
ENSDARG00000037560	mtm1	0.170085	0.656308	-0.112842	0.798161
ENSDARG00000008966	tbl1xr1b	0.420695	0.385502	-	-
ENSDARG00000010721	sept6	0.125758	0.456559	-0.0160428	0.938668
ENSDARG00000059654	eif3ba	-0.447674	0.04145	0.106815	0.567434
ENSDARG00000012586	fmnl2a	-0.164633	0.720797	-	-
ENSDARG00000001818	c3b.2	-0.12564	0.688124	-0.745967	0.0629905
ENSDARG00000061844	si:dkey-38p12.3	-	-	0.186244	0.717614
ENSDARG00000058381	zgc:171775	0.290072	0.308892	-0.0710639	0.87715
ENSDARG00000038716	casq1a	-0.0427782	0.834552	0.0300675	0.897137
ENSDARG00000042252	eif4h	-0.261108	0.205069	-0.207788	0.331706
ENSDARG00000033382	grifin	-0.892088	0.0191977	0.124429	0.66432
ENSDARG00000029818	srsf5a	0.362432	0.106223	-0.213666	0.328168
ENSDARG00000036427	slc3a2a	-0.382941	0.423567	-0.198771	0.69893
ENSDARG00000062237	nfs1	0.571746	0.0342663	0.685984	0.023924
ENSDARG00000076135	mmrn2a	-	-	-1.13136	0.126998
ENSDARG00000018461	zgc:56095	1.13585	0.102276	-	-
ENSDARG00000006389	smad2	0.399308	0.166029	0.247401	0.399194
ENSDARG00000003977	zgc:153896	-0.996655	0.124769	-	-
ENSDARG00000001729	strn3	0.137263	0.665746	0.242075	0.469735
ENSDARG00000040678	ccdc93	-1.00227	0.123445	-	-
ENSDARG00000063711	trim3a	-0.436987	0.268426	-	-
ENSDARG00000052371	higd2a	0.953653	0.132777	-	-
ENSDARG00000025858	zgc:56525	-0.376427	0.259822	-	-
ENSDARG00000043359	rmnd5b	-0.166825	0.821925	0.440038	0.570495
ENSDARG00000074905	camk1da	0.322438	0.252439	-	-
ENSDARG00000070830	zgc:136858	-0.387564	0.383182	-	-
ENSDARG00000074758	csde1	-0.833464	0.00791615	0.576192	0.0302784
ENSDARG00000022763	hpcal1	-0.746421	0.525646	0.11693	0.904672
ENSDARG00000035879	fuca1.2	0.190748	0.575569	-	-
ENSDARG00000028699	crkl	0.0417932	0.885019	0.100481	0.744378
ENSDARG00000061761	opa3	-0.018784	0.977281	-	-
ENSDARG00000061858	zgc:153968	-1.38918	0.0447514	-1.1589	0.0418971
ENSDARG00000022767	apobb.1	-0.992962	0.0358064	0.910219	0.056672
ENSDARG00000027500	oxsr1b	-0.298717	0.404027	-0.146028	0.720995
ENSDARG00000095796	si:dkey-87o1.2	-0.228228	0.633775	1.44485	0.153347
ENSDARG00000006434	polr1e	-0.779673	0.0700101	-	-
ENSDARG00000004753	mylkb	0.66906	0.118556	-0.0487925	0.930303
ENSDARG00000053130	pcp4a	-0.20925	0.309015	-0.119601	0.594185
ENSDARG00000052099	agxta	0.164267	0.398001	-0.778811	0.0147734
ENSDARG00000045372	ngdn	-0.236842	0.47515	-	-
ENSDARG00000036875	rps12	-0.354801	0.160213	-0.280098	0.28307
ENSDARG00000004017	spag1a	-0.195043	0.702575	1.18476	0.238282
ENSDARG00000009553	gng3	0.123605	0.651927	-	-
ENSDARG00000061864	hdlbpb	0.782328	0.108045	-0.521624	0.262496
ENSDARG00000013777	ppp1r13l	0.167368	0.627913	0.40314	0.202855
ENSDARG00000052103	dtymk	-1.43159	0.096144	-0.0759657	0.87715
ENSDARG00000076804	ttyh1	0.457258	0.1677	-0.956419	0.103526
ENSDARG00000061794	jam3b	0.180333	0.521339	-0.138013	0.657337
ENSDARG00000019144	rab4a	-0.216597	0.6136	-	-
ENSDARG00000061817	kif1aa	-	-	-0.211215	0.664278
ENSDARG00000013082	uap1l1	0.182861	0.595154	0.691613	0.159942
ENSDARG00000036876	zgc:153284	-0.786594	0.119082	0.29113	0.563219
ENSDARG00000003008	prkcea	0.0482109	0.868856	0.381168	0.209432
ENSDARG00000055314	mcmbp	-0.723454	0.0198435	0.745572	0.0218422
ENSDARG00000008224	vps35	-0.188205	0.359223	0.241732	0.283109
ENSDARG00000058868	apc	-	-	-0.365321	0.515989
ENSDARG00000046143	prkab1b	0.0910141	0.847151	-	-
ENSDARG00000038293	zgc:103559	0.344678	0.39538	-	-
ENSDARG00000062812	glsa	0.37304	0.174312	0.079298	0.795976
ENSDARG00000093957	si:dkey-251i10.2	0.69395	0.0406185	-0.277167	0.330611
ENSDARG00000074246	rab14	0.0175956	0.93969	0.0700479	0.770899
ENSDARG00000078391	fam98a	-0.414361	0.0762485	-0.120764	0.58499
ENSDARG00000007744	tsr1	-0.306581	0.512691	-0.104918	0.847139
ENSDARG00000037675	npm1b	0.00145198	0.994687	-0.261964	0.203836
ENSDARG00000036820	mgll	0.0819493	0.868856	0.340337	0.490305
ENSDARG00000073813	scly	0.434999	0.137667	-0.680599	0.0682491
ENSDARG00000057026	ran	0.285095	0.118778	0.422574	0.057615
ENSDARG00000099458	ddx46	-0.072182	0.809094	0.0302701	0.928829
ENSDARG00000011594	smarcb1b	-0.360547	0.0830547	-0.497262	0.0455966
ENSDARG00000041925	cryba2b	-0.322991	0.159974	-0.482518	0.0797362
ENSDARG00000003113	ada	-0.847753	0.00617724	-0.989522	0.00461822
ENSDARG00000011079	wdr3	-0.483981	0.098761	-0.122936	0.729337
ENSDARG00000057128	hadhaa	-0.00931421	0.974201	-0.175565	0.560221
ENSDARG00000044573	cdc42	-0.106987	0.624132	-0.035283	0.892621
ENSDARG00000069603	taok1a	-0.561638	0.254616	0.31234	0.551303
ENSDARG00000057011	dpm1	-0.0861581	0.777079	-0.273775	0.379411
ENSDARG00000016357	fmo5	0.295346	0.533991	-0.327964	0.522432
ENSDARG00000063295	myh9a	-0.135766	0.499888	0.362299	0.129285
ENSDARG00000073756	slc12a7a	-	-	0.126231	0.811374
ENSDARG00000071004	abhd12	0.138768	0.76736	0.558129	0.313633
ENSDARG00000088383	cox5aa	-0.702906	0.0103997	-0.812691	0.007769
ENSDARG00000030224	ppp2ca	-	-	0.213652	0.550073
ENSDARG00000060126	acyp1	-	-	0.782544	0.0907209
ENSDARG00000061243	ubash3ba	-0.167882	0.716379	-	-
ENSDARG00000038991	nsfb	-0.0695925	0.82235	0.0786784	0.82209
ENSDARG00000006207	gpx1b	-0.728501	0.0690676	-	-
ENSDARG00000104034	arid3b	-0.0113346	0.979367	0.288306	0.552536
ENSDARG00000060748	tsfm	0.18994	0.601038	-0.37766	0.331462
ENSDARG00000013329	ttc5	-	-	-0.285602	0.573729
ENSDARG00000012060	thbs3b	0.121506	0.665746	0.0249121	0.941906
ENSDARG00000036109	mtx1b	-0.327916	0.405381	0.77496	0.125039
ENSDARG00000003151	skp1	-0.19124	0.476262	-0.167174	0.570072
ENSDARG00000017320	f11r.1	0.0168794	0.964297	0.373655	0.331521
ENSDARG00000031075	cadm1a	0.310911	0.201372	-0.351825	0.183478
ENSDARG00000027397	vangl2	0.351314	0.457938	0.616235	0.280302
ENSDARG00000058108	EPS8L2	-1.11889	0.030259	-0.651324	0.17983
ENSDARG00000012932	mat2b	0.425537	0.239699	-0.109064	0.79153
ENSDARG00000090481	tusc5a	0.860611	0.00803329	0.498638	0.049054
ENSDARG00000024895	fam50a	-0.524679	0.155251	-0.229725	0.615097
ENSDARG00000019963	sfxn1	0.131893	0.785913	-0.227242	0.656746
ENSDARG00000017490	cel.1	-1.22372	0.0045667	-1.45331	0.0053475
ENSDARG00000045930	rbpms2a	-0.048072	0.922262	-	-
ENSDARG00000010052	ndrg3b	0.061773	0.791937	0.219086	0.363438
ENSDARG00000094336	si:dkeyp-82a1.6	0.168753	0.715162	-	-
ENSDARG00000029822	cel.2	-1.4378	0.0711231	-1.56543	0.0192319
ENSDARG00000008287	fam114a1	-1.08773	0.0107398	-0.342746	0.23474
ENSDARG00000078983	fam118b	-0.581436	0.473512	-0.0340691	0.958388
ENSDARG00000008568	slc25a24	-0.57503	0.0195238	-0.330358	0.106618
ENSDARG00000027099	psmc4	-0.117513	0.51693	0.175187	0.369739
ENSDARG00000037350	rpl9	-0.561595	0.021847	-0.20262	0.280554
ENSDARG00000028000	pfkpa	0.304685	0.15477	0.301394	0.185295
ENSDARG00000099380	rpl13	-0.729394	0.0125892	-0.197989	0.318711
ENSDARG00000013095	gclc	0.167372	0.426379	-0.0841652	0.727941
ENSDARG00000004648	kctd16a	-	-	0.835955	0.123718
ENSDARG00000015860	mtmr9	-0.275849	0.370374	-0.146342	0.670412
ENSDARG00000103800	prkar1b	-0.567982	0.27373	-	-
ENSDARG00000043003	pcyt2	-0.577229	0.0397409	-0.322676	0.186468
ENSDARG00000059351	hnrnpa3	0.733741	0.0105395	-0.157258	0.401729
ENSDARG00000042642	wtap	-1.02266	0.0376585	0.340038	0.335734
ENSDARG00000057427	sv2ba	0.0179852	0.959114	-0.270957	0.435972
ENSDARG00000005179	c17h14orf159	-0.0823276	0.821225	0.867104	0.0408343
ENSDARG00000055113	pom121	0.186934	0.466291	0.292957	0.389294
ENSDARG00000006797	nt5dc1	-0.0281717	0.958625	-0.828343	0.38135
ENSDARG00000002021	pygb	-0.435072	0.068061	0.0995951	0.906432
ENSDARG00000016754	tbca	0.0630056	0.828648	0.237218	0.419902
ENSDARG00000035535	rasa1a	0.209711	0.4565	0.304582	0.319113
ENSDARG00000070543	grin2ab	-	-	-1.04103	0.141607
ENSDARG00000014222	zgc:86598	-0.0432288	0.954855	0.0591031	0.903328
ENSDARG00000070453	gch1	0.137133	0.770392	-	-
ENSDARG00000052623	bsdc1	-0.6545	0.229733	-	-
ENSDARG00000071566	ppp1cab	0.424864	0.693539	0.09624	0.94079
ENSDARG00000054907	cox7a3	-0.466527	0.0346193	-0.617271	0.0176657
ENSDARG00000029057	tm6sf2	-0.398396	0.407337	-	-
ENSDARG00000053691	maea	0.0588072	0.889419	0.0270679	0.953485
ENSDARG00000063731	rbm45	-0.00420952	0.992767	0.325173	0.561815
ENSDARG00000057630	galm	-0.414434	0.206234	0.531901	0.147452
ENSDARG00000058740	ube2r2	-	-	-0.963265	0.0609804
ENSDARG00000075014	sqstm1	-0.299304	0.395946	1.23105	0.0927765
ENSDARG00000014244	rbmx	0.342184	0.113114	-0.0439861	0.855225
ENSDARG00000088091	pfn1	0.102668	0.751251	0.229528	0.494806
ENSDARG00000020258	ewsr1a	-0.177348	0.345101	-0.345815	0.123718
ENSDARG00000089769	hapln1a	-0.453364	0.0752014	0.388542	0.134397
ENSDARG00000023082	krt1-19d	0.132723	0.448911	0.169882	0.369155
ENSDARG00000090444	ponzr1	-	-	1.04682	0.140443
ENSDARG00000014806	hacd2	-0.818845	0.0458779	-0.474658	0.380311
ENSDARG00000033285	gsto2	-1.22829	0.02486	-1.10005	0.0752426
ENSDARG00000001897	man2b1	-0.51445	0.17674	0.292907	0.450542
ENSDARG00000031108	lrba	0.0600534	0.852069	0.275562	0.396966
ENSDARG00000053619	sra1	0.448391	0.205377	0.638055	0.234091
ENSDARG00000076780	acadsb	0.432301	0.0629683	0.0611341	0.788445
ENSDARG00000006524	supt6h	0.0223247	0.902911	-0.281575	0.151119
ENSDARG00000020405	napab	0.00850072	0.972592	0.105395	0.688987
ENSDARG00000016412	agt	1.08792	0.00527964	0.699314	0.0216437
ENSDARG00000010008	vim	0.565638	0.0428015	-0.0696011	0.786712
ENSDARG00000057075	lamtor3	0.458996	0.134228	-0.235985	0.413729
ENSDARG00000037924	gna13b	0.39577	0.0574489	-0.295338	0.143172
ENSDARG00000039378	rcn2	0.549227	0.220541	-0.580536	0.135263
ENSDARG00000004037	cog2	-0.485869	0.147768	0.895545	0.113488
ENSDARG00000053217	cox7a2a	-0.791832	0.00874419	-1.0503	0.00461822
ENSDARG00000016415	dhtkd1	0.212455	0.427412	0.0595699	0.85652
ENSDARG00000042509	glod4	-0.0453663	0.795506	0.0269884	0.894187
ENSDARG00000035309	entpd3	0.981681	0.0717626	-0.0572406	0.89645
ENSDARG00000024324	arhgap1	0.511627	0.0445119	0.165888	0.441167
ENSDARG00000063525	adpgk	0.0716437	0.688072	-0.139375	0.456342
ENSDARG00000054321	ngs	0.665267	0.0540542	-0.158416	0.612404
ENSDARG00000008784	prpf4ba	-0.702318	0.0734185	-	-
ENSDARG00000078215	rbsn	-0.630858	0.19152	-	-
ENSDARG00000053617	camk2a	-0.186254	0.439403	-0.838083	0.120566
ENSDARG00000007413	arid2	-1.22246	0.091193	-0.0351982	0.947466
ENSDARG00000055504	si:ch211-212k18.7	-0.860595	0.0239776	0.551373	0.0966955
ENSDARG00000053138	lrrc47	-0.266941	0.53414	0.30747	0.503272
ENSDARG00000078619	pnp5a	1.21391	0.0285757	0.365296	0.41172
ENSDARG00000005578	ugp2a	-0.70591	0.0125892	-0.744812	0.0127603
ENSDARG00000036041	f2	0.191966	0.555374	-0.806701	0.0598221
ENSDARG00000042623	acbd3	0.273549	0.303683	0.0466739	0.884265
ENSDARG00000010978	trmt1	-0.700911	0.303438	0.285326	0.488486
ENSDARG00000025206	syt2a	-0.0953962	0.610999	-0.0796764	0.703093
ENSDARG00000008407	tspan7b	-0.0653408	0.766639	0.402558	0.113105
ENSDARG00000031560	srpk1b	-0.682602	0.0397855	-0.715921	0.13859
ENSDARG00000026165	col11a1a	-0.255196	0.450294	-0.19388	0.60296
ENSDARG00000063249	mrpl9	-0.630277	0.335054	0.36237	0.607166
ENSDARG00000057624	cops5	-0.55021	0.0451023	0.0751477	0.767983
ENSDARG00000012684	atp2b1a	-0.0372618	0.901268	-0.594446	0.0860646
ENSDARG00000041306	mrps25	0.425757	0.0910603	0.285323	0.245879
ENSDARG00000070480	agr2	0.243872	0.31718	0.840941	0.0227737
ENSDARG00000015918	dlat	0.355347	0.075977	-0.0381109	0.857344
ENSDARG00000004891	pex19	-0.623219	0.10525	-0.0309333	0.942115
ENSDARG00000018953	gclm	0.619988	0.0752941	0.0487026	0.894322
ENSDARG00000012603	eif3ja	-0.600503	0.0516263	0.3426	0.224122
ENSDARG00000095879	wdr46	-0.0990213	0.721096	-0.684887	0.17047
ENSDARG00000076526	gar1	0.238959	0.359788	0.196151	0.484773
ENSDARG00000041450	rab11a	-0.182107	0.296427	0.226906	0.236219
ENSDARG00000101210	glg1b	-0.380754	0.425925	-	-
ENSDARG00000005897	dera	0.0274978	0.909052	-0.637061	0.0398749
ENSDARG00000045565	noc4l	-0.670414	0.221886	-0.448324	0.395941
ENSDARG00000039966	prom1a	-0.329892	0.482359	-	-
ENSDARG00000018022	msh2	-0.575103	0.168749	-	-
ENSDARG00000079731	kif13ba	-	-	-0.0974654	0.857897
ENSDARG00000045036	cdc42ep4b	0.617401	0.104501	-	-
ENSDARG00000013968	psap	0.14323	0.658541	-0.485539	0.179751
ENSDARG00000037746	actb1	-1.13509	0.120563	-0.438241	0.547566
ENSDARG00000093619	sult3st2	-0.96907	0.0962044	-1.09845	0.027788
ENSDARG00000071679	mydgf	-0.430128	0.12025	0.0397121	0.89645
ENSDARG00000018989	hspa4b	-0.422444	0.0591281	-0.16268	0.413665
ENSDARG00000053463	poglut1	-0.912206	0.149937	-0.0437449	0.940158
ENSDARG00000010610	sarm1	-0.550973	0.284776	-0.671788	0.253564
ENSDARG00000054799	rfc1	0.286366	0.610418	-0.480116	0.203965
ENSDARG00000101130	adck4	-0.511222	0.60931	-0.380521	0.542252
ENSDARG00000058658	si:dkey-178e17.3	0.213029	0.676566	-	-
ENSDARG00000059817	mtmr12	0.75525	0.187878	-0.226272	0.656215
ENSDARG00000039007	eno3	-0.10196	0.578907	-0.0583884	0.783668
ENSDARG00000045562	pus1	-0.364139	0.09402	-0.269907	0.211044
ENSDARG00000010149	atp5a1	0.0875254	0.664638	0.0401428	0.869204
ENSDARG00000032238	dnm3a	0.11594	0.80668	-	-
ENSDARG00000060303	slc4a10b	0.0508608	0.917847	-	-
ENSDARG00000003429	hnrpdl	-0.219028	0.388544	0.285773	0.30208
ENSDARG00000013078	ywhaba	0.00361517	0.98484	-0.114947	0.570638
ENSDARG00000045567	phpt1	-0.0919373	0.759694	0.0250298	0.942712
ENSDARG00000012818	csnk2a2a	0.217252	0.542701	0.212291	0.584888
ENSDARG00000001162	matr3l1.1	-0.00625824	0.974489	0.469963	0.0605502
ENSDARG00000070386	krtcap2	-	-	-0.968283	0.154712
ENSDARG00000012495	mphosph10	-0.333442	0.117522	0.655847	0.0489776
ENSDARG00000030490	sptb	0.0828154	0.628632	-0.0957205	0.604461
ENSDARG00000052674	csnk1a1	-0.576017	0.0316857	-0.394831	0.101919
ENSDARG00000090268	krtt1c19e	-0.391497	0.509591	-0.282552	0.667762
ENSDARG00000030441	ppa1b	-0.0903445	0.651927	-0.173929	0.409591
ENSDARG00000042677	cadm1b	0.103617	0.789313	-	-
ENSDARG00000013582	csnk2a2b	0.0536798	0.891935	0.0460015	0.915636
ENSDARG00000002217	scocb	-0.361212	0.447974	-0.318574	0.531737
ENSDARG00000070046	eny2	0.0699284	0.775704	-0.104499	0.690952
ENSDARG00000056985	tpte	-0.123134	0.711344	0.735565	0.257625
ENSDARG00000004930	lmo7a	-0.531475	0.169247	-	-
ENSDARG00000059902	vps16	0.118926	0.678545	0.61367	0.272148
ENSDARG00000008542	yod1	0.0226216	0.958736	-0.369322	0.391868
ENSDARG00000001888	ppm1ba	0.435498	0.286183	0.354117	0.412546
ENSDARG00000102241	zgc:136410	1.20062	0.0496842	1.03019	0.0259436
ENSDARG00000040991	cttnbp2	0.773118	0.181511	-	-
ENSDARG00000058574	abcg2c	-0.477855	0.157343	-	-
ENSDARG00000001788	atp5o	0.0407005	0.84562	-0.0818721	0.715553
ENSDARG00000055158	prox1a	-	-	-0.590872	0.294293
ENSDARG00000021647	gnai1	0.431261	0.0802987	0.521131	0.0629905
ENSDARG00000005318	stam2	-0.834273	0.0425775	0.190712	0.588543
ENSDARG00000021346	pdhb	0.375763	0.0620919	0.325846	0.110495
ENSDARG00000038743	copb2	-0.404579	0.0702931	0.0366233	0.874906
ENSDARG00000016494	ddc	-0.558448	0.0507264	-0.774872	0.0473006
ENSDARG00000012468	aacs	-1.34727	0.0135289	-0.0951146	0.814989
ENSDARG00000067958	sh3gl1a	-0.102684	0.780288	0.279211	0.456055
ENSDARG00000041799	cx43	0.622192	0.0397409	0.578868	0.0932245
ENSDARG00000044125	txn	0.0487685	0.938255	0.477395	0.418994
ENSDARG00000045428	mcee	-0.319899	0.466782	-0.440087	0.354949
ENSDARG00000056119	eef1g	-0.53026	0.0251303	0.0589305	0.765927
ENSDARG00000003681	eif5	-0.473506	0.036775	0.281539	0.154712
ENSDARG00000089480	si:dkey-12j5.1	-0.0367943	0.958354	0.905306	0.378973
ENSDARG00000057648	dnttip2	-0.146928	0.832274	-	-
ENSDARG00000042630	hebp2	0.478105	0.179443	0.517791	0.39731
ENSDARG00000017901	tln2a	0.131154	0.59233	-0.148844	0.573709
ENSDARG00000037109	pwp2h	-0.520178	0.0420266	0.789277	0.0149598
ENSDARG00000070918	si:ch211-284e20.8	-	-	-0.792323	0.0751441
ENSDARG00000045066	entpd1	0.626846	0.293479	0.28153	0.733133
ENSDARG00000059386	dtwd1	-	-	-0.564136	0.310061
ENSDARG00000045641	usp3	-0.133042	0.839379	0.856416	0.38968
ENSDARG00000020764	slmapb	0.241767	0.628632	0.0744102	0.917436
ENSDARG00000029071	creld2	-	-	-0.308015	0.226585
ENSDARG00000035858	cnn2	-0.268234	0.312337	0.221166	0.433771
ENSDARG00000063005	anapc7	-	-	-0.23429	0.586235
ENSDARG00000037925	rgs9a	-0.941416	0.0257273	-0.537348	0.134853
ENSDARG00000067920	rab8a	-0.394843	0.128214	0.0699779	0.804119
ENSDARG00000076933	aldh1a3	-0.0854637	0.798517	0.457796	0.199592
ENSDARG00000038107	sgcg	-	-	0.013495	0.977927
ENSDARG00000009336	aif1l	0.888374	0.0468839	-	-
ENSDARG00000011909	itpr2	-0.125332	0.837086	-	-
ENSDARG00000074161	tnrc6b	-	-	-0.161744	0.756643
ENSDARG00000087093	si:ch211-157c3.4	0.775565	0.223361	0.897141	0.118657
ENSDARG00000006396	nrcama	0.198741	0.488317	0.00829164	0.978776
ENSDARG00000010108	bri3bp	0.18051	0.382936	-0.0284432	0.908759
ENSDARG00000099448	sh3d21	-0.141303	0.550177	0.872151	0.0180638
ENSDARG00000089976	spcs3	0.244775	0.624132	0.204002	0.714062
ENSDARG00000056036	stxbp1b	-0.176943	0.361008	-0.523907	0.0473006
ENSDARG00000031819	eif4ebp2	-0.861911	0.154518	-0.356807	0.483856
ENSDARG00000011166	cahz	-0.480613	0.050448	0.195175	0.364277
ENSDARG00000012281	zgc:65851	0.532389	0.06607	0.0698635	0.808301
ENSDARG00000004931	slc8a3	0.717934	0.233197	0.00732122	0.991622
ENSDARG00000045563	ccdc53	-0.748133	0.19041	-	-
ENSDARG00000098433	utp6	-0.754891	0.0798352	-	-
ENSDARG00000016260	fxr2	-0.5954	0.048842	0.0965929	0.730214
ENSDARG00000007285	mrpl57	0.600687	0.256874	-	-
ENSDARG00000099667	snrpg	0.31134	0.257649	-0.370782	0.218055
ENSDARG00000044942	mrpl45	0.738966	0.0445119	-0.342309	0.241133
ENSDARG00000059596	clip2	-0.644016	0.23417	0.207626	0.633847
ENSDARG00000002659	mapre1b	0.036344	0.869566	0.0583626	0.80999
ENSDARG00000018478	agxtb	0.791363	0.0581447	-0.357717	0.337958
ENSDARG00000079705	si:ch211-152p11.4	0.730012	0.201377	-	-
ENSDARG00000071336	mif	-0.0820296	0.775564	0.0641349	0.847218
ENSDARG00000033978	nxn	-	-	0.881002	0.175203
ENSDARG00000026767	nol11	0.0956363	0.880079	0.221673	0.742817
ENSDARG00000004452	tardbpl	0.400586	0.405119	0.314358	0.198871
ENSDARG00000023797	ryr1b	0.255295	0.143987	-0.128937	0.460614
ENSDARG00000078911	zgc:163098	-0.104856	0.824588	-	-
ENSDARG00000037307	gnpda1	-0.496802	0.0759153	-0.104014	0.703041
ENSDARG00000069548	zgc:162780	-0.84781	0.0527207	1.02897	0.0901184
ENSDARG00000046090	dhrs11a	0.496058	0.40714	0.617428	0.344551
ENSDARG00000033175	snrpe	0.356787	0.303532	-0.133496	0.737147
ENSDARG00000006584	phf8	0.0385076	0.883288	-0.358013	0.19061
ENSDARG00000031929	stard14	0.176073	0.694704	0.404854	0.485466
ENSDARG00000061634	aifm4	0.0970267	0.601283	0.144797	0.46177
ENSDARG00000032651	ppp1r10	0.547831	0.286308	1.29348	0.104226
ENSDARG00000006215	akr1b1	-0.44298	0.0482113	-0.588609	0.027899
ENSDARG00000039719	mrps26	0.47701	0.265108	-0.125511	0.790833
ENSDARG00000037188	rpa2	-0.766392	0.0617383	0.0425571	0.917436
ENSDARG00000059956	ptk6b	-0.270293	0.47515	-	-
ENSDARG00000007081	pias4a	-0.487711	0.0734185	-0.662108	0.0421032
ENSDARG00000056480	cpvl	-0.448279	0.150333	-0.00838952	0.978776
ENSDARG00000100075	abcg2a	0.147215	0.810724	-0.644529	0.233024
ENSDARG00000068265	tomm5	-1.18038	0.0961799	0.833847	0.189721
ENSDARG00000001557	tomm34	-0.249434	0.330595	0.271742	0.327345
ENSDARG00000092798	ppib	-0.136587	0.476619	-0.258676	0.228555
ENSDARG00000068264	grhpra	-0.925335	0.0225002	-0.364346	0.409591
ENSDARG00000013847	egfra	-	-	1.48164	0.0271463
ENSDARG00000025319	fynb	-	-	-0.412225	0.426778
ENSDARG00000045598	si:dkey-180p18.9	-0.585383	0.172843	-0.0437676	0.941871
ENSDARG00000057855	mrps31	0.100771	0.740128	0.214882	0.497132
ENSDARG00000034777	txn2	-0.995164	0.0718191	-0.038717	0.953408
ENSDARG00000054540	imp4	-1.15878	0.0990404	-	-
ENSDARG00000063596	bud23	-0.782089	0.0284822	-	-
ENSDARG00000036144	tssc4	0.0519374	0.934372	-0.0080007	0.9884
ENSDARG00000014015	zgc:77086	-0.155832	0.462198	0.155124	0.497122
ENSDARG00000013711	PLIN3	-0.904637	0.024586	0.469817	0.156177
ENSDARG00000003382	cwc25	-0.0208707	0.967464	0.132709	0.815835
ENSDARG00000070835	tnnc2	-0.455367	0.0397855	-0.184981	0.318474
ENSDARG00000005359	sucla2	0.341299	0.0955123	0.140853	0.469694
ENSDARG00000035625	snrnp27	-0.470493	0.268841	-0.589269	0.145641
ENSDARG00000011405	rps9	-0.118261	0.62167	0.141502	0.583638
ENSDARG00000013613	anxa13l	0.87474	0.0380394	0.569195	0.182075
ENSDARG00000038378	sagb	0.135086	0.659704	0.126565	0.711916
ENSDARG00000036279	lamc1	0.218702	0.301587	-0.0944058	0.689105
ENSDARG00000103095	tbk1	-0.32885	0.484023	0.510876	0.344551
ENSDARG00000099258	vps52	0.770814	0.0733466	-0.665229	0.124078
ENSDARG00000012534	slc6a6a	0.537635	0.293	-	-
ENSDARG00000060288	prosc	-0.11213	0.657227	0.68586	0.0447516
ENSDARG00000058079	txndc17	-0.126405	0.813727	0.374765	0.499609
ENSDARG00000041182	rpl4	-0.430958	0.0469532	-0.0234321	0.910136
ENSDARG00000091402	eif2b1	0.185021	0.467241	0.610018	0.0658686
ENSDARG00000035569	cyp1d1	-	-	-0.177969	0.733133
ENSDARG00000069934	parp4	-0.757964	0.407495	0.0139362	0.985017
ENSDARG00000014430	rabgef1	-0.398675	0.229989	-0.377324	0.371547
ENSDARG00000099943	mapre2	-0.0319408	0.942159	0.0664419	0.888308
ENSDARG00000100392	rps18	-0.234999	0.230288	-0.0205563	0.928334
ENSDARG00000041787	cx32.3	-1.02513	0.0132764	-1.27455	0.0353957
ENSDARG00000087647	sept7a	-0.0996126	0.578097	0.0373951	0.862456
ENSDARG00000006316	rpl23a	-0.544948	0.0392301	0.583778	0.0403102
ENSDARG00000091150	mki67	-	-	-0.389722	0.448716
ENSDARG00000007825	map2k1	-0.360782	0.218426	0.277728	0.2731
ENSDARG00000103740	fundc2	-0.397307	0.0981463	-0.135827	0.62623
ENSDARG00000025254	s100a10b	0.176759	0.360437	0.172449	0.406723
ENSDARG00000019128	tpm4b	-1.12627	0.0349132	-	-
ENSDARG00000069415	col17a1a	0.0873579	0.821458	0.351272	0.372784
ENSDARG00000044943	npepps	0.253075	0.268255	0.045382	0.869341
ENSDARG00000025301	gfap	0.652652	0.0410976	0.0975207	0.73421
ENSDARG00000038577	cox6c	-0.865223	0.00579189	-0.901142	0.0055739
ENSDARG00000103799	kars	0.308234	0.14112	0.921994	0.00913386
ENSDARG00000093774	rbp2b	-0.96316	0.00597382	-1.14533	0.00452426
ENSDARG00000023578	lpp	0.42238	0.0767979	0.23075	0.304492
ENSDARG00000076052	sez6l2	-0.108852	0.81784	-	-
ENSDARG00000040730	wdr75	-0.77695	0.179935	-0.964691	0.155644
ENSDARG00000103826	gpib	-0.0923662	0.759102	-0.213333	0.493026
ENSDARG00000041607	eif4ebp3l	0.942181	0.0427996	-	-
ENSDARG00000034326	ing3	0.627641	0.242134	-	-
ENSDARG00000060797	pfkmb	0.370685	0.285192	-0.373623	0.314562
ENSDARG00000094041	krt17	-0.813853	0.0179433	0.68459	0.0373332
ENSDARG00000058206	si:ch211-153b23.5	0.333922	0.480528	0.553654	0.287172
ENSDARG00000079823	mrps36	0.0843654	0.880079	0.0450411	0.942597
ENSDARG00000012234	psme3	-0.493583	0.0383231	0.443259	0.0625739
ENSDARG00000002311	fabp11b	-0.25228	0.310197	0.0134308	0.963312
ENSDARG00000012892	ammecr1	-	-	-0.923528	0.164583
ENSDARG00000098645	rgn	-1.12763	0.00647007	-0.644652	0.0419236
ENSDARG00000040245	kpnb3	-0.736691	0.00986833	-0.164565	0.373384
ENSDARG00000075508	si:dkey-108k21.10	0.871582	0.00635892	-0.354457	0.0949578
ENSDARG00000020239	lpin1	0.421988	0.551419	-	-
ENSDARG00000024141	cav3	0.103415	0.775564	0.453586	0.23559
ENSDARG00000024654	pgm3	-0.14346	0.474684	-0.140777	0.518235
ENSDARG00000089314	mapta	-0.374159	0.235958	-0.231169	0.483481
ENSDARG00000092947	cyt1	-0.153927	0.559721	0.384142	0.192264
ENSDARG00000074611	wdr37	0.284907	0.261889	0.732761	0.0382262
ENSDARG00000035692	rps3a	-0.163539	0.458004	-0.295194	0.229969
ENSDARG00000057879	p3h3	-0.0466672	0.937622	0.720601	0.155981
ENSDARG00000028401	rhogc	0.122796	0.750857	-1.26522	0.106359
ENSDARG00000057013	cadm3	-0.0677409	0.737196	-0.304811	0.172201
ENSDARG00000099843	nedd4a	-	-	0.618066	0.279083
ENSDARG00000007918	ttc27	-0.393938	0.495266	-	-
ENSDARG00000016794	mtmr6	-	-	-0.451435	0.392899
ENSDARG00000009830	hdlbpa	-0.899089	0.00577186	-0.108792	0.560544
ENSDARG00000088318	ubap2a	-0.503645	0.0904289	0.301005	0.293317
ENSDARG00000005840	got2b	0.0917619	0.672104	0.169584	0.4578
ENSDARG00000040440	snrpd2	-0.346983	0.198114	-0.272214	0.330611
ENSDARG00000015070	pola2	-	-	1.48895	0.0855947
ENSDARG00000100108	cul3b	-0.170543	0.367933	-0.141257	0.488486
ENSDARG00000061207	ttc7b	-0.23443	0.542789	-	-
ENSDARG00000036834	krt92	-0.597496	0.0468839	-0.204768	0.426081
ENSDARG00000042728	plaa	-0.138625	0.629422	0.036679	0.913961
ENSDARG00000038359	enosf1	0.101169	0.750857	0.0151646	0.966767
ENSDARG00000057782	baz2ba	-	-	-0.829052	0.190841
ENSDARG00000010279	scamp2	-0.0894293	0.808925	0.258811	0.489892
ENSDARG00000098458	RPL37A	-0.842608	0.00780821	-0.211008	0.287967
ENSDARG00000061713	tpd52	-0.0216648	0.937114	-0.408791	0.145085
ENSDARG00000018459	msrb2	-	-	-0.776553	0.20965
ENSDARG00000012848	arih2	-0.24721	0.38732	0.317165	0.229038
ENSDARG00000063663	clp1	0.421451	0.385019	0.286453	0.573259
ENSDARG00000039882	ap3s2	-0.382973	0.234931	-0.852929	0.032031
ENSDARG00000012274	eif4e1c	0.0555211	0.748583	0.640087	0.01663
ENSDARG00000077859	ndufaf4	-0.312523	0.506378	-	-
ENSDARG00000036832	cyt1l	0.0350264	0.915754	0.55981	0.118657
ENSDARG00000045543	atp6v1f	0.86053	0.0167862	-0.153568	0.55334
ENSDARG00000054272	caprin1b	-0.62474	0.0366821	-0.382229	0.146568
ENSDARG00000016676	gnao1a	0.354727	0.0875977	-0.0577282	0.787924
ENSDARG00000102356	scp2b	-0.547678	0.0442101	-0.4108	0.113034
ENSDARG00000077492	atp8a2	0.859999	0.369755	0.24916	0.742056
ENSDARG00000036546	pdxkb	-0.174753	0.564974	0.646124	0.274775
ENSDARG00000020895	bag1	0.162038	0.430683	-0.128457	0.568029
ENSDARG00000026654	gosr1	-0.110717	0.814267	0.801947	0.200184
ENSDARG00000043970	lrpprc	-0.377673	0.117522	0.00805297	0.973894
ENSDARG00000036076	heatr3	-0.5069	0.117522	0.311554	0.330507
ENSDARG00000055045	casp3b	0.117309	0.82915	-	-
ENSDARG00000061764	ahnak	-0.251253	0.161108	0.0511519	0.796587
ENSDARG00000073820	zgc:174917	-0.562291	0.277267	-	-
ENSDARG00000042821	agps	-0.705421	0.0210239	-0.0407122	0.875372
ENSDARG00000043608	eif4ebp1	0.307272	0.446926	0.18793	0.676998
ENSDARG00000003961	parp3	-0.292562	0.256338	-0.414871	0.371547
ENSDARG00000088885	si:ch1073-340i21.3	-1.32049	0.0805839	0.932065	0.162679
ENSDARG00000012261	eftud2	-0.0247017	0.893776	-0.0773836	0.684137
ENSDARG00000098746	dhrs13l1	-0.405505	0.234555	-0.594731	0.13067
ENSDARG00000004502	rcor3	0.431452	0.647911	0.00432057	0.995388
ENSDARG00000062916	mrpl37	0.587402	0.0973736	0.642678	0.0963986
ENSDARG00000041623	mt2	-	-	0.88273	0.0224247
ENSDARG00000007127	acat2	-0.3365	0.0892224	-0.503756	0.0402843
ENSDARG00000088889	si:dkey-108k21.14	0.577183	0.0497485	-0.0459209	0.836862
ENSDARG00000030641	letmd1	-0.0941833	0.733501	-	-
ENSDARG00000061952	si:dkey-245p14.7	-0.498823	0.0427942	-0.330717	0.143172
ENSDARG00000068149	tprg1l	0.620411	0.246096	-	-
ENSDARG00000099101	gch2	-1.19194	0.0424232	-0.134352	0.742513
ENSDARG00000099579	aldh18a1	0.230073	0.233706	0.676525	0.0199811
ENSDARG00000025011	synj1	0.0491673	0.826339	-0.436951	0.0935814
ENSDARG00000040881	hnrnph1	0.510582	0.124008	-0.122638	0.724796
ENSDARG00000004173	copa	-0.453078	0.107537	-0.0107195	0.970057
ENSDARG00000045870	plekha5	-0.180554	0.740894	-0.815321	0.340622
ENSDARG00000035603	dao.2	-0.705956	0.047447	-0.103864	0.753723
ENSDARG00000005783	ncanb	1.10733	0.106424	-	-
ENSDARG00000074471	vps39	-0.0796097	0.788999	-0.519568	0.274775
ENSDARG00000025147	cd63	-0.793502	0.174765	-1.32195	0.10019
ENSDARG00000039347	rps24	-0.600674	0.0269907	0.185947	0.379483
ENSDARG00000055477	pelo	-0.0561249	0.919205	0.0304029	0.958626
ENSDARG00000012796	hnmt	-0.199574	0.514774	-0.176966	0.598834
ENSDARG00000056181	ncam1a	0.449588	0.0398967	-0.0328632	0.873823
ENSDARG00000007496	ufl1	-0.0165346	0.948091	-0.0187883	0.946688
ENSDARG00000014402	smc1b	-1.49944	0.0671902	-1.27199	0.107268
ENSDARG00000077776	csnk2b	0.146941	0.440129	-0.141824	0.487748
ENSDARG00000062350	synm	0.102375	0.805334	-0.0699521	0.932096
ENSDARG00000034368	hexb	0.313994	0.257654	-0.233148	0.422351
ENSDARG00000097635	wu:fb18f06	0.455187	0.457338	-0.284188	0.678624
ENSDARG00000002710	ncl	-0.0772982	0.646533	-0.0138153	0.945249
ENSDARG00000090185	si:dkeyp-73b11.8	-0.815433	0.00749396	-0.667282	0.0156535
ENSDARG00000079745	si:ch211-166a6.5	-1.32132	0.0206696	0.0512511	0.914417
ENSDARG00000035602	dao.1	-	-	0.622755	0.290981
ENSDARG00000005368	mcamb	-0.0288908	0.929301	-0.54512	0.120449
ENSDARG00000104413	rogdi	0.145035	0.845603	0.17096	0.841175
ENSDARG00000005739	gpm6ba	0.160821	0.654962	0.117338	0.776245
ENSDARG00000037997	tubb5	0.491986	0.0343372	0.67446	0.0156535
ENSDARG00000057529	itpa	-0.0685252	0.788823	0.386511	0.186464
ENSDARG00000025332	rbm28	-0.947808	0.0191977	-0.846454	0.101496
ENSDARG00000037928	ddx42	0.153234	0.531235	-0.570358	0.0692213
ENSDARG00000071031	snx1a	-0.106325	0.534775	0.225277	0.23474
ENSDARG00000095915	col6a3	-0.00660843	0.98607	-0.892244	0.112086
ENSDARG00000010905	mettl13	0.487735	0.327347	0.923283	0.16459
ENSDARG00000059950	plxdc2	-0.082931	0.920957	0.172789	0.782335
ENSDARG00000017882	rdh1	-1.03378	0.00423432	-1.11537	0.00406961
ENSDARG00000076509	polr2d	0.202378	0.595473	-0.603734	0.399278
ENSDARG00000040666	nifk	-0.390369	0.324369	0.212623	0.624967
ENSDARG00000019260	dhrs9	-0.777781	0.068139	-0.513057	0.204231
ENSDARG00000063544	pip4k2ab	-0.431816	0.33442	0.552917	0.261786
ENSDARG00000001777	nup155	0.316363	0.15913	0.28505	0.227394
ENSDARG00000007959	hibadhb	0.208508	0.423068	0.333099	0.247987
ENSDARG00000089886	si:dkey-19e4.5	0.0985142	0.640108	0.0863264	0.713143
ENSDARG00000100003	glulb	0.513095	0.0723151	0.560505	0.0733846
ENSDARG00000011146	uqcrb	-0.0580226	0.775704	-0.377998	0.10834
ENSDARG00000039340	tmem209	1.07325	0.110284	0.447689	0.395988
ENSDARG00000026180	prpf8	0.00389578	0.983538	-0.0751061	0.718098
ENSDARG00000043171	CELA1 (1 of many)	-1.16675	0.00387201	-1.28007	0.00406961
ENSDARG00000037071	rps26	-0.0381894	0.904156	-0.322971	0.31116
ENSDARG00000044521	eef1b2	-0.85783	0.00907957	-0.0309462	0.89552
ENSDARG00000009978	icn	0.320068	0.135829	-0.149648	0.483625
ENSDARG00000020232	eif6	0.142454	0.665715	0.34838	0.321881
ENSDARG00000079067	mms19	-0.196719	0.617028	-0.258581	0.539517
ENSDARG00000044601	rtn4a	-0.421457	0.0976463	-0.0480167	0.862244
ENSDARG00000007421	ftcd	-0.477766	0.0682192	-0.462289	0.0918193
ENSDARG00000030786	mpi	0.626354	0.0194168	0.147196	0.451417
ENSDARG00000099256	pum1	-0.395374	0.102877	0.00530462	0.981763
ENSDARG00000069774	flot2b	0.18057	0.293396	-0.264008	0.173057
ENSDARG00000069977	myg1	0.0614191	0.811897	-0.0952406	0.73599
ENSDARG00000103878	anpepb	-0.896743	0.0063855	-0.94197	0.00612456
ENSDARG00000024877	ptgr1	-0.372587	0.1212	0.855237	0.0654439
ENSDARG00000074581	add2	0.374944	0.253109	-0.197056	0.573729
ENSDARG00000038067	smurf2	0.0813385	0.879042	-0.222221	0.473433
ENSDARG00000054804	anp32e	0.279259	0.228387	-0.0946066	0.710675
ENSDARG00000007863	tra2a	0.00564267	0.983538	0.0980005	0.753723
ENSDARG00000003087	ubxn6	-0.119374	0.760975	-0.0122333	0.976829
ENSDARG00000022129	rbm4.3	0.327128	0.291337	0.240205	0.464174
ENSDARG00000027109	zfr	0.106469	0.59461	0.119405	0.582932
ENSDARG00000004358	gnb3a	0.692197	0.0317539	-	-
ENSDARG00000014239	esyt1b	-0.03023	0.938299	0.23969	0.519684
ENSDARG00000053405	sord	-0.0621804	0.845272	-0.349949	0.287567
ENSDARG00000013963	mipb	-0.563901	0.0677308	-0.0951996	0.753442
ENSDARG00000070674	psmd6	-0.0288667	0.88579	-0.0583024	0.787924
ENSDARG00000070834	taf13	-1.68004	0.0557721	-1.70494	0.0692532
ENSDARG00000038608	sdhc	1.08102	0.0179433	1.0826	0.0215106
ENSDARG00000069829	rragca	-0.26186	0.508469	-0.526952	0.24478
ENSDARG00000003829	galnt2	-0.460396	0.336227	0.0929227	0.873823
ENSDARG00000077506	tjp1a	0.206146	0.36929	0.273978	0.277291
ENSDARG00000058861	ncl1	0.0739448	0.688072	0.21882	0.270515
ENSDARG00000091006	cobl	-	-	0.207066	0.685636
ENSDARG00000043843	akap7	-1.0449	0.115288	0.0156715	0.974673
ENSDARG00000079766	tap1	-1.13984	0.101845	-	-
ENSDARG00000052010	fam96b	-0.663019	0.0699551	0.100056	0.783077
ENSDARG00000039345	drg1	-0.612679	0.0228637	-0.281011	0.189668
ENSDARG00000014313	atp5j	-0.0969353	0.621048	0.0885922	0.681532
ENSDARG00000016010	nup107	0.070947	0.699236	0.0329178	0.880361
ENSDARG00000093628	s100a11	0.229768	0.466204	-0.0798629	0.834844
ENSDARG00000071113	xirp2a	-0.208557	0.265091	0.304134	0.152437
ENSDARG00000003941	rrs1	-0.778924	0.0191977	0.922894	0.0136866
ENSDARG00000002682	tbcela	-	-	-0.697822	0.2404
ENSDARG00000101216	meaf6	-	-	1.42257	0.0136866
ENSDARG00000015552	phactr4a	-1.07437	0.110246	-	-
ENSDARG00000071015	pbxip1a	0.270762	0.312667	0.0179625	0.955489
ENSDARG00000092154	tex264a	-0.220081	0.640265	-0.347073	0.489027
ENSDARG00000040615	ilkap	-	-	0.383459	0.320741
ENSDARG00000045524	lamb1b	0.510264	0.106971	-0.409574	0.276196
ENSDARG00000039647	slc6a1b	0.252252	0.345101	0.343828	0.24478
ENSDARG00000055514	icn2	0.0952252	0.629602	0.29395	0.180172
ENSDARG00000078459	cux1a	-0.660135	0.392371	0.0660671	0.916306
ENSDARG00000071014	s100u	-0.826893	0.0636809	0.0457935	0.918515
ENSDARG00000054154	bms1	-0.629841	0.0502249	0.649256	0.0941202
ENSDARG00000018049	sf3b2	-0.262952	0.131058	-0.192772	0.274775
ENSDARG00000055080	rbm4.2	1.17288	0.0972958	-0.00244295	0.989099
ENSDARG00000013415	lmna	0.116581	0.642226	-0.0398876	0.894365
ENSDARG00000017675	cirh1a	-0.395715	0.309641	-	-
ENSDARG00000040944	ntd5	0.823833	0.134281	0.827399	0.0892397
ENSDARG00000009585	papola	-0.109364	0.676106	0.171583	0.540058
ENSDARG00000056950	epyc	0.415332	0.273821	-0.10419	0.813942
ENSDARG00000101759	homer1b	0.362694	0.0935845	-0.591849	0.0333493
ENSDARG00000069432	plscr3b	0.0337848	0.90201	-0.525574	0.0927765
ENSDARG00000069118	ppp2r5eb	-0.105026	0.629602	-0.358344	0.148433
ENSDARG00000015343	pgd	0.148546	0.851482	-0.459669	0.484561
ENSDARG00000062263	arhgap17b	-0.147726	0.463708	-0.567121	0.175203
ENSDARG00000017781	hsd17b10	0.434359	0.083719	0.125466	0.604461
ENSDARG00000035470	sh3glb2b	0.380486	0.161022	0.00918977	0.974369
ENSDARG00000040869	upp1	-0.0993192	0.710638	-0.52017	0.166378
ENSDARG00000009217	tom1l2	0.316184	0.222006	0.158592	0.562049
ENSDARG00000052170	uap1	-0.442102	0.118581	0.0865701	0.774098
ENSDARG00000003032	eif4a1b	0.0137327	0.958805	0.248313	0.347898
ENSDARG00000057064	enpep	-0.46617	0.0844558	0.503048	0.088789
ENSDARG00000052379	ccdc22	0.630689	0.240507	-0.613504	0.281782
ENSDARG00000035634	rfc5	-0.267555	0.607437	0.00807497	0.987437
ENSDARG00000035285	ncor1	-	-	-0.751062	0.121669
ENSDARG00000007975	fth1b	-	-	-0.73266	0.0836476
ENSDARG00000017126	ilvbl	-0.852252	0.00729609	-0.590727	0.0259485
ENSDARG00000019181	rpsa	-0.380135	0.0831582	0.259989	0.225019
ENSDARG00000009681	med27	-	-	-0.775306	0.209988
ENSDARG00000031952	mb	0.470491	0.0715243	-0.0164794	0.950797
ENSDARG00000099298	xrcc5	0.0125519	0.958354	-0.449449	0.0938441
ENSDARG00000025032	nr3c1	-0.113066	0.770392	-	-
ENSDARG00000028661	cntfr	-	-	-0.426544	0.412728
ENSDARG00000043797	cdc5l	0.063883	0.787464	-0.316764	0.20905
ENSDARG00000004948	bccip	0.00903935	0.976184	0.244271	0.440398
ENSDARG00000100494	pbx1a	0.948049	0.133965	0.716987	0.233072
ENSDARG00000045262	gsnb	0.0549745	0.886241	0.152889	0.701688
ENSDARG00000045540	ppp6r2a	-0.490207	0.0924392	-0.0825246	0.784535
ENSDARG00000013655	tpd52l2b	0.26082	0.196097	0.550499	0.0418971
ENSDARG00000074777	ank1b	0.489174	0.132777	-0.149305	0.655361
ENSDARG00000035608	pgam5	-0.0582409	0.836453	-0.88948	0.108602
ENSDARG00000031494	prrc2a	-	-	0.158259	0.615097
ENSDARG00000096616	si:ch211-255p10.3	-0.20784	0.475088	-0.922031	0.0313816
ENSDARG00000013729	srsf6a	0.0980315	0.671337	-0.0857962	0.744915
ENSDARG00000030913	cluha	-0.501578	0.0427996	0.419571	0.0857323
ENSDARG00000063299	pcloa	0.00537289	0.977627	-0.359787	0.122439
ENSDARG00000034262	pld2	1.05043	0.11452	-	-
ENSDARG00000038153	lgals2b	0.226672	0.742575	-0.508211	0.477628
ENSDARG00000009488	gipc2	0.0592191	0.896965	0.0275099	0.946688
ENSDARG00000016664	rnf20	-0.140636	0.52233	-0.437758	0.101919
ENSDARG00000040650	gps1	-0.243026	0.28592	-0.135912	0.581967
ENSDARG00000036239	gatm	-0.734462	0.0207974	0.246103	0.304492
ENSDARG00000098813	stx12	-0.329166	0.0853791	-0.417258	0.0602462
ENSDARG00000015546	alpl	0.0511164	0.836076	-0.0586234	0.835562
ENSDARG00000043820	nme2a	-0.617172	0.0531717	-0.568902	0.0844086
ENSDARG00000042777	ndufa11	-1.15934	0.02832	-1.42384	0.0455966
ENSDARG00000044053	vsnl1b	0.0350562	0.867027	-0.186296	0.371521
ENSDARG00000026908	tmed2	-0.540365	0.0399973	-0.16691	0.442499
ENSDARG00000017445	eif3i	-0.0174946	0.935964	0.0541423	0.810326
ENSDARG00000029729	clybl	0.462047	0.39467	-1.10915	0.290104
ENSDARG00000042126	elmo3	-0.0771555	0.751596	0.0199676	0.944279
ENSDARG00000020123	adck3	0.748904	0.0159835	-0.402264	0.106143
ENSDARG00000026801	stau2	-0.311674	0.12983	0.0104956	0.962472
ENSDARG00000039429	adka	-0.17285	0.385502	-0.224247	0.30208
ENSDARG00000062650	rif1	-0.285283	0.365537	-0.610441	0.110804
ENSDARG00000021702	pdcd4a	0.309228	0.140698	-0.0306435	0.89645
ENSDARG00000007181	nadk2	0.822334	0.00635892	0.195588	0.274775
ENSDARG00000070078	abcb11b	-0.101614	0.71861	-1.02268	0.0419556
ENSDARG00000017235	eif5a	-0.536291	0.0827989	0.128618	0.668644
ENSDARG00000069469	khdrbs2	0.354066	0.322853	-0.655457	0.124611
ENSDARG00000056369	ufsp2	-0.638993	0.236295	-	-
ENSDARG00000006040	cyp20a1	-0.577093	0.0443877	0.269792	0.277291
ENSDARG00000001129	dicer1	-0.688069	0.0744921	-0.716541	0.155968
ENSDARG00000035631	sdf2l1	0.0248696	0.907104	0.129046	0.544166
ENSDARG00000067713	snx18a	0.624844	0.0474574	0.355073	0.135143
ENSDARG00000005834	gatad2b	0.300159	0.309191	0.189671	0.552368
ENSDARG00000058267	glmna	-0.700417	0.0596667	0.841811	0.153719
ENSDARG00000004621	gpm6ab	0.275273	0.495266	-0.156546	0.737147
ENSDARG00000012405	col1a1a	-0.0549587	0.776344	0.141795	0.471847
ENSDARG00000073926	synrg	-0.109516	0.693066	-	-
ENSDARG00000037781	acss2	-0.111912	0.564974	-0.0230581	0.92048
ENSDARG00000078136	wdr47a	0.987384	0.220773	0.486006	0.314089
ENSDARG00000019521	mpx	-0.213335	0.684725	-0.223258	0.701688
ENSDARG00000059826	crtac1a	1.06621	0.0103997	-	-
ENSDARG00000035970	ptprn2	0.124882	0.651927	-0.543949	0.241541
ENSDARG00000019062	arpc5b	-0.0104182	0.972592	0.0605752	0.862244
ENSDARG00000009677	dlg1	0.377656	0.124832	-0.503972	0.0792632
ENSDARG00000011824	pbxip1b	0.22105	0.611795	0.118269	0.772116
ENSDARG00000089581	nhlrc2	-0.0445299	0.901949	0.0467591	0.906823
ENSDARG00000006766	snd1	-0.542917	0.0244726	-0.296004	0.142317
ENSDARG00000058231	nt5c2b	-0.0215927	0.948091	0.419521	0.220069
ENSDARG00000038030	rbx1	0.192277	0.592793	-0.230408	0.46012
ENSDARG00000034189	oxsr1a	0.0344635	0.878639	0.0533867	0.832143
ENSDARG00000086458	hdac10	0.364906	0.34164	0.211118	0.617096
ENSDARG00000014017	rrm1	-0.619398	0.330595	-0.476533	0.484773
ENSDARG00000060723	stim1a	0.73138	0.11108	-0.297526	0.507892
ENSDARG00000043457	gapdh	-0.159728	0.400491	-0.0434338	0.851586
ENSDARG00000041317	rangap1a	-0.358386	0.302241	0.0214221	0.958388
ENSDARG00000019752	rom1a	-1.02823	0.0256943	-0.163831	0.656532
ENSDARG00000052641	kpna3	-0.764319	0.023659	-0.283804	0.277786
ENSDARG00000076318	atp6v1ab	0.223298	0.429645	-0.122523	0.701688
ENSDARG00000040898	gpa33	-0.931965	0.0183319	-1.00616	0.0659375
ENSDARG00000044281	erbb2ip	-0.402229	0.403639	-	-
ENSDARG00000043406	slc8a1b	-0.0451436	0.901268	-0.293916	0.650183
ENSDARG00000069420	trim23	0.603584	0.366608	0.822413	0.106571
ENSDARG00000045676	calua	-0.399889	0.25978	-0.0962392	0.814256
ENSDARG00000071426	lrrc59	-0.541543	0.158294	0.367841	0.345311
ENSDARG00000022615	si:ch211-241e1.3	-	-	-0.818298	0.19442
ENSDARG00000003373	commd2	1.00487	0.0769089	0.805319	0.0783892
ENSDARG00000003313	si:ch73-70c5.1	-0.507887	0.268113	-	-
ENSDARG00000100455	pnkp	0.556944	0.117986	-0.508801	0.166342
ENSDARG00000077536	snrnp200	0.153233	0.405381	-0.188733	0.343016
ENSDARG00000093079	proca	-0.508946	0.129707	-	-
ENSDARG00000063161	ppwd1	0.276666	0.436222	-0.582476	0.234808
ENSDARG00000030449	crabp2b	-	-	0.446891	0.192319
ENSDARG00000027310	lsp1	-0.23119	0.618815	-	-
ENSDARG00000079811	micall1a	-0.000301294	0.998827	0.936742	0.117871
ENSDARG00000021124	cfl1	0.435554	0.0506125	-0.140552	0.468741
ENSDARG00000003998	phyhipla	0.0712897	0.83231	0.354737	0.305762
ENSDARG00000002916	sec31b	0.267742	0.144573	0.229914	0.228836
ENSDARG00000102412	eci2	-0.143615	0.45167	0.805214	0.199152
ENSDARG00000071524	insrb	0.716575	0.0319617	-0.481116	0.247664
ENSDARG00000016088	rtn2a	0.0666216	0.801114	0.0110694	0.969492
ENSDARG00000035676	ptp4a2b	-0.401042	0.257538	-0.376602	0.454118
ENSDARG00000031214	arcn1b	-0.670902	0.0197605	-0.124727	0.560544
ENSDARG00000075795	nol7	-0.423611	0.0985086	-0.0995552	0.752832
ENSDARG00000057035	stoml3b	-0.511858	0.314396	-0.102005	0.892095
ENSDARG00000023443	tjp2b	-0.968773	0.16229	0.309373	0.588831
ENSDARG00000020529	hacl1	-0.829794	0.0204483	-	-
ENSDARG00000069956	pdlim2	-	-	0.172273	0.742115
ENSDARG00000101512	tmx4	0.190313	0.590408	-0.466762	0.476105
ENSDARG00000079848	gmps	0.0187229	0.929301	-0.0640603	0.772116
ENSDARG00000013371	isoc2	-0.227604	0.425471	-0.80749	0.0298499
ENSDARG00000058162	pcyt1ba	-0.259067	0.578849	-0.312276	0.539979
ENSDARG00000061231	tinagl1	0.879806	0.0799732	0.151816	0.739413
ENSDARG00000104801	tubb6	-0.874524	0.0209402	0.0394104	0.928829
ENSDARG00000062968	sbf1	0.238076	0.554108	-0.0136812	0.975685
ENSDARG00000103019	gstp2	-0.189644	0.464078	0.908047	0.0221813
ENSDARG00000027825	naa50	-0.452417	0.0654776	-0.334091	0.158897
ENSDARG00000039887	c1qbp	-0.248286	0.273076	-0.0201191	0.941871
ENSDARG00000033647	smarcb1a	-	-	-0.548806	0.319541
ENSDARG00000094380	zzef1	-1.08183	0.0326431	-1.0049	0.087936
ENSDARG00000054570	smg1	1.00968	0.121973	0.724154	0.229997
ENSDARG00000020708	mdkb	-0.383848	0.105051	-0.535896	0.0582992
ENSDARG00000062258	armc8	-	-	-0.458029	0.386652
ENSDARG00000062002	adnpa	-0.9154	0.179443	-0.225804	0.700151
ENSDARG00000038290	thoc5	0.140539	0.752802	0.180043	0.713143
ENSDARG00000057021	vps36	-0.415079	0.125488	0.696255	0.0435048
ENSDARG00000009014	col11a1b	0.0456102	0.892243	0.237324	0.471847
ENSDARG00000009253	zgc:56576	-0.0312241	0.948014	0.241566	0.537939
ENSDARG00000016765	scamp3	0.548482	0.0513275	0.379595	0.153195
ENSDARG00000074356	fxn	0.550886	0.284776	0.593517	0.292771
ENSDARG00000088959	pdxka	-0.0298137	0.937369	0.118569	0.757677
ENSDARG00000054300	dhrs1	-0.394898	0.0799732	-0.775832	0.0149598
ENSDARG00000025467	aatf	0.0999142	0.717903	0.235149	0.579262
ENSDARG00000044718	vav2	-	-	0.0346381	0.94838
ENSDARG00000042548	tpd52l1	0.514201	0.0590666	-0.165228	0.497122
ENSDARG00000103937	ndrg4	0.646646	0.0807508	0.0146196	0.969263
ENSDARG00000029928	ap3m1	-	-	0.229663	0.55334
ENSDARG00000001971	cthrc1b	-0.306778	0.512431	-	-
ENSDARG00000068457	tnnt3b	-1.12216	0.0304959	1.29213	0.0910523
ENSDARG00000075545	si:dkey-89b17.4	-1.149	0.248339	-0.598213	0.402501
ENSDARG00000098753	elmo1	-0.341139	0.469912	-	-
ENSDARG00000042982	cyp2p8	-0.371162	0.180829	-0.0300609	0.923824
ENSDARG00000104068	gstp1	-0.130709	0.551379	-0.183919	0.430714
ENSDARG00000056028	slc22a7a	0.441829	0.586549	-0.396758	0.524991
ENSDARG00000042848	pcmtl	0.524083	0.290867	0.0768374	0.920837
ENSDARG00000045677	opn1sw1	-0.558697	0.0730952	-0.497991	0.120548
ENSDARG00000041595	ces3	-0.960855	0.00776738	-0.8216	0.0147498
ENSDARG00000021208	serpind1	-0.695667	0.227507	-	-
ENSDARG00000021948	tnc	0.212852	0.267416	-0.0719853	0.742056
ENSDARG00000002696	gnb3b	-0.489661	0.0489474	-0.743342	0.0181056
ENSDARG00000020334	ptpn11a	-0.292796	0.269635	-0.0212047	0.946105
ENSDARG00000071601	pvalb9	-0.0152078	0.944223	0.878545	0.0101857
ENSDARG00000044968	vcla	0.0367997	0.831055	-0.0240861	0.903214
ENSDARG00000003991	fhl2b	0.83167	0.0417952	-1.06968	0.0301582
ENSDARG00000020618	zgc:112056	0.0717708	0.740575	0.187971	0.403404
ENSDARG00000058041	ndufa8	-1.24141	0.00387201	-1.1546	0.00406961
ENSDARG00000056322	ldb3a	0.499567	0.0574489	0.276671	0.250433
ENSDARG00000071878	trmt112	-0.123265	0.693828	0.115378	0.745422
ENSDARG00000055760	srm	0.256638	0.360206	0.0320179	0.923824
ENSDARG00000051763	sntb2	0.347623	0.603009	0.134627	0.804812
ENSDARG00000052712	suclg1	-0.212964	0.272249	-0.0954817	0.652339
ENSDARG00000089936	sepw2b	-0.192816	0.352209	0.397599	0.313633
ENSDARG00000058696	tbl1xr1a	-0.342081	0.15477	-0.214743	0.376177
ENSDARG00000068191	cdh15	-0.336801	0.149977	0.700655	0.128619
ENSDARG00000010113	ndufb8	-1.07503	0.00423432	-1.04351	0.00452426
ENSDARG00000052856	khdrbs1a	-0.0990548	0.544038	-0.156954	0.369951
ENSDARG00000070567	cadpsb	0.136343	0.59233	-0.29034	0.290894
ENSDARG00000010181	asap2a	-0.625002	0.243453	-	-
ENSDARG00000045175	pofut2	-0.600589	0.35714	-0.161035	0.700017
ENSDARG00000040158	cdc42l	0.187136	0.270105	-0.472777	0.0421032
ENSDARG00000052148	ptgs1	0.53818	0.177922	0.558207	0.0674142
ENSDARG00000060390	stk26	-0.338679	0.140699	0.808028	0.0382245
ENSDARG00000017590	nit2	0.0383468	0.863079	0.500239	0.353654
ENSDARG00000074521	map6a	-0.0333063	0.925724	0.876537	0.191102
ENSDARG00000038980	txndc12	-0.342559	0.0833685	-0.0204928	0.920998
ENSDARG00000099276	ugt5b3	-0.892089	0.00776738	-0.760445	0.0147498
ENSDARG00000019228	mogat2	-1.0981	0.00527964	-0.767404	0.0158208
ENSDARG00000054867	hibch	-0.183026	0.470987	-0.0525678	0.865533
ENSDARG00000024160	hao1	0.078142	0.847625	-0.197825	0.642134
ENSDARG00000032865	pacsin1a	0.112158	0.611921	-0.0618533	0.810153
ENSDARG00000054319	oxct1b	0.760915	0.0978939	0.517566	0.253564
ENSDARG00000018961	gtpbp4	-0.753526	0.0169379	0.264462	0.253564
ENSDARG00000011510	rcc2	0.203172	0.282918	-0.312083	0.150098
ENSDARG00000005115	calub	-0.315614	0.209419	0.452246	0.120449
ENSDARG00000091280	si:ch211-66k16.27	0.218608	0.743357	0.492956	0.570072
ENSDARG00000100588	rpl36	-0.352345	0.136669	0.078697	0.757035
ENSDARG00000071683	zfr2	-0.2521	0.184312	-0.131236	0.499609
ENSDARG00000039346	ndufa5	-0.928937	0.00549242	-0.956806	0.00536517
ENSDARG00000071669	smyd5	-0.955368	0.132673	-	-
ENSDARG00000099143	fnta	-0.330417	0.259725	0.100865	0.762218
ENSDARG00000038900	acadm	-0.230216	0.247864	-0.0538352	0.814256
ENSDARG00000067717	tomm7	0.254958	0.584402	-	-
ENSDARG00000070127	nfxl1	-	-	0.323587	0.344551
ENSDARG00000104285	zgc:63733	-0.00110003	0.998068	0.114909	0.839034
ENSDARG00000051800	fnbp4	-0.802811	0.172158	-0.990858	0.15045
ENSDARG00000034677	scel	0.445967	0.0441945	0.633806	0.0195291
ENSDARG00000069980	lman1	-0.301812	0.189947	-0.217135	0.361763
ENSDARG00000026489	khsrp	-0.0665243	0.76986	-0.212544	0.364277
ENSDARG00000008936	sec11a	0.00269652	0.995328	0.0942504	0.796587
ENSDARG00000030270	tnnt3a	-0.356416	0.165044	-0.349655	0.199659
ENSDARG00000074675	pan2	0.680447	0.217889	-	-
ENSDARG00000076856	frem2a	0.0624462	0.868186	0.226812	0.550416
ENSDARG00000027279	numb	-	-	0.112433	0.908879
ENSDARG00000012467	spint1b	-0.260891	0.49926	0.514056	0.319113
ENSDARG00000055540	pfkfb4a	-0.309385	0.28592	0.349345	0.410085
ENSDARG00000102105	dad1	-0.610082	0.0631773	0.175778	0.557615
ENSDARG00000029011	xpnpep1	-0.401163	0.174207	-0.461289	0.153719
ENSDARG00000024789	mxc	-1.41835	0.0723417	0.751875	0.219346
ENSDARG00000077045	scg5	-0.26484	0.569905	0.0203303	0.968838
ENSDARG00000070131	rpp25l	-0.0656503	0.892347	-	-
ENSDARG00000045420	epdr1	-0.969486	0.129801	-0.51165	0.344448
ENSDARG00000101495	ugt5b2	1.40566	0.0734185	-0.0980814	0.857366
ENSDARG00000027141	ube2l3b	-0.549498	0.0412789	-0.591241	0.0424334
ENSDARG00000011770	dhrs12	-0.512728	0.0513275	-0.227827	0.327955
ENSDARG00000056836	si:ch211-125o16.4	-0.255589	0.266653	-0.0340662	0.901276
ENSDARG00000056550	tango2	-0.623503	0.244132	-0.392631	0.446124
ENSDARG00000037121	mat2ab	0.494599	0.0592249	-	-
ENSDARG00000036186	mbpa	0.0162034	0.956019	-0.136993	0.644035
ENSDARG00000068305	mrps14	0.983698	0.0255916	-	-
ENSDARG00000032951	nrbp2a	0.45786	0.552851	0.11785	0.856677
ENSDARG00000003098	kdm5bb	-	-	-0.78054	0.207965
ENSDARG00000014731	cacybp	-0.370535	0.126357	0.151901	0.603518
ENSDARG00000012672	gtf2e2	-0.886205	0.148352	-	-
ENSDARG00000070155	tuba8l3	0.616344	0.0484287	-0.241176	0.371971
ENSDARG00000024829	tnw	-0.189221	0.680405	-0.102781	0.852027
ENSDARG00000002840	si:dkey-28b4.8	-0.176203	0.383214	-0.334727	0.152877
ENSDARG00000035924	dync1li2	-0.0874539	0.816332	0.445559	0.257625
ENSDARG00000014690	rps4x	-0.303612	0.148638	0.0729901	0.750747
ENSDARG00000102885	rsu1	0.245053	0.525073	-0.141135	0.75309
ENSDARG00000007385	cct7	-0.492107	0.0267569	0.0286623	0.883218
ENSDARG00000096905	si:ch73-23l24.1	-0.831064	0.204613	0.369038	0.338117
ENSDARG00000093052	c6	0.399052	0.701705	-0.377596	0.636911
ENSDARG00000037378	qdprb1	0.462736	0.222593	0.187244	0.645177
ENSDARG00000028201	commd8	0.0644765	0.894059	-	-
ENSDARG00000004301	rhogb	-0.542734	0.135889	0.458452	0.336231
ENSDARG00000034823	copg2	-0.444599	0.0664495	0.145781	0.507189
ENSDARG00000012593	col5a1	-0.0399363	0.892243	-0.0766396	0.80999
ENSDARG00000040192	nenf	0.684468	0.0746224	0.663677	0.174873
ENSDARG00000040190	qdpra	-0.253088	0.276224	-0.342196	0.186755
ENSDARG00000052703	cisd2	0.14854	0.626689	0.626794	0.286378
ENSDARG00000022817	pvalb3	-0.249907	0.459906	-0.921701	0.046045
ENSDARG00000000380	pde6a	-0.74332	0.0824008	-0.91759	0.131188
ENSDARG00000062532	fam21c	-0.255675	0.58311	-	-
ENSDARG00000062370	bcl2l13	-0.173345	0.612834	-	-
ENSDARG00000057504	si:dkey-202g17.3	1.0039	0.123206	-0.403015	0.434341
ENSDARG00000055610	exoc2	-0.0148275	0.977322	0.0792677	0.879912
ENSDARG00000021021	trim35-28	-0.250269	0.590408	0.140856	0.788985
ENSDARG00000008235	cog5	-0.482666	0.269485	0.294896	0.361165
ENSDARG00000027916	fntb	-0.00908191	0.965455	0.355543	0.132122
ENSDARG00000060879	slc28a1	-1.17073	0.0974577	-	-
ENSDARG00000094673	rhoab	0.89465	0.12983	0.101277	0.796107
ENSDARG00000058354	selt1a	-0.525954	0.124832	-0.870154	0.116351
ENSDARG00000006527	brd3a	0.0745996	0.720988	-0.0941894	0.681248
ENSDARG00000093359	inpp5jb	0.164096	0.348373	0.183482	0.331521
ENSDARG00000098367	srp54	-0.5336	0.075977	-0.296559	0.295404
ENSDARG00000018574	sf3b4	0.665535	0.178399	-0.0703783	0.845637
ENSDARG00000057738	hells	-	-	-1.60426	0.0127998
ENSDARG00000002909	tjp3	0.149515	0.514802	0.549493	0.319113
ENSDARG00000041619	gnb2l1	-0.220995	0.231433	0.288338	0.161247
ENSDARG00000056903	mrpl13	-0.12574	0.761922	0.533199	0.0922366
ENSDARG00000098075	sh3bgrl3	0.513238	0.126337	-0.210925	0.528834
ENSDARG00000010965	psma8	0.0493616	0.827555	0.0198379	0.940158
ENSDARG00000067995	myhz1.2	-0.032008	0.911815	-0.0632549	0.842854
ENSDARG00000008306	rdh5	-0.419538	0.0737978	-0.207859	0.338515
ENSDARG00000002167	cacnb1	0.162054	0.414208	-0.18024	0.399861
ENSDARG00000075437	shc1	-	-	0.376213	0.448219
ENSDARG00000023967	atp6v1c1a	0.243639	0.353975	-0.0290313	0.92607
ENSDARG00000016903	wdr5	-0.0305732	0.891077	-0.363634	0.132827
ENSDARG00000007250	use1	-	-	-0.262001	0.539517
ENSDARG00000074271	wrb	0.381189	0.425567	-0.400611	0.436907
ENSDARG00000044261	si:ch211-243g18.2	0.177703	0.385502	-0.028258	0.908759
ENSDARG00000002720	utp15	-0.446472	0.0432807	0.0793004	0.684137
ENSDARG00000063665	mat2al	-0.423189	0.0807427	-0.757989	0.0202025
ENSDARG00000043180	gpd1b	-0.559386	0.311656	-0.314395	0.604461
ENSDARG00000008748	ube2na	-0.0102252	0.959929	0.238907	0.256031
ENSDARG00000101861	cyp2k19	-0.0472593	0.923678	0.0151818	0.976114
ENSDARG00000059978	cplx4a	-0.139014	0.647832	-0.509295	0.145129
ENSDARG00000100592	slc8a2b	0.152165	0.611628	-0.392194	0.250191
ENSDARG00000068787	slc6a17	0.307929	0.157768	1.19034	0.0374251
ENSDARG00000096578	cul4a	-	-	-0.635334	0.270757
ENSDARG00000019496	esd	-0.134175	0.484525	-0.262726	0.22209
ENSDARG00000014165	ssr3	0.280787	0.536834	0.85514	0.181598
ENSDARG00000015315	psmc5	0.142261	0.470085	0.10587	0.625744
ENSDARG00000052859	chp1	0.0289747	0.936479	0.0320812	0.918201
ENSDARG00000100742	reep5	-0.0635792	0.790714	0.337714	0.190346
ENSDARG00000053684	aldob	-1.02304	0.0045667	-0.576564	0.0256796
ENSDARG00000014171	bloc1s1	0.326607	0.487137	1.2653	0.107756
ENSDARG00000061647	nrxn1a	-0.0904759	0.72016	-0.269398	0.314487
ENSDARG00000068187	spg7	0.669199	0.22241	-	-
ENSDARG00000068888	klhl41a	0.295383	0.327347	-0.180093	0.656746
ENSDARG00000003495	madd	-0.0221009	0.961296	0.288941	0.617391
ENSDARG00000088581	f10	1.14755	0.068915	-0.0603392	0.924451
ENSDARG00000007294	aco2	0.478249	0.0342663	0.433741	0.0554044
ENSDARG00000020143	pah	0.65346	0.0211382	0.40769	0.0932719
ENSDARG00000094466	si:ch73-199e17.1	-1.21835	0.0200316	-	-
ENSDARG00000038228	sepw2a	0.255911	0.358017	-0.0496137	0.883426
ENSDARG00000019117	parvb	0.153115	0.641917	-0.0909051	0.81232
ENSDARG00000002084	lamb2	0.467696	0.070542	-0.377906	0.143023
ENSDARG00000025859	lmf2b	-0.502957	0.220773	-0.0505456	0.911324
ENSDARG00000104643	tuba7l	-	-	-1.84256	0.0139453
ENSDARG00000099617	sdr39u1	0.823242	0.175861	0.338422	0.594185
ENSDARG00000053068	cyp8b1	-0.74204	0.0422391	-0.923984	0.0329277
ENSDARG00000052840	ndufs4	-1.13614	0.00874419	-1.15582	0.0101857
ENSDARG00000041720	arpc5la	0.00973639	0.967179	-	-
ENSDARG00000017454	nup50	-0.724393	0.0497485	0.221577	0.490305
ENSDARG00000053248	inab	0.336482	0.167352	-0.10302	0.691104
ENSDARG00000013830	osbpl2b	-0.486843	0.179443	-0.336856	0.365625
ENSDARG00000063627	bop1	0.292134	0.194574	0.0321882	0.902041
ENSDARG00000104593	cyp2k18	-1.51818	0.0169379	-	-
ENSDARG00000003219	bin2a	-0.589311	0.0510083	-0.457468	0.121097
ENSDARG00000013236	dhcr24	-1.49351	0.0057575	-1.44482	0.0259431
ENSDARG00000007960	hnrnpaba	0.177875	0.487137	-0.158083	0.572932
ENSDARG00000034424	atp1b2b	-0.569677	0.052081	0.27747	0.484325
ENSDARG00000007576	crybb1l1	0.38599	0.242461	-0.379157	0.282148
ENSDARG00000029388	si:dkey-90m5.4	-0.180822	0.695401	-0.832752	0.190201
ENSDARG00000078675	dock7	-0.57072	0.161561	0.0772587	0.86979
ENSDARG00000032929	cryba1l1	0.200154	0.384353	-0.537096	0.0701421
ENSDARG00000011886	pdca	-0.773265	0.181509	-	-
ENSDARG00000017811	si:ch211-210c8.6	-0.672337	0.221296	-0.515423	0.340971
ENSDARG00000027915	zc2hc1a	-	-	0.468709	0.376624
ENSDARG00000023190	kpna4	-0.537006	0.0513275	0.180558	0.453323
ENSDARG00000102981	cyp2k16	-0.543854	0.173784	-0.605073	0.05755
ENSDARG00000015853	rnps1	0.45955	0.127722	0.574476	0.0932245
ENSDARG00000016319	c9	-0.625974	0.0317539	-0.929346	0.0116396
ENSDARG00000001210	arl14ep	-0.73632	0.194574	-0.115431	0.831618
ENSDARG00000051861	pkp3a	0.131605	0.658077	0.24949	0.426402
ENSDARG00000058117	snap25b	0.636979	0.0869811	0.0707335	0.737147
ENSDARG00000077686	aak1b	-0.26862	0.306407	-0.299148	0.293335
ENSDARG00000032079	acsl3a	-0.409735	0.276675	0.947515	0.200688
ENSDARG00000052907	bcl7a	-0.543182	0.250582	-0.205224	0.693089
ENSDARG00000054446	ccdc43	-0.674938	0.220379	0.214717	0.672682
ENSDARG00000061728	acot13	0.54929	0.147368	0.383631	0.402513
ENSDARG00000031761	dab2	-0.623412	0.149803	-	-
ENSDARG00000021633	sh3bgr	-0.103797	0.631755	-0.154997	0.498443
ENSDARG00000075707	nid2a	0.655133	0.048842	0.111883	0.713143
ENSDARG00000045680	tnpo3	-0.0529994	0.810061	-0.0488081	0.847458
ENSDARG00000035891	acana	-0.190489	0.480725	-0.0346532	0.915404
ENSDARG00000069619	atf7ip	-0.312028	0.630505	0.362541	0.522266
ENSDARG00000068710	nid1a	0.207042	0.266653	-0.27831	0.17983
ENSDARG00000012610	saga	-0.0986519	0.745509	-0.371505	0.253564
ENSDARG00000078401	larp4aa	-0.725902	0.0681551	0.122831	0.753699
ENSDARG00000068246	plcb3	-0.770292	0.042667	-0.764464	0.0562061
ENSDARG00000042094	eef2a.1	-0.890667	0.317577	0.40973	0.534269
ENSDARG00000030479	hmgb1b	-0.244496	0.282485	-0.2855	0.250692
ENSDARG00000037476	sorbs3	0.287701	0.44494	0.605846	0.177106
ENSDARG00000018997	cplx2l	0.24998	0.171556	-0.0509174	0.80311
ENSDARG00000006603	csrp1a	0.0346679	0.867389	0.578956	0.0356019
ENSDARG00000054201	rnf40	-0.535763	0.191663	-0.282922	0.503235
ENSDARG00000078722	clip1a	-0.498039	0.0716055	-0.26136	0.308055
ENSDARG00000070626	cacng8b	0.43215	0.132128	-	-
ENSDARG00000070787	jupa	0.103202	0.636363	0.246702	0.292681
ENSDARG00000052402	dnmt3ba	-1.07961	0.0101913	-0.457218	0.129497
ENSDARG00000053656	lypla2	0.101908	0.556266	0.405739	0.067501
ENSDARG00000008292	eif2s3	-0.0776026	0.681963	0.0660409	0.759685
ENSDARG00000059473	kank4	0.0126409	0.958888	0.902937	0.0938785
ENSDARG00000061099	nfasca	0.443133	0.303581	0.484373	0.299396
ENSDARG00000027590	sept2	0.140688	0.45268	0.285751	0.178994
ENSDARG00000101209	lamb1a	-0.132424	0.457664	-0.121594	0.530597
ENSDARG00000002768	pvalb2	-0.398051	0.0722929	-0.245915	0.241098
ENSDARG00000036456	anxa4	0.153258	0.572351	-0.290277	0.319799
ENSDARG00000003444	dhrs7	-0.565865	0.0734185	-0.399826	0.19061
ENSDARG00000067997	myhz1.3	0.2866	0.188875	0.406157	0.108578
ENSDARG00000028335	hmga1a	0.0727484	0.797639	-0.0448015	0.892185
ENSDARG00000012021	kdsr	-0.541542	0.324307	-0.0271122	0.970779
ENSDARG00000015337	comta	-0.525498	0.110041	-0.383727	0.244855
ENSDARG00000009782	myh11a	-0.440456	0.0511133	-0.419362	0.0748474
ENSDARG00000055912	nipa2	-0.546812	0.287039	-	-
ENSDARG00000059600	rabep1	-0.23494	0.332456	0.318428	0.236219
[truncated: 3,353 more rows]
