# Supplementary material for: Loss of the Mia40a oxidoreductase leads to hepato-pancreatic insufficiency in zebrafish
Source: PLoS Genet. 2018 Nov 20;14(11):e1007743. doi: 10.1371/journal.pgen.1007743 (PMC6245507; doi:10.1371/journal.pgen.1007743)
Supplement: S8 Table — Source data underlying graphs are shown in separate sheets. (XLSX) [file pgen.1007743.s016.xlsx]

## Sheet: Fig. 1D
Figure1D - Source data
CT values corresponding to the RT-qPCR analysis of mia40a, mia40b and rpl13a expression at indicated time points.
	24 hpf
			mia40a							mia40b							rpl13a
			technical replicate			Average				technical replicate			Average				technical replicate			Average
			1	2	3					1	2	3					1	2	3
	biological replicate	1	23.3343	23.2354	23.2879	23.2859		biological replicate	1	29.1627	29.1067	29.123	29.1308		biological replicate	1	17.1953	17.1717	17.2855	17.2175
		2	23.0952	23.0448	23.0372	23.0591			2	29.1924	29.2389	29.2354	29.2222			2	17.0984	17.1106	17.1092	17.1061
		3	23.013	23.0898	23.0776	23.0601			3	28.6267	28.9357	29.0518	28.8714			3	17.1399	17.1471	17.0035	17.0969
	2 dpf
			mia40a							mia40b							rpl13a
			technical replicate			Average				technical replicate			Average				technical replicate			Average
			1	2	3					1	2	3					1	2	3
	biological replicate	1	23.9858	24.1629	24.2074	24.1187		biological replicate	1	29.3108	29.1699	29.1216	29.2008		biological replicate	1	17.5618	17.3692	17.4822	17.4711
		2	24.2639	24.1656	24.2296	24.2197			2	29.6173	29.972	29.7487	29.7793			2	17.2383	17.2493	17.2885	17.2587
		3	24.8906	24.8636	24.6714	24.8085			3	30.4408	30.6623	31.8584	30.5515			3	17.3918	17.4069	17.297	17.3652
	3 dpf
			mia40a							mia40b							rpl13a
			technical replicate			Average				technical replicate			Average				technical replicate			Average
			1	2	3					1	2	3					1	2	3
	biological replicate	1	24.499	24.4097	24.4479	24.4522		biological replicate	1	29.1845	29.0228	29.0263	29.0779		biological replicate	1	18.32	18.2413	18.2927	18.2846
		2	24.3953	24.2782	24.3738	24.3491			2	29.7411	29.5346	29.7175	29.6644			2	18.2266	18.2347	18.2493	18.2369
		3	24.5612	24.6396	24.6086	24.6031			3	30.1394	30.1999	29.8862	30.0752			3	18.4402	18.2348	18.2419	18.3056
	4 dpf
			mia40a							mia40b							rpl13a
			technical replicate			Average				technical replicate			Average				technical replicate			Average
			1	2	3					1	2	3					1	2	3
	biological replicate	1	24.2819	24.3229	24.4725	24.3591		biological replicate	1	28.432	28.5248	28.1932	28.3833		biological replicate	1	17.8038	17.592	17.6092	17.6683
		2	24.5023	24.4608	24.5552	24.5061			2	29.2148	29.0912	28.6646	28.9902			2	18.0264	18.0297	18.0925	18.0496
		3	24.3457	24.3739	24.3649	24.3615			3	29.165	29.0617	29.0789	29.1019			3	18.0117	17.9788	17.9145	17.9684
	5 dpf
			mia40a							mia40b							rpl13a
			technical replicate			Average				technical replicate			Average				technical replicate			Average
			1	2	3					1	2	3					1	2	3
	biological replicate	1	25.6374	25.6793	25.4585	25.5917		biological replicate	1	28.944	29.1201	29.1368	29.0669		biological replicate	1	17.8301	17.8916	17.8293	17.8503
		2	25.329	25.3272	25.3116	25.3226			2	29.2881	29.1684	29.2164	29.2243			2	17.4951	17.538	17.5164	17.5165
		3	25.5775	25.5252	25.4356	25.5128			3	29.5664	28.8238	29.2231	29.2044			3	17.7373	17.685	17.5822	17.6682

## Sheet: Fig. 2D
Figure 2D - Source data
Survival curves obtained using GRAPHPAD
RAW DATA						SURVIVAL PROPORTIONS					SUBJECTS AT RISK
	dpf	mia40a-/- Tg(Xla.Eef1a1:mlsEGFP)	mia40a-/-	mia40b-/-Tg(Xla.Eef1a1:mlsEGFP)		dpf	mia40a-/- Tg(Xla.Eef1a1:mlsEGFP)	mia40a-/-	mia40b-/-Tg(Xla.Eef1a1:mlsEGFP)		dpf	mia40a-/- Tg(Xla.Eef1a1:mlsEGFP)	mia40a-/-	mia40b-/-Tg(Xla.Eef1a1:mlsEGFP)
AS080_homomut1	5	1				0	100	100	100		0	30	16	29
AS080_homomut2	5	1				5	93.3333				5	30
AS080_homomut3	9	1				8	86.6667	81.25			8	28	16
AS080_homomut4	9	1				9	66.6667	68.75	96.5517		9	26	13	29
AS080_homomut5	10	1				10	63.3333	62.5			10	20	11
AS080_homomut6	12	1				11	53.3333	56.25			11	19	10
AS080_homomut7	12	1				12	46.6667	50			12	16	9
AS080_homomut8	16	1				13	43.3333	37.5			13	14	8
AS080_homomut9	16	1				14		31.25	93.1034		14		6	28
AS080_homomut10	18	1				15		25			15		5
AS080_homomut11	18	1				16	33.3333	12.5			16	13	4
AS080_homomut12	24	1				18	26.6667				18	10
AS080_homomut13	24	1				24	20	6.25			24	8	2
AS080_homomut14	25	1				25	13.3333				25	6
AS080_homomut15	25	1				26		0			26		1
AS080_homomut16	38	1				29			93.1034		29			27
AS083_homomut1	8	1				30			93.1034		30			11
AS083_homomut2	8	1				38	0				38	1
AS083_homomut3	9	1
AS083_homomut4	9	1
AS083_homomut5	9	1
AS083_homomut6	9	1
AS083_homomut7	11	1
AS083_homomut8	11	1
AS083_homomut9	11	1
AS083_homomut10	13	1
AS083_homomut11	16	1
AS083_homomut12	25	0
AS083_homomut13	25	0
AS083_homomut14	25	0
AS125_homomut1	8		1
AS125_homomut2	8		1
AS125_homomut3	8		1
AS125_homomut4	9		1
AS125_homomut5	9		1
AS125_homomut6	10		1
AS125_homomut7	11		1
AS125_homomut8	12		1
AS125_homomut9	13		1
AS125_homomut10	13		1
AS125_homomut11	14		1
AS125_homomut12	15		1
AS125_homomut13	16		1
AS125_homomut14	16		1
AS125_homomut15	24		1
AS125_homomut16	26		1
AS079_homomut1	9			1
AS079_homomut2	14			1
AS079_homomut3	30			0
AS079_homomut4	30			0
AS079_homomut5	30			0
AS079_homomut6	30			0
AS079_homomut7	30			0
AS079_homomut8	30			0
AS079_homomut9	30			0
AS079_homomut10	30			0
AS079_homomut11	30			0
AS079_homomut12	30			0
AS079_homomut13	30			0
AS082_homomut1	29			0
AS082_homomut2	29			0
AS082_homomut3	29			0
AS082_homomut4	29			0
AS082_homomut5	29			0
AS082_homomut6	29			0
AS082_homomut7	29			0
AS082_homomut8	29			0
AS082_homomut9	29			0
AS082_homomut10	29			0
AS082_homomut11	29			0
AS082_homomut12	29			0
AS082_homomut13	29			0
AS082_homomut14	29			0
AS082_homomut15	29			0
AS082_homomut16	29			0

## Sheet: Fig. 4A
Figure 4A - Source data
Respiration analysis
mia40a+/+				mia40a+/-				mia40a-/-
Nr	Basal respiration	Maximal respiration		Nr	Basal respiration	Maximal respiration		Nr	Basal respiration	Maximal respiration
1	589.313	623.164		1	312.749	464.67		1	334.719	332.609
2	586.848	612.088		2	324.296	520.597		2	585.176	436.578
3	403.493	408.355		3	496.722	508.867		3	566.712	505.849
4	582.65	585.637		4	377.038	411.786		4	285.277	382.538
5	491.002	642.961		5	528.605	541.344		5	376.534	334.939
6	465.771	600.268		6	429.305	674.468		6	320.651	402.268
7	627.395	599.765		7	314.54	348.435		7	344.565	349.951
8	456.511	463.267		8	358.919	498.227		8	238.507	272.756
9	222.017	336.543		9	548.817	626.643		9	290.78	296.952
10	356.742	420.488		10	430.207	365.769		10	203.724	213.928
11	215.502	241.756		11	382.303	472.051		11	313.452	278.552
12	232.986	343.069		12	487.44	579.358
13	228.585	244.893		13	552.618	523.582
14	339.686	346.151		14	460.841	406.823
15	234.866	289.355		15	494.352	676.973
16	166.214	200.219		16	407.992	486.315
17	169.605	162.088		17	346.719	344.127
18	213.001	194.888		18	353.484	277.617
				19	458.408	453.5
				20	265.629	231.285
				21	219.163	185.128
				22	237.518	318.363
				23	242.14	212.831
				24	145.179	254.518
				25	277.492	267.879
				26	203.843	200.794
				27	232.63	282.347
				28	229.816	317.148
				29	302.468	298.104
				30	300.927	308.978
				31	194.31	246.368
				32	292.114	322.984
				33	274.025	261.178
				34	212.085	192.396
				35	249.098	216.694
				36	227.21	252.43
				37	232.571	287.355
				38	166.184	236.376
				39	166.344	173.192
				40	236.852	236.075

## Sheet: Fig. 4B
Figure 4B - Source data
Quantification of glucose levels at 5 dpf					STATISTICS (GRAPHPAD)
Biological replicate	Glucose [nmol/larva]				Table Analyzed	Glucose level		Table Analyzed	Glucose level		Table Analyzed	Glucose level
	Column A	Column B	Column C
	mia40a+/+	mia40a+/-	mia40a-/-		Column C	mia40a-/-		Column C	mia40a-/-		Column B	mia40a+/-
1	0.6735	0.6245	0.4245		vs.	vs,		vs.	vs,		vs.	vs,
2	0.506	0.5575	0.3265		Column A	mia40a+/+		Column B	mia40a+/-		Column A	mia40a+/+
3	0.585	0.5975	0.4165
					Unpaired t test			Unpaired t test			Unpaired t test
					P value	0.0261		P value	0.0053		P value	0.9282
					P value summary	*		P value summary	**		P value summary	ns
					Significantly different? (P < 0.05)	Yes		Significantly different? (P < 0.05)	Yes		Significantly different? (P < 0.05)	No
					One- or two-tailed P value?	Two-tailed		One- or two-tailed P value?	Two-tailed		One- or two-tailed P value?	Two-tailed
					t, df	t=3,450 df=4		t, df	t=5,520 df=4		t, df	t=0,09588 df=4
					How big is the difference?			How big is the difference?			How big is the difference?
					Mean ± SEM of column A	0,5882 ± 0,04838, n=3		Mean ± SEM of column B	0,5932 ± 0,01946, n=3		Mean ± SEM of column A	0,5882 ± 0,04838, n=3
					Mean ± SEM of column C	0,3892 ± 0,03142, n=3		Mean ± SEM of column C	0,3892 ± 0,03142, n=3		Mean ± SEM of column B	0,5932 ± 0,01946, n=3
					Difference between means	-0,1990 ± 0,05769		Difference between means	-0,2040 ± 0,03696		Difference between means	0,005000 ± 0,05215
					95% confidence interval	-0,3592 to -0,03884		95% confidence interval	-0,3066 to -0,1014		95% confidence interval	-0,1398 to 0,1498
					R squared	0.7484		R squared	0.884		R squared	0.002293
					F test to compare variances			F test to compare variances			F test to compare variances
					F,DFn, Dfd	2,371, 2, 2		F,DFn, Dfd	2,606, 2, 2		F,DFn, Dfd	6,179, 2, 2
					P value	0.5933		P value	0.5546		P value	0.2786
					P value summary	ns		P value summary	ns		P value summary	ns
					Significantly different? (P < 0.05)	No		Significantly different? (P < 0.05)	No		Significantly different? (P < 0.05)	No

## Sheet: Fig. 4C
Figure 4C - Source data
Quantification of lactate levels at 5 dpf					STATISTICS (GRAPHPAD)
Biological replicate	Lactate [nmol/larva]				Table Analyzed	Lactate level		Table Analyzed	Lactate level		Table Analyzed	Lactate level
	Column A	Column B	Column C
	mia40a+/+	mia40a+/-	mia40a-/-		Column C	mia40a-/-		Column C	mia40a-/-		Column B	mia40a+/-
1	0.183	0.1145	0.533		vs.	vs,		vs.	vs,		vs.	vs,
2	0.0755	0.232	0.63325		Column A	mia40a+/+		Column B	mia40a+/-		Column A	mia40a+/+
3	0.34775	0.22625	0.5945
4	0.10225	0.1915	0.74425		Unpaired t test			Unpaired t test			Unpaired t test
					P value	0.001		P value	0.0002		P value	0.8421
					P value summary	**		P value summary	***		P value summary	ns
					Significantly different? (P < 0.05)	Yes		Significantly different? (P < 0.05)	Yes		Significantly different? (P < 0.05)	No
					One- or two-tailed P value?	Two-tailed		One- or two-tailed P value?	Two-tailed		One- or two-tailed P value?	Two-tailed
					t, df	t=5,933 df=6		t, df	t=8,368 df=6		t, df	t=0,2080 df=6
					How big is the difference?			How big is the difference?			How big is the difference?
					Mean ± SEM of column A	0,1771 ± 0,06129, n=4		Mean ± SEM of column B	0,1911 ± 0,02704, n=4		Mean ± SEM of column A	0,1771 ± 0,06129, n=4
					Mean ± SEM of column C	0,6263 ± 0,04442, n=4		Mean ± SEM of column C	0,6263 ± 0,04442, n=4		Mean ± SEM of column B	0,1911 ± 0,02704, n=4
					Difference between means	0,4491 ± 0,07570		Difference between means	0,4352 ± 0,05200		Difference between means	0,01394 ± 0,06699
					95% confidence interval	0,2639 to 0,6343		95% confidence interval	0,3079 to 0,5624		95% confidence interval	-0,1500 to 0,1779
					R squared	0.8544		R squared	0.9211		R squared	0.007162
					F test to compare variances			F test to compare variances			F test to compare variances
					F,DFn, Dfd	1,904, 3, 3		F,DFn, Dfd	2,698, 3, 3		F,DFn, Dfd	5,137, 3, 3
					P value	0.6101		P value	0.4366		P value	0.2121
					P value summary	ns		P value summary	ns		P value summary	ns
					Significantly different? (P < 0.05)	No		Significantly different? (P < 0.05)	No		Significantly different? (P < 0.05)	No

## Sheet: Fig. 5D
Figure 5D - Source data
GO enrichment analysis: RNA-Seq (5dpf)
GOBPID	-log(P-value)	OddsRatio	ExpCount	Count	Size	Term	Direction	Experiment
GO:0043038	9.69897	57.28	0.16	7	47	Amino acid activation	Up-regulated	RNA-Seq
GO:0006399	9	23.94	0.48	9	137	tRNA metabolic process	Up-regulated	RNA-Seq
GO:0043436	8	11.06	1.41	12	402	Oxoacid metabolic process	Up-regulated	RNA-Seq
GO:0044281	6.69897	6.62	3.04	15	867	Small molecule metabolic process	Up-regulated	RNA-Seq
GO:0006418	6.69897	45.47	0.14	5	41	tRNA aminoacylation for protein translation	Up-regulated	RNA-Seq
GO:0043603	5	5.88	2.3	11	655	Cellular amide metabolic process	Up-regulated	RNA-Seq
GO:0055114	4.69897	5.78	2.34	11	666	Oxidation-reduction process	Up-regulated	RNA-Seq
GO:0006520	4.69897	18.29	0.32	5	105	Cellular amino acid metabolic process	Up-regulated	RNA-Seq
GO:0006564	4.39794	590.72	0.01	2	3	L-serine biosynthetic process	Up-regulated	RNA-Seq
GO:0006438	4.39794	590.72	0.01	2	3	Valyl-tRNA aminoacylation	Up-regulated	RNA-Seq
GO:0006508	6.39794	5.67	3.62	16	852	Proteolysis	Down-regulated	RNA-Seq
GO:0006629	4.69897	5.43	2.4	11	564	Lipid metabolic process	Down-regulated	RNA-Seq
GO:0019369	4	38.79	0.09	3	22	Arachidonic acid metabolic process	Down-regulated	RNA-Seq
GO:0097105	3.39794	96.74	0.03	2	7	Presynaptic membrane assembly	Down-regulated	RNA-Seq

## Sheet: Fig. 5E
Figure 5E - Source data
GO enrichment analysis: proteomics (5dpf)
GOBPID	-log(P-value)	OddsRatio	ExpCount	Count	Size	Term	Direction	Experiment
GO:0006869	7.69897	28.53	0.31	7	113	Lipid transport	Up-regulated	Proteomics
GO:0043968	4.69897	722.39	0.01	2	3	Histone H2A acetylation	Up-regulated	Proteomics
GO:0016053	4.30103	14.3	0.41	5	140	Organic acid biosynthetic process	Up-regulated	Proteomics
GO:0019752	4.30103	7.21	1.34	8	463	Carboxylic acid metabolic process	Up-regulated	Proteomics
GO:1902578	4.22185	5.08	2.75	11	949	Single-organism localization	Up-regulated	Proteomics
GO:0006528	4.09691	240.76	0.01	2	5	Asparagine metabolic process	Up-regulated	Proteomics
GO:0033036	4	5.08	2.44	10	843	Macromolecule localization	Up-regulated	Proteomics
GO:0006563	3.69897	144.44	0.02	2	7	L-serine metabolic process	Up-regulated	Proteomics
GO:0032355	3.69897	144.44	0.02	2	7	Response to estradiol	Up-regulated	Proteomics
GO:0010873	3.52288	103.16	0.03	2	9	Positive regulation of cholesterol esterification	Up-regulated	Proteomics
GO:0022900	18.1549	58.23	0.38	14	49	Electron transport chain	Down-regulated	Proteomics
GO:0045333	16.5229	34.39	0.61	15	79	Cellular respiration	Down-regulated	Proteomics
GO:0042773	15.699	59.09	0.32	12	41	ATP synthesis coupled electron transport	Down-regulated	Proteomics
GO:0006120	13.301	477.56	0.07	7	9	Mitochondrial electron transport, NADH to ubiquinone	Down-regulated	Proteomics
GO:0046034	10.301	17.23	0.86	12	111	ATP metabolic process	Down-regulated	Proteomics
GO:0009126	10.301	14.9	1.07	13	138	Purine nucleoside monophosphate metabolic process	Down-regulated	Proteomics
GO:0009161	10	13.58	1.16	13	150	Ribonucleoside monophosphate metabolic process	Down-regulated	Proteomics
GO:0009144	9.52288	14.43	1.01	12	130	Purine nucleoside triphosphate metabolic process	Down-regulated	Proteomics
GO:0009199	9.30103	13.84	1.05	12	135	Ribonucleoside triphosphate metabolic process	Down-regulated	Proteomics
GO:0006753	8.22185	7.92	2.24	15	289	Nucleoside phosphate metabolic process	Down-regulated	Proteomics

## Sheet: Fig. 6C
Figure 6C - Source data
KEGG enrichment analysis: proteomics (5dpf)
KEGGID	-log(P-value)	OddsRatio	ExpCount	Count	Size	Term	Direction	Experiment
190	40.2278	35.6555	2.7995	42	120	Oxidative phosphorylation	Down-regulated	Proteomics
5012	38.5135	33.437	2.82282	41	121	Parkinson disease	Down-regulated	Proteomics
5010	29.9666	20.8864	3.5227	38	151	Alzheimer disease	Down-regulated	Proteomics
5016	27.8701	17.8051	3.96595	38	170	Huntington disease	Down-regulated	Proteomics
1100	14.532	4.75299	24.239	62	1039	Metabolic pathways	Down-regulated	Proteomics
4972	7.52665	8.93262	1.88966	13	81	Pancreatic secretion	Down-regulated	Proteomics
4260	7.16806	9.26667	1.6797	12	72	Cardiac muscle contraction	Down-regulated	Proteomics
980	6.60575	9.184	1.53972	11	66	Metabolism of xenobiotics by cytochrome P450	Down-regulated	Proteomics
4974	6.40128	8.70328	1.60971	11	69	Protein digestion and absorption	Down-regulated	Proteomics
982	6.2709	8.4095	1.65637	11	71	Drug metabolism - cytochrome P450	Down-regulated	Proteomics

## Sheet: Fig. 6F
Figure 6F - Source data
Quantification of pancreas area vs larval length ratios					STATISTICS (GRAPHPAD)
Pancreas area / larval length					Table Analyzed	Pancreas area / larval length		Table Analyzed	Pancreas area / larval length		Table Analyzed	Pancreas area / larval length
Column A	Column B	Column C
mia40a+/+	mia40a+/-	mia40a-/-			Column C	mia40a-/-		Column C	mia40a-/-		Column B	mia40a+/-
7.00463	7.94398	4.18461			vs.	vs,		vs.	vs,		vs.	vs,
6.0757	7.92398	4.48366			Column A	mia40a+/+		Column B	mia40a+/-		Column A	mia40a+/+
7.32364	7.03197	4.45879
6.71657	7.20891	3.87121			Unpaired t test			Unpaired t test			Unpaired t test
7.96713	5.46693	5.34781			P value	< 0,0001		P value	< 0,0001		P value	0.8844
8.46857	7.85597	4.79333			P value summary	****		P value summary	****		P value summary	ns
8.99186	8.17161	4.52375			Significantly different? (P < 0.05)	Yes		Significantly different? (P < 0.05)	Yes		Significantly different? (P < 0.05)	No
7.96908	8.23983	2.67598			One- or two-tailed P value?	Two-tailed		One- or two-tailed P value?	Two-tailed		One- or two-tailed P value?	Two-tailed
6.55313	8.18976	4.6166			t, df	t=7,478 df=35		t, df	t=8,187 df=42		t, df	t=0,1464 df=41
6.44443	6.70705	4.4133
6.65024	5.48447	4.18562			How big is the difference?			How big is the difference?			How big is the difference?
6.46919	6.9375	3.90098			Mean ± SEM of column A	7,207 ± 0,3077, n=18		Mean ± SEM of column B	7,151 ± 0,2394, n=25		Mean ± SEM of column A	7,207 ± 0,3077, n=18
9.2188	8.18518	2.70246			Mean ± SEM of column C	4,439 ± 0,2120, n=19		Mean ± SEM of column C	4,439 ± 0,2120, n=19		Mean ± SEM of column B	7,151 ± 0,2394, n=25
7.49865	7.43006	3.13415			Difference between means	-2,768 ± 0,3702		Difference between means	-2,712 ± 0,3313		Difference between means	-0,05624 ± 0,3843
4.09848	5.20989	5.31234			95% confidence interval	-3,520 to -2,017		95% confidence interval	-3,381 to -2,044		95% confidence interval	-0,8323 to 0,7198
5.53657	7.03974	5.95098			R squared	0.6151		R squared	0.6147		R squared	0.0005222
7.99959	5.34384	5.9483
8.74797	7.5762	5.04275			F test to compare variances			F test to compare variances			F test to compare variances
	8.36039	4.7936			F,DFn, Dfd	1,994, 17, 18		F,DFn, Dfd	1,677, 24, 18		F,DFn, Dfd	1,189, 17, 24
	8.04614				P value	0.1561		P value	0.2636		P value	0.6828
	4.25926				P value summary	ns		P value summary	ns		P value summary	ns
	6.57872				Significantly different? (P < 0.05)	No		Significantly different? (P < 0.05)	No		Significantly different? (P < 0.05)	No
	9.05054
	6.75765
	7.78089

## Sheet: S3A Fig.
Supplementary figure 3A - Source data
Analysis of mitochondrial DNA content
																											STATISTICS (GRAPHPAD)
	mia40a+/+
																		ΔCT	ΔCT	ΔΔCT	2^(-ΔΔCT )	AV: wt mia40a+/+	2^(-∆∆CT) relative to AV:wt mia40a+/+	AV 2^(-∆∆CT) relative to AV:wt mia40a+/+	SEM		Biological replicate	2^(-∆∆CT) relative to AV:wt mia40a+/+				Table Analyzed	Mitochondrial DNA content		Table Analyzed	Mitochondrial DNA content		Table Analyzed	Mitochondrial DNA content
			mt-nd1							polg						mia40a+/+	1	-6.02774	-6.02987	0.00213056	0.998524	1.00258	0.995954	1	0.0507773			Column A	Column B	Column C
			technical replicate			Average				technical replicate			Average				2	-5.90408	-6.02987	0.125787	0.916504		0.914144					mia40a+/+	mia40a+/-	mia40a-/-		Column C	mia40a-/-		Column C	mia40a-/-		Column B	mia40a+/-
			1	2	3					1	2	3					3	-6.15778	-6.02987	-0.127918	1.09272		1.0899				1	0.995954	0.843231	1.13303		vs.	vs,		vs.	vs,		vs.	vs,
	biological replicate	1	21.5117	21.4316	21.4721	21.4718		biological replicate	1	27.5363	27.4024	27.56	27.4995			mia40a+/-	1	-5.78759	-6.02987	0.242281	0.845408		0.843231	0.868913	0.0187791		2	0.914144	0.85802	1.31925		Column A	mia40a+/+		Column B	mia40a+/-		Column A	mia40a+/+
		2	20.6337	21.0336	21.1715	20.9462			2	26.6124	27.1257	26.8128	26.8503				2	-5.81267	-6.02987	0.217198	0.860234		0.85802				3	1.0899	0.905488	1.44683
		3	20.6148	20.8195	20.7115	20.7153			3	27.0481	26.7744	26.7966	26.8731				3	-5.89035	-6.02987	0.139514	0.907825		0.905488									Unpaired t test			Unpaired t test			Unpaired t test
																mia40a-/-	1	-6.21377	-6.02987	-0.183902	1.13595		1.13303	1.2997	0.0911127							P value	0.0453		P value	0.0098		P value	0.0727
																	2	-6.43331	-6.02987	-0.403441	1.32266		1.31925									P value summary	*		P value summary	**		P value summary	ns
	mia40a+/-																3	-6.56648	-6.02987	-0.536614	1.45056		1.44683									Significantly different? (P < 0.05)	Yes		Significantly different? (P < 0.05)	Yes		Significantly different? (P < 0.05)	No
																																One- or two-tailed P value?	Two-tailed		One- or two-tailed P value?	Two-tailed		One- or two-tailed P value?	Two-tailed
																																t, df	t=2,873 df=4		t, df	t=4,631 df=4		t, df	t=2,421 df=4
			mt-nd1							polg
			technical replicate			Average				technical replicate			Average																			How big is the difference?			How big is the difference?			How big is the difference?
			1	2	3					1	2	3																				Mean ± SEM of column A	1,000 ± 0,05078, n=3		Mean ± SEM of column B	0,8689 ± 0,01878, n=3		Mean ± SEM of column A	1,000 ± 0,05078, n=3
	biological replicate	1	20.9974	21.0889	20.9609	21.0157		biological replicate	1	26.7937	26.7051	26.9111	26.8033																			Mean ± SEM of column C	1,300 ± 0,09111, n=3		Mean ± SEM of column C	1,300 ± 0,09111, n=3		Mean ± SEM of column B	0,8689 ± 0,01878, n=3
		2	21.2696	21.2756	21.4646	21.3366			2	27.3023	27.0406	27.1049	27.1492																			Difference between means	0,2997 ± 0,1043		Difference between means	0,4308 ± 0,09303		Difference between means	-0,1311 ± 0,05414
		3	20.8296	20.7477	20.9564	20.8446			3	26.621	26.7634	26.8204	26.7349																			95% confidence interval	0,01010 to 0,5893		95% confidence interval	0,1725 to 0,6891		95% confidence interval	-0,2814 to 0,01923
																																R squared	0.6736		R squared	0.8428		R squared	0.5944
	mia40a-/-																															F test to compare variances			F test to compare variances			F test to compare variances
																																F,DFn, Dfd	3,220, 2, 2		F,DFn, Dfd	23,54, 2, 2		F,DFn, Dfd	7,311, 2, 2
																																P value	0.474		P value	0.0815		P value	0.2406
			mt-nd1							polg																						P value summary	ns		P value summary	ns		P value summary	ns
			technical replicate			Average				technical replicate			Average																			Significantly different? (P < 0.05)	No		Significantly different? (P < 0.05)	No		Significantly different? (P < 0.05)	No
			1	2	3					1	2	3
	biological replicate	1	20.698	20.7893	20.9129	20.8001		biological replicate	1	26.8461	27.0619	27.1336	27.0138
		2	20.8802	20.4651	20.7722	20.7058			2	27.0818	27.0342	27.3014	27.1391
		3	20.6377	20.6176	20.9739	20.7431			3	27.4949	27.1134	27.3203	27.3095

[truncated: 3 more sheets: S3B Fig., S3C Fig., S6 Fig.]
